# Supplementary material for: Microbiota dysbiosis influences immune system and muscle pathophysiology of dystrophin deficient mice
Source: EMBO Mol Med. 2026 Jun 3;18(7):2979–3008. doi: 10.1038/s44321-026-00445-1 (PMC13365508; doi:10.1038/s44321-026-00445-1)
Supplement: Supplementary file 3 — Data Set EV2 [file 44321_2026_445_MOESM3_ESM.xlsx]

## Sheet: Legend
Dataset EV2 legend
Metataxonomic and immunophenotyping data coming from microbiota analysis, FACS experiments of cells isolated from spleen and muscle and SCFA evaluation in 3m C57Bl and 3m mdx mice

## Sheet: Dataset EV2
r	Bacteroidetes_uncl	Lachnospiraceae_uncl	Bacteria_uncl	Alistipes	Bacteroidales_uncl	Ruminococcaceae_uncl	Bacteroides	Helicobacter	Porphyromonadaceae_uncl	Clostridiales_uncl	Prevotella	Oscillibacter	Odoribacter	Anaeroplasma	Saccharibacteria_genera_incertae_sedis	Parabacteroides	Lactobacillus	Lachnoanaerobaculum	Prevotellaceae_uncl	Lachnospiracea_incertae_sedis	Parasutterella	Clostridium_XlVb	Clostridia_uncl	Mucispirillum	Intestinimonas	Rikenellaceae_uncl	Anaerotruncus	Flavonifractor	Erysipelotrichaceae_uncl	Firmicutes_uncl	Blautia	Akkermansia	Proteobacteria_uncl	Faecalibacterium	Acetatifactor	Escherichia_Shigella	Bifidobacterium	Streptococcus	Coriobacteriaceae_uncl	Dorea	Enterobacteriaceae_uncl
CD11b_sp	0.45859	-0.594349	0.457291	-0.139006	0.467035	-0.449497	-0.0084443	-0.246184	0.371549	-0.283858	0.369721	-0.316336	0.137472	0.020786	0.361156	0.123417	-0.350877	-0.168941	0.0297743	-0.171484	0.332575	-0.235141	-0.481313	-0.424301	-0.00129955	-0.325196	-0.175228	0.382813	-0.0682261	0.215005	-0.0175496	0.0549476	-0.0607854	-0.183388	0.122682	0.0279584	-0.0189111	0.0569834	0.348964	-0.235455	-0.0444273
CD11b_msc	-0.2	0.0166667	-0.133333	0.366667	0.516667	0.133333	-0.0833333	0.1	0.133333	0.2	0.233333	-0.1	0.48536	0.15	0.316667	0	0.2	0.733333	-0.261116	-0.766667	-0.301258	-0.0833333	0.133333	0.116667	-0.216667	0.209207	0.0166667	0.638678	0.116667	-0.216667	0.116667	0.0182574	0.225943	0.24268	-0.167365	0.383333	0.560674	0.0255377	-0.340503	-0.110096	0.340503
cd4_naive_sp	0.0428571	0.00649351	0.0818182	-0.172727	-0.642857	-0.0961039	0.572727	0.309091	-0.219481	0.242857	-0.609289	0.0324675	-0.558805	-0.337662	-0.493506	0.290909	0.360507	-0.114972	0.470823	-0.249351	0.311992	0.255844	0.34243	0.387139	-0.369601	0.235601	0.586936	-0.361862	0.568366	-0.224675	-0.491228	-0.150548	0.411638	-0.163465	-0.07352	0.274293	0.0677971	-0.198052	-0.283011	0.0675493	0.121799
cd4_CEMEM_sp	0.297403	-0.0298701	-0.125974	0.219481	0.194805	-0.357143	-0.1	0.0480519	0.0285714	-0.467532	0.031179	-0.0506494	0.190383	0.428571	-0.00779221	0.353247	-0.481325	-0.248133	0.227294	0.0337662	0.154046	-0.42987	-0.435348	-0.0285807	-0.352062	0.0318907	-0.0207995	-0.0357957	-0.205911	0.1	-0.0123457	-0.116641	-0.0692597	0.26962	-0.144437	-0.377641	-0.573668	-0.453732	0.260737	-0.0153205	-0.310217
cd4_EFFECT_sp	-0.268831	0.0363636	0.0285714	0.0558442	0.41039	0.279221	-0.296104	-0.325974	0.0506494	0.0311688	0.500812	0.0935065	0.247563	-0.127273	0.324675	-0.497403	0.00454693	0.276064	-0.52697	0.122078	-0.384141	0.0844156	0.0675764	-0.408574	0.443651	-0.0494632	-0.432239	0.115197	-0.253329	-0.0935065	0.278752	0.138341	-0.269198	-0.0638231	0.162004	0.0285993	0.367669	0.418626	-0.140851	0.114904	0.0161501
cd8_naive_sp	-0.194805	0.145455	-0.120779	-0.258442	-0.472727	0.350649	0.0376623	0.0441558	-0.193506	0.393506	-0.19227	-0.00909091	-0.382716	-0.0896104	-0.153247	-0.0324675	0.391036	0.324781	0.125147	0.328571	0.0181996	0.279221	0.345679	0.229945	0.389737	-0.00325416	0.179396	-0.0917672	0.283209	-0.0272727	-0.100065	0.198018	0.0561919	-0.132856	0.0481458	0.230094	0.445897	0.278863	-0.0366867	0.0188024	0.342518
cd8_CEMEM_sp	-0.0116883	-0.0727273	0.038961	0.116883	0.490909	0.0311688	-0.274026	-0.466234	0.164935	-0.338961	0.689834	0.0636364	0.416504	0.235065	0.225974	-0.1	-0.380643	-0.0136408	-0.315911	0.32987	-0.235294	-0.158442	-0.358025	-0.428061	0.262423	-0.306542	-0.638934	0.0891639	-0.413771	-0.187013	0.512021	-0.0651019	-0.324737	0.102247	-0.0930386	-0.440689	-0.243809	0.0933959	0.141506	0.1156	-0.209279
cd8_EFFECT_sp	0.164935	-0.0337662	-0.137662	0.376623	0.397403	-0.319481	-0.216883	0.0597403	-0.0727273	-0.645455	0.242936	-0.183117	0.191033	0.336364	0.407792	-0.158442	-0.270867	-0.224099	0.00541176	-0.0896104	-0.115697	-0.296104	-0.22807	-0.106528	-0.273465	0.129515	-0.107247	0.190043	-0.190971	0.162338	0.217024	-0.00135629	-0.0294027	0.193423	0.151594	-0.215795	-0.225556	-0.0695502	0.0799245	-0.0348192	-0.0989196
cd4_naive_msc	0.063657	0.188373	0.0357259	-0.205911	-0.724911	-0.0565119	0.306593	0.437155	-0.348165	-0.0675544	-0.723847	-0.0688535	-0.749431	-0.262423	-0.378694	0.00129912	0.291423	-0.338856	0.443232	0.0188373	0.372887	0.0591101	0.468638	0.528915	-0.467186	0.0390626	0.55039	-0.489584	0.508122	0.0675544	-0.314267	0.0834389	0.205886	0.0394138	0.168565	0.21554	0.0495601	0.0629468	-0.185131	0.0811552	0.245697
cd4_CEMEM_msc	-0.225564	0.203008	-0.390977	0.613534	0.329323	0.156391	-0.0977444	0.114286	-0.0511278	0.0616541	0.221888	0.26015	0.625282	0.511278	0.132331	0.56391	-0.194058	0.324182	0.0291785	-0.221053	-0.442605	-0.16391	-0.267118	0.0481384	0.0564122	0.499624	-0.210011	0.308215	-0.257992	-0.105263	0.264108	0.0670212	0.194628	0.077707	-0.195104	-0.0880361	-0.242174	-0.466752	-0.290179	0.140364	-0.277431
cd4_EFFECT_msc	0.305294	-0.0526145	-0.0987334	-0.0701527	0.468983	-0.0292303	-0.0896395	-0.130562	0.282559	-0.354011	0.435997	0.172783	0.313617	-0.17733	0.255927	-0.0974342	-0.272255	-0.622482	-0.219924	-0.231893	-0.0926528	-0.265021	-0.277543	-0.191358	-0.0194932	-0.147136	-0.303316	0.0901694	-0.326836	-0.155245	0.424439	-0.136351	-0.0522885	0.0384366	-0.105435	-0.374187	-0.13629	0.0881255	0.0304729	0.0724476	-0.118809
cd8_naive_msc	-0.117609	0.330734	0.0305393	-0.102014	-0.490578	-0.000649773	0.242365	0.433398	-0.329435	-0.226771	-0.517062	0.139701	-0.408648	-0.248863	-0.408707	0.130604	0.0181995	-0.453039	0.220673	-0.0890189	0.228943	-0.152047	0.0994798	0.367241	-0.469938	-0.0104201	0.35122	-0.359492	0.126422	-0.105913	-0.230819	0.145896	0.00653819	0.131639	-0.173503	-0.102439	-0.272669	-0.269765	-0.283195	0.110449	0.08417
cd8_CEMEM_msc	-0.235065	0.18961	-0.11039	0.15974	-0.380519	0.141558	0.185714	0.107792	-0.235065	0.157143	-0.343618	0.0662338	-0.034438	0.201299	-0.294805	0.512987	0.0941864	0.388438	0.213088	-0.0311688	0.083198	-0.0714286	-0.0636777	0.234492	-0.0415719	0.12561	0.108547	-0.124309	0.256577	-0.0922078	-0.174139	0.26312	0.240449	0.309998	-0.192583	0.338642	0.208607	-0.12784	-0.227981	-0.129528	-0.0195148
cd8_EFFECT_msc	0.331169	-0.157143	-0.00909091	-0.177922	0.442857	0.0844156	-0.183117	-0.0311688	0.342857	-0.0545455	0.391686	0.0961039	0.234568	-0.255844	0.446753	-0.241558	-0.109776	-0.350114	-0.334853	-0.327273	-0.0708483	-0.18961	-0.119558	-0.152647	0.0974342	-0.240157	-0.166396	0.329321	-0.180578	0.125974	0.357375	0.0284821	0.0601122	-0.0801045	0.171764	-0.0194995	0.233379	0.276213	0.142161	-0.0571036	-0.034319
CD4_sp	-0.273077	0.413077	-0.125385	0.263846	0.34	0.113846	-0.338462	-0.18	-0.183077	-0.0684615	0.51356	0.110769	0.289727	0.0834776	0.427775	-0.258462	-0.281538	0.148748	-0.3474	0.153077	-0.52184	-0.0630769	-0.0350337	-0.145084	0.00423158	0.0633578	-0.0896671	0.206472	-0.583301	0.0361608	0.342571	-0.272958	-0.0376495	-0.233572	-0.176767	-0.0678098	-0.226002	-0.285191	-0.212771	0.224891	-0.193945
CD8_sp	0.173846	0.206154	-0.143077	0.154615	-0.380769	-0.226154	0.0184615	0.0669231	-0.0215385	0.000769231	-0.361993	0.0830769	-0.0430935	0.178881	-0.0196192	0.316154	-0.0615385	0.16185	0.428621	0.108462	0.0812007	-0.118462	-0.120886	0.424861	-0.428929	0.0509953	0.435251	0.0770417	0.110427	0.24774	-0.0765974	-0.167167	0.205326	0.1561	-0.0941727	-0.0215758	-0.242614	-0.367988	0.0280064	-0.00121782	-0.27818
tregs_sp	0.215798	0.0340733	0.0836345	0.245741	0.136293	-0.0557563	-0.10635	0.125968	0.164171	-0.0691792	-0.0294421	0.0712442	0.0806202	-0.0970573	0.239546	-0.0598864	-0.082602	-0.494579	-0.095704	-0.557563	-0.349354	-0.233351	0.255165	0.267562	-0.585227	0.334025	0.155911	0.20311	0.235537	0	0.363636	-0.273888	0.613395	-0.2818	0.264113	0.191611	0.0305701	-0.0939348	-0.332833	0.0354936	0.112927
CD44_CD4_sp	-0.527273	0.709091	0.0787879	0.830303	0.50303	0.636364	-0.624242	-0.333333	0.0181818	0.50303	0.684848	0.418182	0.51672	-0.139394	0.139394	-0.406061	-0.466667	-0.0787879	-0.725354	-0.430303	-0.826752	-0.272727	0.878788	-0.309091	0.0909091	0.818558	-0.69697	-0.298786	-0.279637	-0.340427	0.814593	-0.211665	0.554888	-0.297874	0.261399	0.370822	0.279637	0.156833	-0.664801	0.440565	-0.0940998
CD44_CD8_sp	-0.29697	0.648485	-0.321212	0.769697	0.490909	0.575758	-0.345455	0.127273	-0.0181818	0.684848	0.90303	0.733333	0.522799	-0.284848	0.321212	-0.272727	-0.175758	0.29697	-0.406449	-0.345455	-0.875384	-0.030303	0.69697	0.187879	0.139394	0.541603	-0.0545455	0.231712	-0.376901	-0.328269	0.814593	-0.163869	0.42074	-0.0851068	0.0425534	-0.0668696	0.0303953	-0.250933	-0.478409	0.616792	-0.338759
CD45_msc	-0.490909	0.181818	0.0181818	0.727273	0.745455	0.172727	-0.172727	0.00909091	-0.381818	-0.154545	0.663636	-0.154545	0.583145	0.536364	0.145455	-0.127273	-0.154545	-0.0363636	-0.386151	-0.718182	-0.455582	-0.181818	0.3	-0.272727	-0.490909	0.708093	-0.472727	-0.00456626	-0.0956722	-0.815492	0.669706	-0.322193	0.785396	-0.100228	-0.0502288	0.177677	0.0136675	-0.0657632	-0.509347	-0.0814526	0.347606
CD4_IFNg_sp	-0.254545	-0.118182	-0.109091	-0.527273	0.654545	0.709091	-0.536364	-0.172727	0.190909	0.418182	0.533031	0.127273	0.25057	-0.2	0.445455	-0.645455	0.227273	0.163636	-0.657889	0.472727	-0.346242	0.527273	0.328019	-0.30524	0.690909	-0.735167	-0.569478	0.223235	-0.464694	0.0636364	0.528475	0.0376705	-0.608353	-0.268793	0.172727	-0.2	-0.0913252	0.411377	0.40096	0.368004	0
CD8_IFNg_sp	-0.1	0.190909	0.0727273	0.227273	-0.427273	-0.263636	0.263636	0.0636364	0.0272727	-0.790909	-0.30524	0.209091	-0.1959	0.0636364	-0.709091	0.563636	-0.372727	-0.227273	0.533939	-0.0454545	0.0865606	-0.618182	-0.332575	0.127563	-0.336364	0.378999	0.177677	-0.16401	0.16401	-0.327273	-0.1959	0.183644	-0.0737398	0.200456	-0.354545	-0.672727	-0.191783	-0.26646	-0.686702	0.353666	0.0198811
p-value	Bacteroidetes_uncl	Lachnospiraceae_uncl	Bacteria_uncl	Alistipes	Bacteroidales_uncl	Ruminococcaceae_uncl	Bacteroides	Helicobacter	Porphyromonadaceae_uncl	Clostridiales_uncl	Prevotella	Oscillibacter	Odoribacter	Anaeroplasma	Saccharibacteria_genera_incertae_sedis	Parabacteroides	Lactobacillus	Lachnoanaerobaculum	Prevotellaceae_uncl	Lachnospiracea_incertae_sedis	Parasutterella	Clostridium_XlVb	Clostridia_uncl	Mucispirillum	Intestinimonas	Rikenellaceae_uncl	Anaerotruncus	Flavonifractor	Erysipelotrichaceae_uncl	Firmicutes_uncl	Blautia	Akkermansia	Proteobacteria_uncl	Faecalibacterium	Acetatifactor	Escherichia_Shigella	Bifidobacterium	Streptococcus	Coriobacteriaceae_uncl	Dorea	Enterobacteriaceae_uncl
CD11b_sp	0.348951	0.168856	0.348951	0.901691	0.328492	0.365471	0.990793	0.746635	0.512933	0.683958	0.513968	0.605738	0.901691	0.977694	0.542821	0.905927	0.556693	0.838418	0.967533	0.831777	0.58458	0.754389	0.328492	0.405042	1	0.58458	0.828683	0.511057	0.945025	0.766582	0.978883	0.953677	0.952077	0.815804	0.905927	0.967533	0.977694	0.953677	0.557011	0.754389	0.966934
CD11b_msc	0.905927	0.989649	0.938346	0.76089	0.595128	0.938346	0.955679	0.952077	0.938346	0.905927	0.901691	0.952077	0.638178	0.930689	0.807526	1	0.905927	0.323389	0.866063	0.301578	0.817121	0.955679	0.938346	0.945025	0.905927	0.905927	0.989649	0.440529	0.945025	0.905927	0.945025	0.989649	0.903368	0.890696	0.927262	0.754389	0.556693	0.984003	0.782847	0.947729	0.782847
cd4_naive_sp	0.966934	0.994248	0.938346	0.831777	0.163755	0.930689	0.21855	0.618401	0.76089	0.749022	0.163755	0.967533	0.236315	0.577267	0.323389	0.665781	0.542831	0.906273	0.328492	0.746635	0.615559	0.727612	0.563261	0.505556	0.513968	0.754389	0.186052	0.542136	0.223419	0.756543	0.323389	0.874948	0.440529	0.853763	0.945025	0.701274	0.945025	0.807526	0.683958	0.945025	0.905927
cd4_CEMEM_sp	0.645778	0.967533	0.905927	0.76089	0.807526	0.545983	0.927262	0.958317	0.967533	0.328492	0.967533	0.955679	0.807526	0.397514	0.991954	0.556693	0.328492	0.746635	0.756543	0.967533	0.870894	0.395824	0.38415	0.967533	0.556693	0.967533	0.977694	0.967533	0.782847	0.927262	0.988741	0.906273	0.945025	0.705797	0.893933	0.511095	0.21855	0.356864	0.723979	0.984003	0.618401
cd4_EFFECT_sp	0.705797	0.967533	0.967533	0.953677	0.440529	0.694215	0.647812	0.58458	0.955679	0.967533	0.323389	0.930689	0.746635	0.905927	0.58458	0.323389	0.996547	0.698068	0.295745	0.905927	0.511057	0.934323	0.945025	0.440529	0.370631	0.955679	0.390656	0.906273	0.734706	0.930689	0.694215	0.901691	0.705797	0.947932	0.857491	0.967533	0.520141	0.425232	0.901228	0.906273	0.982739
cd8_naive_sp	0.807526	0.890696	0.905927	0.727612	0.328492	0.556693	0.967533	0.966934	0.807526	0.492848	0.807526	0.989649	0.511057	0.930689	0.872232	0.967533	0.498838	0.58458	0.905927	0.58458	0.977694	0.694215	0.561863	0.756543	0.502148	0.99934	0.820276	0.930689	0.683958	0.96776	0.927262	0.807526	0.953677	0.905927	0.958317	0.756543	0.367406	0.694215	0.967533	0.977694	0.563261
cd8_CEMEM_sp	0.988741	0.945025	0.967533	0.906273	0.323389	0.967533	0.701274	0.328492	0.849995	0.574861	0.097376	0.947932	0.425671	0.754389	0.756543	0.927262	0.511057	0.987679	0.605738	0.58458	0.754389	0.864685	0.545983	0.397514	0.717208	0.621233	0.163755	0.930689	0.435179	0.81266	0.306161	0.947729	0.58458	0.927262	0.930689	0.376957	0.749022	0.930689	0.899737	0.906273	0.782419
cd8_EFFECT_sp	0.849995	0.967533	0.901691	0.511095	0.479586	0.601465	0.766582	0.952077	0.945025	0.163755	0.749022	0.815804	0.807526	0.580358	0.441072	0.864685	0.705797	0.756543	0.995777	0.930689	0.906273	0.647812	0.756543	0.924738	0.701381	0.905927	0.924363	0.807526	0.807526	0.857491	0.766582	1	0.967533	0.807526	0.872755	0.766582	0.756543	0.945025	0.938346	0.967533	0.927262
cd4_naive_msc	0.947932	0.809079	0.967533	0.782847	0.0624777	0.953677	0.621233	0.38415	0.55836	0.945025	0.0624777	0.945025	0.0624777	0.717208	0.511095	1	0.665781	0.574861	0.370631	0.977694	0.511095	0.952164	0.328492	0.295745	0.328492	0.967533	0.242358	0.323389	0.312079	0.945025	0.611121	0.935716	0.782847	0.967533	0.838418	0.766582	0.955679	0.948236	0.815804	0.938346	0.746635
cd4_CEMEM_msc	0.76089	0.807526	0.511057	0.163755	0.59712	0.872232	0.930689	0.91562	0.955679	0.952077	0.766582	0.734706	0.163755	0.323389	0.905927	0.242358	0.808515	0.605738	0.967533	0.766582	0.390656	0.863008	0.725321	0.960624	0.953677	0.323389	0.788548	0.638178	0.741531	0.927262	0.727612	0.947729	0.807526	0.945025	0.807526	0.934323	0.754389	0.353503	0.683958	0.901691	0.705797
cd4_EFFECT_msc	0.621233	0.955679	0.927262	0.945025	0.328492	0.967533	0.930689	0.905927	0.683958	0.556693	0.38415	0.831777	0.612027	0.825239	0.727612	0.928826	0.701381	0.163755	0.76089	0.756543	0.930689	0.714714	0.696599	0.807526	0.977694	0.887585	0.629155	0.930689	0.58458	0.866774	0.405042	0.901691	0.955679	0.967533	0.924738	0.511095	0.901691	0.932536	0.967533	0.945025	0.905927
cd8_naive_msc	0.905927	0.58458	0.967533	0.927262	0.323389	1	0.749022	0.389684	0.58458	0.756543	0.301578	0.901691	0.440529	0.746635	0.440529	0.905927	0.977694	0.356864	0.76089	0.930689	0.756543	0.872232	0.927262	0.520141	0.328492	0.989649	0.556693	0.542831	0.905927	0.924738	0.756543	0.890696	0.994248	0.905927	0.831777	0.927262	0.701381	0.705797	0.683958	0.916199	0.934323
cd8_CEMEM_msc	0.754389	0.807526	0.916199	0.863008	0.511057	0.899737	0.815197	0.9234	0.754389	0.865944	0.563261	0.947729	0.967533	0.800432	0.65228	0.306161	0.930689	0.502148	0.770326	0.967533	0.935716	0.945025	0.947932	0.754389	0.967533	0.905927	0.921496	0.905927	0.727612	0.930689	0.83059	0.717208	0.751383	0.618401	0.807526	0.574861	0.782847	0.905927	0.756543	0.905927	0.977694
cd8_EFFECT_msc	0.58458	0.865944	0.989649	0.824057	0.370631	0.934323	0.815804	0.967533	0.563261	0.953677	0.498838	0.930689	0.754389	0.727612	0.367406	0.749022	0.917474	0.556693	0.580358	0.58458	0.945025	0.807526	0.905927	0.872232	0.928826	0.751383	0.846269	0.58458	0.817121	0.905927	0.545983	0.967533	0.952077	0.938346	0.831777	0.977694	0.754389	0.698068	0.899737	0.953677	0.967533
CD4_sp	0.638178	0.36204	0.901691	0.666771	0.511095	0.905927	0.513612	0.807526	0.800432	0.945025	0.236315	0.905927	0.60414	0.930689	0.328492	0.683958	0.618401	0.853661	0.511057	0.838418	0.22433	0.945025	0.967533	0.863008	0.996547	0.945025	0.927262	0.756543	0.163755	0.967533	0.511095	0.638178	0.967533	0.727612	0.807526	0.945025	0.746635	0.612402	0.754389	0.746635	0.770326
CD8_sp	0.807526	0.756543	0.865944	0.835834	0.425671	0.746635	0.977694	0.945025	0.974803	1	0.482196	0.930689	0.959163	0.807526	0.977694	0.561863	0.945025	0.824057	0.328492	0.905927	0.930689	0.905927	0.905927	0.335873	0.328492	0.953677	0.328492	0.934323	0.905927	0.701381	0.934323	0.815804	0.756543	0.831777	0.927262	0.974803	0.71277	0.459617	0.967533	1	0.621233
tregs_sp	0.807526	0.967533	0.945025	0.756543	0.905927	0.955679	0.928826	0.906273	0.874948	0.947932	0.96776	0.947729	0.945025	0.930689	0.76089	0.953677	0.945025	0.348951	0.933228	0.301578	0.596134	0.769298	0.754389	0.746635	0.254658	0.621233	0.899023	0.814322	0.766582	1	0.580358	0.741531	0.21855	0.727612	0.749022	0.828232	0.967533	0.934323	0.621233	0.967533	0.927262
CD44_CD4_sp	0.556693	0.323389	0.955679	0.163755	0.580358	0.38415	0.400442	0.766582	0.988741	0.580358	0.328492	0.701274	0.563261	0.930689	0.930689	0.713083	0.620129	0.955679	0.306161	0.683958	0.163755	0.828232	0.116658	0.805399	0.953677	0.163755	0.323389	0.807526	0.817121	0.76089	0.163755	0.902285	0.511095	0.807526	0.838418	0.749022	0.817121	0.927262	0.348866	0.666771	0.952077
CD44_CD8_sp	0.807526	0.367406	0.782847	0.242358	0.58458	0.502148	0.756543	0.938346	0.988741	0.328492	0.0774846	0.301578	0.557011	0.815804	0.782847	0.828232	0.915411	0.807526	0.713083	0.756543	0.116658	0.977694	0.323389	0.905927	0.930689	0.539567	0.967533	0.880771	0.746635	0.770326	0.163755	0.924738	0.698068	0.953677	0.96776	0.966934	0.977694	0.858338	0.605738	0.418327	0.76089
CD45_msc	0.561863	0.905927	0.988741	0.259151	0.236315	0.905927	0.905927	0.994269	0.715102	0.924738	0.328492	0.924738	0.425671	0.511057	0.927262	0.933886	0.924738	0.973765	0.709773	0.288631	0.602877	0.905927	0.782847	0.81266	0.561863	0.295745	0.58458	0.99934	0.947729	0.163755	0.323389	0.76089	0.163755	0.945025	0.967533	0.905927	0.989649	0.966934	0.542831	0.953677	0.751383
CD4_IFNg_sp	0.83059	0.938346	0.945025	0.511095	0.328492	0.295745	0.511057	0.905927	0.905927	0.665781	0.511095	0.933886	0.831777	0.901691	0.617334	0.328492	0.866774	0.91562	0.328492	0.58458	0.754389	0.511095	0.756543	0.781661	0.312079	0.242358	0.444043	0.872232	0.58458	0.966934	0.511095	0.97169	0.38415	0.815804	0.905927	0.901691	0.950691	0.683958	0.694215	0.732322	1
CD8_IFNg_sp	0.945025	0.905927	0.955679	0.866774	0.645778	0.817121	0.817121	0.966934	0.977694	0.163755	0.781661	0.899023	0.905927	0.966934	0.295745	0.460421	0.727612	0.866774	0.511095	0.967533	0.952241	0.367406	0.756543	0.933886	0.756543	0.717208	0.905927	0.91562	0.91562	0.756543	0.905927	0.905927	0.955679	0.901691	0.748667	0.323389	0.905927	0.816846	0.321373	0.749022	0.987679
