# Supplementary material for: Microbiota dysbiosis influences immune system and muscle pathophysiology of dystrophin deficient mice
Source: EMBO Mol Med. 2026 Jun 3;18(7):2979–3008. doi: 10.1038/s44321-026-00445-1 (PMC13365508; doi:10.1038/s44321-026-00445-1)
Supplement: Supplementary file 4 — Data Set EV3 [file 44321_2026_445_MOESM4_ESM.xlsx]

## Sheet: Legend
Dataset EV3 legend
Data coming from RNAseq analysis of muscles of 3m C57Bl, 3m mdx, 3m mdx+ABX and 3m GFmdx mice

## Sheet: Dataset EV3
	WT-1-T24	WT-2-T25	WT-3-T26	mdx-1-T20	mdx-2-T21	mdx-3-T22	mdx-GFM-1-T1	mdx-GFM-2-T2	mdx-GFM-3-T3	mdx-antib-1-T11	mdx-antib-2-T12	mdx-antib-3-T13
-343C11.2	1.05121	0.880478	0.789673	0.535109	0.807097	1.10615	0.352617	1.06933	0.353005	0.851558	1.19771	0.885722
00R_AC107638.2	0	0	0	0	0	0.0694695	0	0	0	0	0	0
0610007P14Rik	7.35953	5.1301	6.43584	4.19499	6.39144	4.82333	5.50514	4.02201	7.92483	5.50359	6.92797	5.08534
0610009B22Rik	36.2233	32.6982	41.6484	32.1869	31.8905	40.2539	32.7828	31.2362	30.1927	33.6234	38.8267	34.5233
0610009L18Rik	42.0197	31.4231	38.7086	32.044	25.2513	39.5514	24.4321	29.993	22.0868	24.9283	34.5734	34.8065
0610009O20Rik	51.869	54.7831	49.7789	55.4405	47.7027	49.2551	61.3181	53.1222	42.9042	54.2672	51.0854	51.775
0610010F05Rik	5.39878	6.33408	7.32	5.00313	7.04934	5.00331	5.976	7.38403	6.49329	5.77769	6.81201	4.96753
0610010K14Rik	29.1038	24.3743	25.064	31.1403	30.0264	25.3628	26.1515	34.8146	31.9124	21.2123	30.398	27.1071
0610012G03Rik	51.8739	48.6939	50.0466	53.1614	42.3364	53.9279	44.2377	48.127	52.6474	40.0776	45.3539	47.2004
0610030E20Rik	7.5122	10.0843	7.57946	8.545	12.4155	8.59271	7.87295	9.22166	11.8297	8.66295	8.56328	7.35927
0610037L13Rik	44.1926	40.1824	43.3508	55.565	41.333	43.018	40.1303	48.2189	47.6522	35.576	44.7546	43.8338
0610040J01Rik	9.47614	7.46201	8.73774	0.954396	1.16979	1.11994	1.0015	0.468377	0.734059	0.488216	0.810283	0.466815
1110002E22Rik	32.396	23.7267	52.1014	33.7374	32.2544	38.8762	35.212	22.5417	22.4275	24.1862	16.6384	16.6886
1110004E09Rik	28.7411	30.2402	34.196	24.1213	26.4829	29.7849	29.2364	29.9436	29.125	23.6667	28.8881	26.9081
1110004F10Rik	32.9806	37.517	37.3128	36.4613	47.5172	44.4031	41.9983	42.0889	36.7593	42.0947	42.9007	40.5573
1110008F13Rik	65.5535	77.3317	75.8597	70.4733	74.639	79.3103	66.4474	86.0168	90.1428	59.913	73.8305	62.5536
1110008L16Rik	5.36787	7.48566	7.34078	7.62081	6.16264	7.52941	7.28079	7.51511	9.20084	7.22678	8.40413	6.05873
1110008P14Rik	44.3387	33.1918	47.774	57.3387	55.625	59.0914	44.5795	93.4335	62.9511	53.3234	53.4433	58.7546
1110012L19Rik	22.6097	17.5579	19.0957	16.3371	19.3178	16.0835	16.3588	14.0319	17.1688	15.3469	27.0839	25.0538
1110017D15Rik	0.172953	0.247574	0.215416	0.425732	0	0.254468	0.129768	0.648788	0.345419	0.138338	1.12665	0
1110025L11Rik	0	0	0	0	0	0	0	0	0	0	0	0
1110032A03Rik	24.3174	23.3359	23.6028	16.5082	19.9353	15.781	13.7873	15.6624	32.4963	18.0268	24.0859	18.0148
1110032F04Rik	0	0	0	0.114717	0.0291296	0.0258836	0	0	0.0280784	0	0	0
1110034G24Rik	5.17138	7.13474	5.09282	6.4589	6.06669	6.89691	4.79979	5.36342	10.9191	7.89131	7.79056	6.48613
1110037F02Rik	3.84464	3.64674	4.42078	4.06932	5.78001	3.96591	4.34381	4.0492	3.7498	3.59968	4.89092	4.38133
1110038F14Rik	17.8481	17.3209	15.3657	25.2961	23.197	24.1534	17.804	23.3826	17.7486	20.1779	18.3168	16.5681
1110051M20Rik	35.7955	28.7071	38.7376	34.1761	25.7973	29.3003	30.8194	29.7803	28.7971	33.7296	32.9697	34.4014
1110057P08Rik	0	0	0	0	0	0	0	0	0	0	0	0
1110059E24Rik	5.11089	5.08114	5.71266	10.4182	7.1516	7.62377	8.12156	6.06614	6.17706	8.07548	8.92858	7.45446
1110059G10Rik	6.33441	4.29539	7.33673	8.7267	9.31271	10.8671	7.88743	7.47304	8.23888	7.89944	10.7677	8.46586
1110065P20Rik	30.0549	28.1203	32.6482	29.1171	28.5313	26.3222	25.0796	33.4454	31.2667	24.9407	27.5914	30.0165
1190002N15Rik	1.87869	1.66354	1.79686	4.29968	5.57953	3.3522	2.28187	3.7922	2.32838	2.24971	2.17956	1.6463
1190003K10Rik	0.792339	1.21937	0.299757	0	0	0.868402	0.0754935	0	0.145032	0.0910581	0.148335	0
1190005I06Rik	1.44462	2.2622	1.03063	3.44798	1.22929	0.861106	1.32188	1.7222	15.188	1.12294	4.16796	1.44878
1190007I07Rik	34.3576	33.6984	37.2712	40.1623	21.4583	42.7825	27.9368	26.7763	28.5967	30.5949	36.1824	30.6968
1300017J02Rik	0.048234	0.0689912	0.0636293	0.23227	0.198202	0.0636134	0.0314554	0.263862	0.196222	0.147713	0.46165	0.0648499
1500009C09Rik	0	0	0	0	0	0.0458193	0	0	0	0	0	0.0537161
1500009L16Rik	0.478891	1.30106	0.540109	0.134152	1.06523	0.750079	0.273718	0.275557	0.5241	0.657397	0.36743	0.283797
1500011B03Rik	1.88873	1.34382	1.94196	4.26481	8.63227	1.33397	1.61635	3.9487	3.13752	1.35461	2.52673	2.41253
1500011K16Rik	132.585	107.248	124.978	104.809	83.932	114.433	83.0079	82.7446	106.338	95.0857	113.552	111.017
1500015O10Rik	0.666196	0.45321	1.51422	0.186963	2.45665	1.26538	1.14315	1.82455	0.458023	0.805056	0.843266	0.790701
1520401A03Rik	0.271256	0.0268382	0	0.166431	0.120774	0.0571472	0.269964	0.256239	0.971808	0	0.0750135	0.020588
1600002H07Rik	1.88489	1.4218	2.12521	3.36336	2.38944	2.36909	1.41932	1.41276	2.54073	1.7453	2.88419	1.67185
1600002K03Rik	17.6068	15.2135	15.0487	23.1692	12.9557	21.994	14.3061	17.0701	18.1208	13.3497	19.3421	25.1883
1600012H06Rik	6.89426	5.46033	8.11816	10.3111	10.9829	9.44981	7.4239	9.54035	8.85196	9.16014	8.87187	8.43403
1600014C10Rik	16.5341	19.1111	20.2052	16.0484	14.9087	14.9159	16.1866	11.6678	31.5933	16.6502	16.5185	16.0531
1600014C23Rik	0.457228	0	0.196161	0	0	0	0	0.199403	0	0.238621	0	0
1600015I10Rik	0	0	0	0.0596531	0.0302923	0	0	0	0	0	0	0
1600029O15Rik	0.20052	0.378165	0.256155	0.263003	0.256088	0.350706	0.214793	0.399927	0.164763	0.103511	0.180593	0.205283
1700001C02Rik	0	0	0	0	0	0	0	0	0	0	0	0
1700001C19Rik	0	0.0459259	0	0	0	0.128431	0.142832	0	0	0.141562	0.142526	0.328096
1700001F09Rik	0	0	0	0	0	0	0	0	0	0	0	0
1700001J03Rik	1.98197	2.67344	1.06402	2.20131	0.434042	2.30475	0.337986	0.341039	2.26981	0.136128	1.81158	1.32713
1700001J11Rik	0	0	0	0	0	0	0	0	0	0	0	0
1700001K19Rik	2.07605	0.592808	1.41503	1.223	1.23672	1.18249	1.42472	0.987023	1.11275	1.71955	1.92608	2.30929
1700001L19Rik	0.0501603	0.162938	0	0.0841625	0.0426989	0.0759565	0.0429754	0	0.0824145	0.0517528	0.0421419	0.0890584
1700001O22Rik	59.4854	2.50647	5.89132	0.326362	1.57874	1.00854	1.88679	1.22523	1.14155	1.94141	0.190316	3.63045
1700001P01Rik	0	0	0	0.149521	0	0	0	0	0.439895	0.368048	0	0
1700003E16Rik	0.129888	0.0360854	0.188739	0.186421	0.110571	0.163842	0.148354	0.151089	0	0	0.07467	0.0394562
1700003F12Rik	0.151102	0.247573	0.258185	0.127522	0.267355	0.115069	0	0.524266	0.375061	0	0.127884	0
1700003H04Rik	0	0	0	0	0	0	0	0	0	0	0	0
1700003N22Rik	0	0	0	0	0	0	0	0	0	0	0	0
1700006A11Rik	0	0	0	0	0	0	0	0	0	0	0	0
1700006E09Rik	0	0.580763	0.760397	2.98009	0	0	0.595665	0.159227	0	0	0	0
1700007B14Rik	0.190716	0	0	0.0399939	0	0.0721891	0	0.0820995	0	0	0.0400501	0
1700007E05Rik	0.0610602	0	0.0524375	0.205033	0.155923	0.0462596	0.104654	0.157862	0	0.126087	0	0
1700007G11Rik	0	0	0	0	0	0	0	0	0	0	0.198375	0
1700007K09Rik	0	0	0	0	0.343486	0.311992	0	0.356418	0.523215	0.164177	0.34792	0
1700007K13Rik	0.162348	0	0	0.274208	0.537151	0	0	0.501426	0.417091	0.168726	0.489251	0.337389
1700008O03Rik	0.0400095	0.205511	0.0337949	0	0.0339153	0.0769901	0.0367522	0.0795072	0.0981349	0	0.234678	0
1700008P02Rik	0	0	0	0	0	0	0	0	0	0	0	0
1700009N14Rik	0	0	0	0	0	0	0	0	0	0	0	0
1700010B08Rik	0	0	0	0	0	0	0	0	0	0.115475	0.188155	0
1700010I14Rik	0.0580997	0.0470614	0	0.204813	0.218653	0.272292	0.132046	0.176966	0.0958658	0.357964	0.287146	0.260077
1700010N08Rik	0	0	0.0301871	0	0	0	0	0	0.175229	0	0	0
1700011H14Rik	0.163729	0.106821	0	0	0	0	0.110383	0.226274	0.431684	0	0.110391	0
1700011I03Rik	0.271257	0.300808	0.313966	0.723638	1.69452	1.67915	1.93607	3.10714	3.27655	1.14558	1.20204	4.92517
1700011L22Rik	0	0	0	0	0.348981	0	0	0	0.16906	0	0.0864582	0
1700011M02Rik	0	0	0	0	0	0	0	0	0	0	0	0
1700012A03Rik	0	0	0	0	0	0	0	0	0	0	0	0
1700012B07Rik	0	0	0	0	0	0	0	0	0	0	0	0
1700012B09Rik	0	0	0	0	0.397271	0	0.267361	0.288737	0.128817	0.323371	0	0
1700012P22Rik	0	0	0	0	0	0	0	0	0	0	0	0
1700013D24Rik	0	0	0	0	0	0	0	0	0	0	0	0
1700013F07Rik	0	0	0	0	0.13949	0	0	0	0.135776	0.170412	0	0
1700013G24Rik	0.0928707	0	0.0790753	0.0781073	0.474231	0.281947	0	0	0	0.0960874	0	0.165206
1700013H16Rik	0	0.0631458	0	0	0	0	0	0	0	0	0	0
1700014D04Rik	0.129604	0.0218156	0	0.0225512	0.110284	0	0	0	0.10707	0	0	0
1700015F17Rik	0	0	0	0	0	0	0	0	0	0	0	0
1700015G11Rik	0	0	0	0	0	0	0	0	0	0	0	0
1700016C15Rik	0.270632	0.553511	0.346509	0.798652	0.575707	0.308863	0.697004	0.11724	0.782838	0.280776	0	0.12059
1700016D06Rik	0.106469	0.488363	0	0.488761	0.484684	0.224336	0.49336	1.51305	0.548648	0.574487	0	0.149264
1700016H13Rik	0	0	0	0	0.155466	0	0.14029	0	0	0	0	0
1700016K19Rik	0	0	0	0	0	0	0	0	0	0	0	0
1700017B05Rik	2.60344	1.84419	2.22198	2.72694	6.1229	4.24048	2.52233	7.84169	9.31404	2.66959	4.03514	2.29134
1700017D01Rik	0	0	0	0	0	0	0	0	0	0	0	0
1700017N19Rik	0	0	0	0	0	0	0	0	0	0	0	0
1700018B08Rik	0	0	0.135052	0	0	0	0	0	0	0	0	0
1700018C11Rik	0.481387	0.394685	0.411491	0.677482	0.136522	0.489051	0.551347	0	0.132853	0.666983	0.271796	0.858978
1700018F24Rik	0	0	0	0	0	0	0	0	0	0	0	0
1700018G05Rik	0	0	0	0	0	0	0	0	0	0	0	0
1700018M17Rik	0	0	0	0	0	0	0	0	0.230119	0	0	0.247324
1700019A02Rik	0	0	0	0	0	0	0	0.12596	0.139978	0.17568	0	0
1700019B03Rik	0	0.0983189	0	0.0507703	0	0.0458193	0	0.0983302	0	0	0.0508508	0.0537161
1700019D03Rik	0.919489	0.512193	1.06173	0.486933	0.641646	0.220566	0.980978	0.334348	0.39873	0.475788	0.300648	0.474269
1700019M22Rik	0	0	0	0	0	0	0	0	0	0	0	0
1700019N19Rik	0	0	0	0	0	0	0	0	0	0	0	0
1700020A23Rik	0.214978	0.121984	0	0	0	0.346819	0	0	0.246409	0.309291	0.252051	0
1700020D05Rik	0.957677	0.156155	0.244667	0.563902	0.407514	0.654277	0.164274	0.248208	0.552481	0.396414	0.565075	0.425954
1700020L24Rik	2.85725	2.31981	2.97927	4.07801	1.55839	1.41101	1.02017	0.718544	5.87259	0.746917	3.88719	1.56032
1700020N01Rik	0	0	0	0	0	0	0	1.29065	0	0	0	0
1700020N15Rik	0	0	0	0	0	0	0	0	0	0	0	0
1700021F05Rik	76.0435	94.4503	82.945	139.371	104.051	124.375	99.7595	111.759	103.009	101.381	76.8141	91.7737
1700021F07Rik	0	0	0	0	0	0	0	0	0	0	0	0
1700022A21Rik	0	0	0	0	0	0	0	0	0	0	0	0
1700022I11Rik	0.111961	0.296925	0.398002	0.152037	0.117526	0.478969	0	0	0.22184	0.115604	0.281947	0.119628
1700023F06Rik	0	0	0	0	0.0726146	0	0	0.0736543	0	0	0	0
1700024B05Rik	0	0	0	0	0	0	0	0	0	0	0	0
1700024G13Rik	0	0	0	0	0	0	0	0	0	0	0	0
1700024J04Rik	0.0996979	0.122287	0.213358	0.12574	0.555678	0.532469	0.344884	0.344294	0.532902	0.411798	0.294868	0.266073
1700024P04Rik	0	0	0	0	0	0	0	0	0	0	0	0
1700024P16Rik	0.0569212	0.138417	0.0482864	0.071539	0.0969187	0.021522	0.0487433	0	0	0.0879675	0.047747	0.100964
1700025B11Rik	0	0	0	0	0	0	0	0	0	0	0	0.186418
1700025C18Rik	0	0	0	0.127993	0	0	0	0	0	0	0.128357	0
1700025F22Rik	0	0	0	0	0	0	0	0	0	0	0	0
1700025G04Rik	13.5241	20.9021	22.0606	25.7065	28.9366	28.4849	25.6158	21.8985	14.0262	31.4288	15.9714	24.0084
1700027J19Rik	1.87237	1.0103	2.19181	3.28757	3.73189	3.03917	2.20747	3.23529	2.9853	2.07154	1.87027	1.44155
1700028B04Rik	0.00931588	0	0.261913	0.0941342	0.566849	0	0	0.161261	0.0990579	0.201476	0.150887	0.279789
1700028J19Rik	0.182672	0.148872	0.0777615	0.0768095	0.243272	0.186654	0.210987	0.513766	0.37625	0.18898	0.128075	0.218767
1700028K03Rik	0.0162741	0.0131777	0.0689787	0.013626	0	0.0491924	0.0835925	0.04194	0.106733	0.0670146	0.0272783	0
1700028P14Rik	0	0	0	0	0	0	0	0	0	0	0	0
1700029F12Rik	0.0852315	0.0694245	0.145078	0.286602	0.07254	0.129321	0.219247	0	0.0701907	0.0881394	0.143578	0.0757823
1700029H14Rik	0	0	0	0	0.0665234	0	0.0670074	0	0	0	0	0
1700029I15Rik	0.869202	2.36157	1.41655	3.10815	1.17342	1.62825	1.02539	0.877359	5.8095	1.62475	3.56334	3.22639
1700029J07Rik	0.289602	0.740024	0.773557	2.23344	1.07212	1.85648	2.09936	1.81032	1.89972	1.59045	0.942013	1.05701
1700029P11Rik	0	0	0	0	0	0	0	0	0	0	0	0
1700030C10Rik	0	0.0512258	0.160673	0.105801	0	0	0.108	0.162924	0.259048	0.390388	0.105973	0.0559682
1700030J22Rik	0.0624871	0.0714716	0.106224	0.262301	0.346426	0.0946888	0.0535518	0.161567	0.205512	0.0645229	0.0739615	0.078196
1700030K09Rik	2.84734	3.3518	2.32389	3.80291	4.66963	2.6305	2.52011	3.24196	4.56497	2.78013	3.88625	5.14178
1700031F05Rik	0	0	0	0	0	0	0	0	0	0	0	0
1700031M16Rik	0	0	0	0	0	0	0	0	0	0	0	0
1700034E13Rik	0	0	0	0	0	0	0	0	0	0	0	0
1700034I23Rik	0.218144	0.0613393	0.0320886	0.095083	0.0643695	0.06588	0	0.0650539	0.0357178	0	0.0634691	0.134175
1700034J05Rik	0.0887715	0	0	0.0487146	0.0494958	0	0	0	0	0	0	0.0257816
1700034O15Rik	0	0	0	0	0	0	0	0	0	0	0	0
1700037C18Rik	1.48037	3.16371	3.30165	2.9225	3.32351	3.11757	2.36407	2.30488	3.88345	3.56887	3.15961	3.34074
1700037H04Rik	9.44672	14.1524	19.2131	10.8371	10.462	8.48707	5.24269	8.09021	55.2009	9.92075	17.1805	12.5616
1700040F15Rik	0	0	0	0	0	0	0	0	0	0	0	0
1700040L02Rik	0	0.243853	0.082032	0.243084	0	0.219366	0	0.16644	0.158775	0	0.0811974	0
1700042G07Rik	0	0	0	0	0	0	0	0	0	0	0	0
1700047I17Rik2	0.00559438	4.19154e-05	0	5.08329e-09	2.82409e-09	0	0.00059207	0	0.000614596	0.0939048	5.79669e-10	0.0222005
1700049E17Rik1	0	0	0	0	0	0	0	0	0	0	0	0
1700049E17Rik2	0	0	0	0	0	0	0	0	0	0	0	0
1700049L16Rik	0	0	0	0	0	0	0	0	0	0	0	0
1700056E22Rik	1.0214	1.41641	1.13118	1.03139	1.82538	1.31856	0.763692	0.971097	2.35802	0.634431	0.68909	0.527811
1700057G04Rik	1.05579	0.247117	0.644277	1.40017	0.513322	1.03372	0.518123	0.261651	0.249581	0.31327	1.14884	0.807048
1700061G19Rik	0.0328737	0.0266568	0.027894	0.137756	0.139931	0.22379	0.0563073	0.113092	0.0809205	0.169395	0.0275842	0
1700063K16Rik	0	0	0	0	0	0	0	0	0	0	0	0
1700064H15Rik	0	0	0	0.296434	0.29518	0	0	0	0.29114	0	0	0
1700065I16Rik	0	0	0	0	0	0	0	0	0	0	0	0
1700066B19Rik	0.141181	0.0572526	0.0898586	0.266263	0.180284	0.345595	0.211604	0.485775	0.0579306	0.254663	0.148106	0.219184
1700066M21Rik	2.18813	1.53114	3.36898	2.55928	2.73487	1.77899	1.14469	1.53654	1.69245	1.58684	1.95427	1.54635
1700067K01Rik	0.442139	1.89322	0.860966	0.907208	1.12223	1.07198	2.15991	2.17827	0.893162	0.628343	1.26087	1.53695
1700067P10Rik	0	0	0	0.218825	0	0	0	0	0	0	0	0
1700069L16Rik	0	0	0	0	0	0	0	0	0	0	0	0
1700071K01Rik	0	0	0	0	0	0	0	0	0	0	0	0
1700073E17Rik	1.39033	1.51911	0.924036	3.6512	2.23443	2.47097	1.59217	0.938213	1.02277	2.88842	1.17698	0.826738
1700074P13Rik	0	0	0	0	0	0	0	0	0	0	0	0
1700080E11Rik	0	0	0	0	0	0	0	0	0	0	0	0
1700080O16Rik	0	0	0	0	0	0	0	0	0	0	0	0
1700084J12Rik	0	0	0	0	0	0	0	0	0.0370658	0	0	0
1700084M14Rik	0	0	0	0	0	0	0	0	0	0	0	0
1700086D15Rik	0	0	0	0	0	0	0	0	0	0	0	0
1700086L19Rik	0	0	0	0	0	0	0	0	0	0	0	0
1700088E04Rik	1.7991	3.06922	2.37819	2.37435	3.07882	3.54908	2.31082	6.16416	4.00426	5.83436	2.37232	4.61756
1700091H14Rik	0	0	0	0	0	0	0	0	0	0	0	0
1700092M07Rik	0	0.615326	0	0.544078	0	0.619766	0.636469	0.324723	0.534271	0.282035	0.316913	0.241626
1700093K21Rik	0	0.0772675	0.29631	0.239171	0.671715	0.407986	0.148825	0.150473	0.752569	0.130903	0.426213	0.112463
1700102P08Rik	0.494796	0.941192	2.20644	1.76785	1.26441	1.38465	1.56844	1.93428	2.06275	0.753171	0.279459	0.644591
1700109H08Rik	5.73055	7.14844	7.10182	11.5309	10.1474	11.5805	7.66086	10.9495	14.1566	14.6063	13.4496	11.2282
1700110I07Rik	0	0	0	0	0	0	0	0	0	0	0	0
1700112E06Rik	3.01962	2.85814	5.82997	5.56055	3.92509	4.45089	1.90097	2.73317	6.86902	2.0191	4.40842	1.72989
1700113H08Rik	1.03199	1.2036	0.990631	0.574275	0.68944	0.538269	0.483122	0.243026	0.738383	0.66273	0.355669	0.80449
1700122O11Rik	0	0	0	0	0	0	0	0	0	0	0	0
1700123K08Rik	0.0657588	0.0534735	0	0.0781954	0.134956	0	0.0563599	0	0.162242	0	0	0
1700123L14Rik	0	0.0423028	0	0	0.0448916	0.0394381	0	0	0	0.107486	0	0
1700123O20Rik	3.92905	5.78135	5.3427	7.45771	7.64116	7.74787	5.36231	6.83141	8.244	5.37085	5.728	6.76538
1700125H20Rik	0	0	0	0	0	0	0	0	0.129062	0	0.13202	0
1700128F08Rik	0.199303	0.282974	0.241264	0.43805	0.0783107	0.0658859	0.22339	0.0749742	0.214567	0.179622	0.54361	0.231651
1700129C05Rik	0	0	0	0.415236	0	0	0	0.428038	0	0	0	0
1810009A15Rik	13.1969	14.8782	10.1595	14.87	20.9175	15.5925	10.6232	18.516	15.8569	13.0263	13.9594	15.1445
1810009J06Rik	0	0	0	0	0	0	0	0	0	0	0	0
1810010D01Rik	0	0	0	2.17257	0.530178	1.5032	1.42585	1.96337	0.890035	0.764331	0.785784	1.32309
1810010H24Rik	1.22861	1.07247	1.3446	0.737853	1.04565	0.266348	0.602026	0.606184	1.80711	0.453836	0.678098	0.858413
1810011H11Rik	0.31457	0.358033	0.481284	0.950761	1.3388	0.715035	0.0539181	0.650704	0.672498	0.259862	0.793584	0.447064
1810011O10Rik	19.0453	29.0968	20.6154	47.0062	22.1154	28.3834	27.296	21.5064	58.8275	12.5989	11.188	14.6768
1810013L24Rik	10.5986	15.8491	10.443	10.6519	16.6391	13.2189	13.902	13.0423	12.165	14.8436	18.1092	15.7487
1810014B01Rik	34.8199	30.4445	20.8216	20.9959	19.9484	30.1683	22.2754	31.4131	25.1211	22.6307	25.315	24.4528
1810018F18Rik	0	0	0.0545565	0	0	0	0.0550051	0	0.0527766	0	0.0539756	0
1810022K09Rik	50.7899	61.3248	68.0329	75.124	69.2451	75.0571	70.594	75.1688	87.2013	73.421	77.1806	77.004
1810024B03Rik	0.897385	0.435766	0.622106	1.19454	0.73414	0.821895	0.834589	0.902968	1.1695	0.966302	0.660832	0.598605
1810030O07Rik	6.22442	8.6095	8.30273	10.6998	11.0191	9.84866	8.21983	8.48451	9.5173	8.27052	10.3604	8.50982
1810032O08Rik	5.0768	3.28853	2.12188	6.11652	5.86766	4.77104	4.30898	8.22395	10.1407	5.38278	4.88417	4.97956
1810037I17Rik	21.2067	18.2777	20.5736	27.4654	24.2997	26.3509	23.4182	24.9984	34.5145	24.9978	22.3753	27.6565
1810041L15Rik	0.219356	0.113323	0.341004	3.24257	4.49649	3.09727	2.01447	5.36778	1.00458	3.26678	1.09898	1.44904
1810043G02Rik	3.99957	4.22697	3.06901	5.84046	6.60074	4.16331	5.0512	6.58558	10.3728	4.83269	5.68912	6.03375
1810046K07Rik	0	0.174026	0	0	0	0	0	0	0.117324	0	0	0.0633575
1810049J17Rik	30.8562	25.9396	23.4949	9.54033	14.4894	13.7289	13.0593	13.1745	10.5353	17.9374	12.6584	8.38942
1810055G02Rik	8.92995	4.17102	6.84991	4.87299	8.09211	5.96076	4.77125	5.24968	3.86465	7.57774	5.48481	5.36969
1810062G17Rik	0.548551	0.179104	0.280512	0.184722	0.373447	0	0.470626	0.379505	0.814545	0.227263	0.370285	0.292963
1810065E05Rik	0	0	0	0	0.0915454	0	0	0	0	0	0	0
2010001K21Rik	0	0	0	0.386569	0.193907	0.174376	0	0	0	0	0	0
2010003K11Rik	0.410539	1.13666	2.51524	0.483083	0.139765	0.560518	0	0.283463	8.85606	0.424459	1.59027	0.802942
2010005H15Rik	0	0.441687	0	0.289673	0.295504	0	0.506526	0	0.222584	0.279263	0	0.306017
2010010A06Rik	0.1676	0	0.932669	0	0	0	0.276178	0	0	0	0	0
2010106E10Rik	0	0	0	0	0	0.0570561	0	0	0	0	0.0633362	0.133756
2010107E04Rik	729.94	780.53	762.935	1143.86	677.989	1017.11	780.371	1101.02	808.142	782.554	805.431	973.227
2010107G23Rik	1.80537	1.09099	1.2034	2.53402	2.19298	1.9077	0.798215	1.49329	0.435561	1.41594	1.53364	1.4658
2010109A12Rik	1.03624	0.351107	0.0927628	0.356737	0.426941	0.24806	0.0933818	0	0.349931	0.439135	0.0918361	0.473543
2010109I03Rik	1.43892	1.28809	1.67223	2.55108	1.23476	2.06475	1.15091	1.11507	2.10259	0.996488	0.975961	0.639391
2010111I01Rik	8.98498	11.7908	7.3317	17.5562	20.1236	19.8595	19.2087	24.244	14.4756	16.4153	21.1752	19.4905
2010300C02Rik	0.382707	0.351914	0.295245	0.262455	0.220615	0.343831	0.555248	0.389046	0.79096	0.39446	0.256781	0.213301
2010315B03Rik	2.6946	2.84882	4.31684	3.53444	1.73665	1.66319	2.64255	1.67873	2.50894	3.58639	3.94306	3.14744
2200002D01Rik	2.01756	0.955777	1.24068	1.96185	2.53895	1.32707	1.48999	2.77735	1.20356	1.51005	1.58951	1.29325
2200002J24Rik	0	0	0	0.153493	0	0	0	0	0	0	0	0
2210010C04Rik	0.208635	0.135446	0.531362	0.0699779	0.177607	0.0947337	0.142972	0.14364	0.239812	0.0860558	0.280282	0.333257
2210011C24Rik	4.76785	5.66631	5.04417	5.66252	7.08905	4.61278	3.49964	7.72464	5.66635	6.18936	4.64605	3.49868
2210013O21Rik	14.8566	20.5866	17.8099	23.7816	18.7041	28.0194	19.2145	24.5381	20.3858	23.385	22.0834	21.8249
2210016F16Rik	5.11499	5.24231	6.77824	9.42866	9.14166	7.68811	6.17525	7.48502	9.74237	7.9442	9.15438	7.88797
2210016L21Rik	15.9859	10.7248	13.6859	10.629	16.2747	11.4396	14.3761	14.3133	11.7501	16.3059	17.4136	19.2715
2210017I01Rik	0.176167	0	0.291727	0.225322	0	0.0945546	0.325467	0	0	0	0	0
2210407C18Rik	0	0.939452	0	0.0968773	0	0	0	0.0995226	0	0	0.283454	0
2210408I21Rik	0.489539	0.487977	0.367157	0.457242	0.72136	0.327299	0.677029	0.695618	0.463017	0.717298	0.536615	0.500737
2210409E12Rik	0	0	0	0	0	0	0	0	0	0	0	0
2210418O10Rik	2.52238	2.80992	4.2094	2.70045	2.95955	2.5051	2.83867	2.27549	2.89162	5.30039	3.73676	3.18729
2300002M23Rik	0	0	0	0	0	0	0	0	0	0	0	0
2300003K06Rik	0	0	0	0	0	0	0	0	0	0	0	0
2300009A05Rik	18.8295	21.2309	19.6255	24.1061	25.5482	26.6106	24.9321	30.7965	34.789	21.3433	17.1201	17.3871
2310002L09Rik	90.6493	130.914	103.295	90.0861	36.2863	105.103	68.1457	70.4886	86.7391	98.4594	93.2352	95.9586
2310003L06Rik	0	0	0	0	0	0	0	0	0	0	0	0
2310007B03Rik	0	0	0	0	0	0	0	0	0	0	0	0
2310009B15Rik	23.0665	26.1457	29.4687	30.6992	23.1464	31.4065	28.4302	22.837	29.7051	23.3909	32.1027	29.7359
2310011J03Rik	6.93753	6.5383	7.92193	8.75621	10.299	10.2563	6.61033	9.65765	8.52927	8.59233	9.32925	9.5606
2310022A10Rik	50.4002	40.4305	54.8546	52.9612	56.4367	58.2087	59.1807	59.1369	37.5417	50.41	49.2505	54.1797
2310022B05Rik	9.12688	6.45877	7.2506	15.1822	18.0707	20.7029	13.2206	29.9139	10.5269	12.545	10.9416	12.3853
2310030G06Rik	2.78426	3.85824	4.48051	2.71858	1.63067	4.57634	3.3845	3.50543	2.9106	2.44757	3.27685	2.68877
2310033P09Rik	2.77299	2.98571	2.14611	4.80861	7.05813	3.73412	2.70501	2.97499	5.55539	3.35149	3.58195	3.51384
2310034C09Rik	0	0	0	0	0	0	0	0	0	0	0	0
2310034G01Rik	0.61475	0.33334	0.696922	1.43668	0.755813	0.41416	0.936738	0.647845	0.67422	0.893053	0.689543	0.728241
2310035C23Rik	3.71173	2.71678	3.58327	5.12581	4.56074	4.25407	3.04958	3.99354	5.78968	3.71231	5.65394	5.54684
2310036O22Rik	71.505	54.3852	61.6097	78.244	81.2585	83.4304	73.1619	76.7272	80.2456	67.8547	69.5226	72.8433
2310039H08Rik	24.2939	21.0808	26.6926	29.1958	26.7251	36.5569	30.9952	35.4658	38.4892	27.1521	31.882	31.8157
2310046K23Rik	0	0	0	0	0	0	0	0	0	0	0	0
2310050C09Rik	0	0	0	0	0	0	0	0	0	0	0	0
2310057J18Rik	0	0.0522643	0	0	0	0	0	0	0	0	0	0
2310057M21Rik	10.2849	7.09568	8.46601	8.37119	5.16022	9.58675	6.40537	11.5313	7.18104	11.7987	7.51383	8.38588
2310057N15Rik	0	0	0	0	0	0	0	0	0	0	0	0
2310061I04Rik	65.9052	72.1144	55.7188	74.5399	66.7897	69.2474	77.6903	76.5795	78.3019	61.6964	52.0775	65.3227
2310061N02Rik	0	0	0	0	0	0	0	0	0	0	0	0
2310079G19Rik	0	0	0	0	0	0	0	0	0	0	0.0964305	0
2410002F23Rik	4.72798	7.57351	5.865	8.41146	11.568	9.09905	7.62776	9.1136	9.40205	9.3082	10.5542	8.2362
2410004B18Rik	22.6822	15.2619	18.6797	16.5156	18.159	19.6006	12.8687	18.7177	16.6239	17.0286	20.8724	21.2885
2410004P03Rik	0.157855	0.394691	0.220444	0.364917	0.591471	0.187258	0.323755	0.271859	0.270952	0.574968	0.262931	0.319762
2410015M20Rik	63.8714	60.0727	63.4987	88.0232	70.4641	79.1135	61.4836	98.6013	82.2833	60.5399	68.3863	68.3877
2410024N13Rik	0.0759136	0	0.137972	0.722407	0.137319	0.870113	0	0.167242	0.302409	0	0.208644	0
2410089E03Rik	1.42417	1.04281	1.27581	1.47228	1.83468	1.40525	1.17091	1.40271	1.77368	1.20709	1.74208	1.68097
2410131K14Rik	3.60057	3.29763	3.64812	2.82969	3.26723	3.01417	3.36037	3.17808	3.73024	3.40656	2.77299	2.6664
2410137M14Rik	0.437362	0.954162	0	0.393558	0.0994107	0.177573	0	0	0.482309	0.151351	0.873133	0.104019
2410141K09Rik	0	0	0.251841	0	0.196062	0.17341	0	0	0	0.0328098	0.0272414	0
2510002D24Rik	17.8383	24.228	20.3306	27.3436	26.9591	23.9498	24.2867	18.6999	20.2565	27.7007	27.0045	22.0099
2510009E07Rik	11.3039	9.60896	11.8835	12.929	13.2736	12.8572	11.2924	8.81487	9.45436	10.1378	10.3477	9.3596
2510039O18Rik	10.9105	9.81222	11.7971	14.1605	16.5493	15.4336	12.4309	15.6939	12.3319	11.111	14.3664	11.3337
2610001J05Rik	27.1081	25.3927	33.0889	33.135	32.409	41.7662	28.6241	29.0101	31.0302	30.6588	33.2325	34.4914
2610002M06Rik	1.67636	2.71726	2.68193	1.9282	2.10986	1.75132	1.66764	1.48626	1.37373	1.57551	2.28427	1.85227
2610005L07Rik	5.33961	5.04625	5.01552	7.83897	7.71215	7.22044	3.99361	4.12884	4.40142	7.07204	6.69489	5.55854
2610008E11Rik	6.70028	5.48744	6.72125	8.76205	7.75244	7.12137	6.65014	6.56846	6.55104	8.84988	11.4152	11.0765
2610020H08Rik	1.5407	1.87756	1.252	3.13185	4.34129	1.13544	1.418	2.6432	5.0504	3.58883	4.7837	2.60448
2610021A01Rik	4.48927	4.45186	6.45255	4.48016	3.32592	4.09466	3.39797	2.81906	2.90122	3.33203	3.44127	4.65987
2610024D14Rik	0	0	0	0	0	0	0	0	0	0	0	0
2610028H24Rik	0.0774802	0.343346	0.258126	0.162771	0.0691147	0.290986	0.335809	0.141418	0.377544	0.321435	0.15578	0.170289
2610042L04Rik	0	0.214678	0	0.265955	0.0788993	0	0.229888	0	0	0.398192	0.0612658	0
2610044O15Rik8	24.3305	26.005	28.3492	25.7837	24.2227	20.2606	27.5668	20.9691	19.4815	31.5712	29.3829	27.8867
2610301B20Rik	4.19873	3.01946	4.09203	4.13532	5.23136	5.26165	3.29579	3.79774	3.85345	4.31641	4.32867	5.06469
2610318N02Rik	0	0	0.0704992	0	0.381521	0.125685	0.0710333	0.0715069	0	0	0.139536	0
2610507B11Rik	109.536	108.034	117.092	81.9338	88.336	85.0167	87.4086	78.6341	80.6348	99.4809	104.539	97.5626
2610524H06Rik	1.06666	1.18988	1.10268	2.02614	3.54915	2.28812	1.50952	2.50513	1.41125	1.94166	0.663508	1.09041
2610528A11Rik	0.452482	0.617793	0.644277	0.127288	0.256661	0.114858	0.237786	0.261651	0.249581	0.31327	0.127648	0.538032
2610528J11Rik	0	0	0	0	0	0	0	0	0	0	0	0
2700049A03Rik	2.13646	1.93552	2.3606	2.78188	2.0136	2.94848	1.83005	2.32349	1.65434	1.86072	2.67576	3.01333
2700060E02Rik	94.2473	100.43	97.6965	96.0352	104.512	99.4902	99.0301	103.765	117.218	100.92	110.059	109.627
2700062C07Rik	3.561	1.52774	3.75033	4.41378	5.1042	4.40991	3.05401	4.85683	5.32814	3.39366	4.02795	4.00095
2700081O15Rik	2.82804	4.18711	3.84148	7.68923	8.03829	4.30567	2.46624	4.09235	4.21603	3.39326	4.37459	4.63123
2700097O09Rik	9.247	12.412	12.4346	15.4515	10.9513	15.3473	12.5511	10.5448	12.0097	11.6283	17.8565	15.7147
2700099C18Rik	0.829859	0.474259	0.544531	0.629929	1.58814	1.03754	0.761642	0.808466	0.593813	0.765105	0.401993	0.394794
2810004N23Rik	24.5374	20.1337	28.2832	19.6072	20.809	22.6054	21.8856	23.397	17.2315	23.0591	18.9237	19.9586
2810006K23Rik	7.48587	7.29178	7.1259	7.36005	7.63407	6.20306	6.53661	7.25195	5.66077	7.61662	5.78054	7.04847
2810021J22Rik	0.98572	0.488663	1.59397	2.36571	2.98597	1.7237	0.573826	0.80199	0.824253	0.537455	0.842893	0.514986
2810025M15Rik	8.92889	6.14963	7.11085	24.7606	13.7637	18.3332	7.67321	23.5529	5.56748	8.56029	13.9736	10.8858
2810039B14Rik	4.80591	3.18242	4.32134	3.16301	3.56985	3.06249	5.34667	3.07446	3.41478	3.4276	4.40331	3.90938
2810047C21Rik1	0.0905095	0	0	0	0	0	0	0	0.245218	0	0.278573	0
2810403A07Rik	25.1339	17.9191	25.6997	27.1529	28.5685	27.5822	23.6919	24.752	25.6714	22.4579	29.496	27.6635
2810408A11Rik	0.160462	0.263123	0.57313	0.601733	1.05724	0.244526	0.24516	0.417839	0.531409	0.393729	0.839456	0.106726
2810428I15Rik	158.813	129.721	158.564	140.907	122.084	151.402	116.457	134.421	155.864	122.569	146.045	142.419
2810459M11Rik	0.0783104	0.0846184	0.066422	0.109342	0.0444465	0.019737	0.022352	0.0673183	0.385349	0	0.0875703	0.0694442
2810474O19Rik	3.19389	2.44705	4.17093	7.32017	8.40571	7.5702	3.95524	7.38936	4.99895	7.27438	6.10044	9.8981
2900011O08Rik	0	0.0300374	0	0.0310416	0.176675	0.0280156	0	0	0	0.256576	0.0310807	0
2900026A02Rik	11.8566	10.4435	12.5783	14.4773	13.1283	15.4225	13.3108	13.7142	10.9548	13.2412	11.9132	11.1681
2900055J20Rik	0	0	0	0	0	0	0	0	0	0	0	0
2900092C05Rik	0	0	0	0	0	0	0	0	0	0	0	0
3000002C10Rik	0.489776	0.4757	0.43291	0.981596	1.65502	1.32868	0.416998	1.40402	0.793493	0.361858	1.19447	0.946366
3100002H09Rik	0	0	0	0	0	0	0	0	0	0	0	0
3110001I22Rik	0.899538	0.741735	0.683065	0.944789	0.999325	1.01186	0.821451	0.961954	0.913033	0.880262	0.988293	1.73824
3110002H16Rik	7.54161	8.78521	10.9771	11.8823	15.2455	11.2268	11.404	12.4451	18.522	9.74301	14.2601	11.1468
3110009E18Rik	3.12745	2.2253	2.81099	5.23098	2.51123	4.7883	2.65291	3.39063	3.04584	5.40845	4.90249	3.4801
3110018I06Rik	0	0	0	0	0	0	0	0	0	0	0	0
3110021N24Rik	0.804816	1.29696	0.823665	0.40043	0.928412	0.670208	0.75865	0.161261	0.52182	0.281416	0.836916	0.89655
3110035E14Rik	0	0.0650025	0.0226771	0.179185	0.113804	0.0606453	0.022893	0.0689498	0.0438541	0	0	0.0237087
3110040N11Rik	27.1524	28.0673	21.551	35.3472	36.2455	39.5957	33.9256	37.5324	33.3172	28.7901	30.9576	34.7926
3110043O21Rik	8.12756	8.27185	10.3796	7.88139	9.02066	9.30742	6.92132	7.09333	14.7544	8.32433	11.5105	8.99654
3110053B16Rik	0.395115	1.07928	0.49498	0.978957	1.1848	1.36976	0.339295	0.678539	0.74366	1.09195	0.467248	0.414988
3110062M04Rik	4.0863	3.63842	5.67658	5.12697	5.89257	5.34988	8.23197	7.02433	8.44663	4.57078	10.7013	10.3927
3110067C02Rik	0.0845175	0.0342945	0.0358767	0.0708719	0.107922	0.0959439	0.036199	0.109107	0	0	0	0
3110070M22Rik	0.342688	0.558287	0.218747	0.28809	0.291659	0.779956	0.367304	0.0739607	0.282222	0.0885975	0.144324	0.424332
3110079O15Rik	0	0.212449	0	0	0	0	0	0	0	0	0	0
3110082I17Rik	5.05879	7.15368	5.81281	5.66497	6.48533	5.67695	6.09171	6.1326	4.01445	5.92244	6.91954	5.5145
3110082J24Rik	0	0	0	0	0	0	0	0	0	0	0	0
3300002I08Rik	0.347262	0.568732	0.573486	1.25212	0.882276	0.383261	0.386842	0.5822	0.881456	0.801961	0.880597	0.533693
3425401B19Rik	57.0514	103.782	58.2945	35.765	75.3728	49.3472	89.3488	52.5384	48.7918	43.1859	43.6735	36.342
3632451O06Rik	0.930032	3.31909	2.22487	9.32672	7.9525	8.87507	7.5099	9.47207	4.84089	9.77135	7.63979	7.89348
3830403N18Rik	0.191314	0	0.0814609	0.241392	0.488453	0.363065	0.246125	0.57848	0.473005	0.296965	0.161263	0.085092
3830406C13Rik	5.72676	6.31659	6.35755	7.69416	7.82781	6.28372	5.71369	3.91732	7.39676	5.85109	7.08702	6.0373
3830408C21Rik	0.0532882	0.129859	0.135807	0.357708	0.272164	0.403536	0	0.183589	0.394077	0.109982	0.17912	0.18925
3830417A13Rik	0	0	0	0	0	0	0	0	0	0	0.0466462	0
4430402I18Rik	2.32229	0.552856	2.1104	1.67919	0.772822	0.85006	0.625369	2.31756	5.07408	2.03084	2.23373	1.60899
4833418N17Rik	0	0	0	0	0	0	0	0	0	0	0	0
4833420G17Rik	8.0886	8.17183	8.02725	10.198	11.4085	10.9929	8.10159	8.78506	12.3469	9.74973	11.7923	11.9185
4833423E24Rik	0	0	0	0	0	0	0	0	0	0	0	0
4833427G06Rik	0	0	0	0.0853151	0.0862854	0.0769901	0	0	0	0	0.170999	0
4833439L19Rik	159.389	160.427	162.609	108.802	132.192	118.983	133.025	119.713	112.855	141.437	148.627	140.053
4921501E09Rik	0	0	0	0	0	0	0	0	0	0	0	0
4921504E06Rik	0	0	0	0	0	0	0	0	0	0	0	0
4921507P07Rik	0.447555	0.635342	0.506473	0.343922	0.444506	0.169306	0.383333	0.385041	0.795904	0.115344	0.782626	0.330901
4921508M14Rik	0	0	0	0	0	0	0	0	0	0	0	0
4921509C19Rik	0	0	0	0	0	0	0	0	0	0	0	0
4921511C20Rik	0	0	0	0	0	0	0	0	0	0	0	0
4921511H03Rik	0	0	0	0	0	0	0	0	0	0	0	0
4921511M17Rik	0	0	0	0	0	0	0	0	0	0	0	0
4921513D11Rik	0.765876	0.679636	0.710439	0.526296	0.355573	0.79161	0.298395	0.420269	0.630033	0.287708	0.175733	0.371177
4921517D22Rik	0	0	0	0	0	0	0	0	0	0	0	0
4921524J17Rik	9.49624	9.97552	10.1178	10.8623	15.9	9.12298	11.2085	10.9578	8.70978	11.95	9.68631	8.01858
4921524L21Rik	0	0	0	0	0	0	0	0	0	0	0	0
4921530L21Rik	0	0	0	0	0	0	0	0	0	0	0	0
4921536K21Rik	0.272388	0.303734	0.287455	0.285376	0.405805	0.334826	1.04978	0.527145	1.03296	0.315832	0.342868	0.241634
4921539E11Rik	0	0	0	0.0455357	0	0	0	0	0	0	0	0
4922502D21Rik	0	0	0	0	0	0	0	0	0	0	0	0
4930402F06Rik	0	0	0	0	0	0	0	0	0	0	0	0
4930402H24Rik	1.91739	3.64716	5.66005	5.78908	4.9583	4.27192	2.41238	3.66153	7.07849	3.58265	4.17405	2.26434
4930402K13Rik	0	0	0	0	0	0	0	0	0	0	0	0
4930404H24Rik	0	0	0	0	0	0	0	0	0	0	0	0
4930404N11Rik	0.201641	0.0762104	0.536995	0.410652	1.62214	0.333755	1.25008	0.926107	0.643486	0.46911	0.81913	0.554338
4930407I10Rik	0	0	0	0	0	0	0	0	0	0	0	0
4930408O17Rik	0	0	0	0	0	0	0	0	0	0	0	0
4930412O13Rik	0	0	0	0	0	0	0	0	0	0	0	0
4930415F15Rik	0	0.361152	0.0552869	0.403774	0	0	0	0	0	0	0	0
4930415H17Rik	0	0	0	0	0	0	0	0	0	0	0	0
4930415L06Rik	0	0	0	0	0	0	0	0	0	0	0	0
4930415O20Rik	0.403776	0.8306	0.172963	0.68358	0.343465	0.154185	0.347181	0.175752	0.167623	0.841452	0.171501	0.541385
4930421P07Rik	0	0	0	0	0	0	0	0	0	0	0	0
4930426L09Rik	0.0635896	0	0	0.0533894	0.216507	0	0	0	0	0	0	0
4930427A07Rik	0.0890098	0.15903	0.0377885	1.03946	0.88554	0.871682	0.152015	0.720566	0.0365468	0.402832	0.261627	0.0589995
4930430A15Rik	0.485002	0.237273	0.413056	0.326401	0.412757	0.147277	0.166393	0.167617	0.239846	0.301162	0.245314	0.172584
4930430F08Rik	9.54753	6.04517	5.79125	4.99101	4.96112	4.53405	3.6174	3.72375	2.89254	5.43392	4.80016	5.18014
4930431P19Rik	0.356683	0.601651	0.613175	0.767347	0.907324	0.627514	0.969604	0.68855	1.08355	0.707162	0.590983	1.01643
4930432E11Rik	0	0.00625933	0	0.00647378	0	0	0	0	0	0	0.017569	0
4930432K21Rik	0.112496	0.367831	0.174914	0.172765	0.16806	0.374214	0.321115	0.496472	1.09815	0.386571	0.63958	0.232891
4930432M17Rik	0	0	0	0	0	0	0	0	0	0	0	0
4930433I11Rik	0	0	0	0	0	0	0	0	0	0	0	0
4930435E12Rik	0	0	0	0	0	0.0518128	0	0	0	0	0	0
4930438A08Rik	0	0	0	0	0	0	0	0.0368208	0	0	0	0
4930442H23Rik	0	0	0	0	0	0	0.0652208	0	0.0626133	0.0786277	0	0
4930444G20Rik	0	0	0	0	0	0	0	0	0	0	0	0
4930444P10Rik	0.491994	0.407446	0.0417148	0.0979724	0.338868	0.125688	0.00403036	0.0423485	0.535378	0.0881166	0.139445	0.27874
4930447A16Rik	0	0	0	0	0.326769	0	0	0	0	0	0	0
4930447C04Rik	0.0985498	0.431448	0.433082	0.15288	0.60614	0.137634	0.669365	0.720934	0.708105	0.653029	0.575237	0.20224
4930447F04Rik	0	0	0	0	0	0	0	0	0	0	0	0
4930448K20Rik	0	0	0	0	0	0	0	0	0.0533576	0.0670081	0	0.0576378
4930449A18Rik	0	0	0	0	0	0	0	0	0	0	0	0.0705402
4930449I24Rik	0	0	0	0	0	0	0	0	0	0	0	0
4930451G09Rik	0.121274	0.656018	0.308843	0.440626	0.412956	0.520031	0.484769	0.278287	0.365053	0.416814	0.610894	0.681544
4930451I11Rik	0	0	0	0	0	0.239811	0	0	0	0	0	0
4930452B06Rik	0.0328217	0.0532289	0	0.0275074	0.0279418	0.0744782	0.056218	0.0846845	0	0.0676506	0.0275404	0.0873431
4930453N24Rik	39.1418	41.1634	34.996	23.73	24.2201	25.5994	24.993	23.8775	35.4243	31.1659	31.1778	33.2927
4930455H04Rik	0	0	0	0	0	0	0	0.0605514	0.0575184	0	0	0
4930465K10Rik	0.153142	0.0623238	0.130271	0.25735	0	0.116124	0.131287	0.132122	0.0630204	0.0791386	0.128908	0.0680556
4930467E23Rik	0	0	0	0.183728	0	0	0	0	0	0	0	0.0300576
4930469B13Rik	0	0	0	0	0	0	0	0	0	0	0	0
4930470P17Rik	0	0	0	0	0	0	0	0	0	0	0	0
4930474N05Rik	0	0.049454	0.0540243	0.0480939	0	0.0545312	0	0	0	0.0655291	0	0
4930480E11Rik	0	0	0	0	0	0	0	0	0	0	0	0
4930486L24Rik	0.754469	0.557878	0.758135	0.518426	0.408659	0.259925	0.529098	0.650538	0.564186	0.708509	0.750111	0.731263
4930488N24Rik	0	0	0	0	0	0	0	0	0	0	0	0
4930502E18Rik	0	0	0	0.0547381	0	0	0	0	0	0	0	0
4930503B20Rik	0.218121	0.32521	0	0.296529	0.254238	0.300244	0.183177	0	0.0839028	0.105347	0.530488	0
4930503E14Rik	0	0	0	0	0	0	0	0	0	0	0	0
4930503H13Rik	0	0	0	0	0	0	0	0	0	0	0	0
4930503L19Rik	2.71145	4.30001	3.42844	6.38843	7.33233	4.40432	3.2076	3.66409	5.3871	3.576	4.53704	3.99383
4930504O13Rik	0	0	0	0	0	0	0	0	0	0	0	0
4930505A04Rik	0	0.180795	0	0	0.0942344	0.168263	0	0	0	0	0	0
4930507D05Rik	0	0.0425454	0	0	0.220802	0.115949	0.091011	0.0432176	0.125729	0.0527265	0.0435198	0
4930512M02Rik	0	0	0	0	0	0	0	0	0	0	0	0
4930513O06Rik	0	0	0	0	0	0	0	0	0	0	0	0
4930515G13Rik	0	0	0	0	0	0	0.309096	0	0	0	0	0
4930515G16Rik	0	0	0	0	0	0	0	0	0	0	0	0
4930516K23Rik	0.386429	0.398726	0.372846	0.256041	0.352259	0.327422	0.31955	0.25173	0.183112	0.270569	0.347478	0.248579
4930518I15Rik	0.423081	0.458907	0.179885	0.829173	1.92058	0.427601	0.846184	0.36485	0.754132	1.09274	1.18658	0.626546
4930519F09Rik	0	0	0	0	0	0	0	0	0.0714471	0	0	0
4930519F16Rik	0.590438	0	0	0	0	0.167733	0	0	0.198744	0	0	0
4930519G04Rik	0	0.0987955	0.0366882	0.106514	0.0691018	0.0939575	0.0367366	0	0.102339	0.0418477	0.0681438	0.036019
4930519P11Rik	0	0	0.205937	0	0	0	0	0.209382	0	0	0	0
4930522H14Rik	0	0	0	0	0	0	0	0	0.0986633	0	0	0
4930522L14Rik	1.12114	0.439604	1.69549	0.692184	0.819162	1.22039	1.66617	1.1665	1.43045	1.54835	2.62757	2.19722
4930523C07Rik	2.38633	2.05188	4.54967	4.85338	3.04709	3.80525	2.49077	3.15483	8.59076	3.069	3.69792	1.4883
4930524B15Rik	0	0	0	0	0	0	0	0	0	0	0	0
4930524J08Rik	0.555597	0	0.158526	0	1.10284	0.423934	0.477534	0.644118	0.614407	0.192763	0	0
4930524N10Rik	0	0	0	0	0	0	0	0	0	0	0	0
4930526A20Rik	0	0.0538878	0.103505	0.30025	0.0706048	0.0954099	0	0.104571	0.0976051	0.0717367	0.104995	0
4930529C04Rik	0	0	0	0	0	0	0	0.0215519	0	0	0.0415901	0
4930535I16Rik	0	0	0	0.215021	0	0	0	0	0.200153	0	0	0.214972
4930539E08Rik	0.359841	0.51266	0.159428	0.634483	0.502711	0.391463	0.415455	0.247195	0.547508	0.626191	0.427386	0.38766
4930544D05Rik	7.00832	4.46072	6.70847	14.8375	11.9618	8.2036	3.82287	5.3335	2.30125	10.938	5.45335	6.02046
4930544G11Rik	0	0	0	0	0	0	0	0	0	0	0	0
4930546C10Rik	0	0	0	0	0	0	0	0	0	0	0	0
4930548H24Rik	0	0	0.0272463	0.0291361	0.0273488	0.0278827	0.0554837	0.0276195	0.0813388	0.0335212	0.053976	0.0569739
4930549C01Rik	0	0	0	0	0	0	0	0	0	0	0	0
4930550C14Rik	0.302416	0.375515	0.502422	0.0808857	0.156848	0.0699353	0.158051	0.2623	0.105586	0.19067	0.407922	0.272475
4930550L24Rik	0	0	0	0	0	0	0	0	0	0	0	0
4930553M12Rik	0	0	0	0	0	0	0	0	0	0	0	0
4930555G01Rik	0.0141148	0	0	0.547904	0.311314	0.0604099	0.0642413	0	0.000798009	0	0.0729048	0
4930555K19Rik	0	0	0	0	0	0	0	0	0	0	0	0
4930556J24Rik	0	0	0	0.0657877	0	0.236192	0.0674144	0	0.128183	0.163231	0	0
4930558C23Rik	0	0	0	0.12149	0	0	0.12366	0.124855	0.119096	0	0.243644	0.128393
4930558K02Rik	0	0	0	0	0	0	0	0	0	0	0	0
4930562C15Rik	0.326398	0.880464	0.0670645	0.689918	0.764812	0.39192	0	0.615608	0.373553	0.495655	0.406104	0.0706102
4930563D23Rik	0	0	0	0	0	0	0	0.0286258	0	0	0	0
4930563I02Rik	0	0	0	0	0	0	0	0	0	0	0	0
4930563M21Rik	0	0	0	0	0	0	0	0	0	0	0	0
4930564D02Rik	0	0	0	0	0	0	0	0	0	0	0	0
4930567H17Rik	0	0	0	0	0	0	0	0	0	0	0	0
4930568D16Rik	0	0	0	0	0	0	0	0	0	0	0	0
4930572O03Rik	0	0	0	0	0	0	0	0	0	0	0	0
4930578C19Rik	1.69209	1.13142	2.18975	2.55077	1.49858	1.00481	0.700531	0.852399	0.696412	1.22576	1.73677	1.26574
4930578G10Rik	1.08454	4.60235	1.39216	1.12166	1.38396	1.10309	1.22592	1.41409	0.599481	0.642629	0.306626	0.968508
4930578I06Rik	0	0	0	0	0.0803889	0	0	0	0	0	0	0
4930579F01Rik	0	0	0	0	0.0489129	0	0	0	0	0	0.0441811	0
4930579G24Rik	1.06896	0.696892	1.28859	1.1028	2.49755	1.17377	0.893288	1.06637	0.900002	1.30002	1.20404	1.49568
4930583I09Rik	0	0	0	0	0	0	0	0	0	0	0	0
4930590J08Rik	0.842804	0.429345	0.303515	0.562917	0.389861	0.381027	0.231391	0.285699	0.377485	0.244513	0.386038	0.401403
4930595D18Rik	0	0.102258	0	0.21084	0	0.285389	0.214751	0.108313	0.10332	0	0	0
4930595M18Rik	0	0	0	0	0	0	0	0	0	0	0	0
4930596D02Rik	0	0	0	0	0	0	0	0	0	0	0	0
4931400O07Rik	0	0	0	0	0	0	0	0	0	0	0	0
4931406B18Rik	0	0	0.0425012	0.0182774	0.127787	0.0367332	0.061573	0.043089	0.100057	0.0520261	0.0199866	0.0444214
4931406C07Rik	5.76609	10.6418	12.5782	8.3433	8.81112	6.21213	4.87147	6.00785	34.4101	8.04593	11.8473	7.21948
4931406P16Rik	15.6476	19.3932	16.7873	17.1076	18.4973	17.9298	22.4749	11.1945	24.4134	15.8262	15.9785	19.4348
4931408C20Rik	0	0	0	0	0	0	0	0	0	0	0	0
4931409K22Rik	0	0	0.141876	0	0	0	0.0319588	0	0	0	0	0
4931414P19Rik	1.8424	1.60481	1.824	1.88737	2.26557	1.75501	2.16232	1.90751	1.65184	1.40659	1.77514	2.20946
4931417E11Rik	0	0	0	0	0	0	0	0	0	0	0	0
4931422A03Rik	1.00693	0.0911766	0.608264	1.03039	2.31281	0.792933	1.24976	0.479508	0.183728	1.20376	2.41807	0.434087
4931423N10Rik	0.0982983	0.0399099	0.0569924	0.0562935	0	0	0	0	0	0.101412	0.123868	0
4931428F04Rik	1.60602	1.23978	1.0963	2.86365	3.06457	3.34185	2.63399	2.92093	1.88145	2.19682	1.35808	2.15898
4931428L18Rik	0.194228	0.237553	0.395993	0.653571	0.661185	0.2949	0.333177	0.0839074	0.400215	0.402023	0.654944	0.518362
4931429L15Rik	0.0841927	0.0719304	0	0.07523	0.0752085	0.0334305	0.0754793	0.03805	0.13866	0	0	0.0391282
4931431F19Rik	0	0	0	0	0	0	0	0	0	0	0	0
4931440F15Rik	0.0269512	0.0218653	0.114356	0.0898648	0	0.121737	0.0462453	0.0697058	0.022096	0.110945	0.0451196	0.0239718
4931440P22Rik	0.659455	0.744926	1.01664	1.68047	1.37077	4.14445	2.17111	5.40158	5.10481	1.32723	2.21606	1.25946
4932411N23Rik	0.0254933	0.0206591	0.0216224	0.149495	0.0434078	0.134925	0.174634	0.21914	0.501767	0.131302	0.0641398	0.135638
4932414N04Rik	0.452061	0.469553	0.130318	0.649518	0.179826	0.320992	0.473528	0.568473	0.106654	0.218805	0.650022	0.418237
4932415D10Rik	0	0	0	0	0.00471924	0	0	0	0	0	0.0231179	0
4932429P05Rik	0	0	0	0	0	0	0	0	0	0	0	0
4932431P20Rik	0	0.00734514	0.0076912	0	0	0	0.00776914	0	0	0	0	0.0160858
4932438A13Rik	9.59278	11.2535	10.979	7.78949	10.652	10.3276	10.6428	8.3329	10.1116	11.9817	10.9025	11.1374
4932438H23Rik	0	0.0797483	0.0308478	0.157682	0.475834	0.0991863	0.0622626	0.486392	0	0.187339	0.0305068	0.0644944
4932443I19Rik	0.105134	0.191929	0.335326	0.286041	0.178506	0.119388	0.270934	0.135787	0.107888	0.0543975	0.133043	0.233127
4933400A11Rik	0	0	0	0	0	0	0	0	0	0	0	0
4933401B06Rik	0	0	0	0	0	0	0	0	0	0	0	0
4933402D24Rik	0.103451	0.168045	0.17575	0.0867963	0	0.195833	0.132954	0	0	0.160119	0.0869233	0.183687
4933402E13Rik	0	0	0	0	0	0	0	0	0	0	0	0
4933402J07Rik	0	0	0	0	0	0	0	0	0	0	0	0
4933402N03Rik	0	0	0	0	0	0	0	0	0	0	0	0
4933402N22Rik	0	0	0	0	0	0	0	0	0	0	0	0
4933402P03Rik	0	0	0	0	0	0	0	0	0.0458887	0	0	0
4933403O08Rik	0	0	0.0836946	0	0	0	0	0	0	0	0	0
4933405L10Rik	0	0.215183	0.0749392	0.274465	0.199947	0.2004	0	0.608127	0.473014	0	0.0741676	0.156574
4933405O20Rik	0	0	0	0	0	0	0	0	0	0	0	0
4933406M09Rik	0	0.0417495	0	0	0	0	0	0	0	0	0	0
4933407L21Rik	0.0836827	0.0247657	0	0.0255982	1.2169	0.0693093	0.0717518	0.624469	0.0501218	0.0314772	0.0272055	0.0541891
4933408B17Rik	0.0403067	0.163524	0.159423	0.540723	0.127922	0.213504	0.138101	0.173421	0.264716	0.207797	0.169196	0.266644
4933409G03Rik	0	0	0	0	0	0	0	0	0	0	0	0
4933411K16Rik	0.270768	0	0.230212	0.113695	0.288087	0	0	0.0583634	0.167034	0.489448	0.0569432	0.36084
4933412A08Rik	0.0759898	0	0	0.0629713	0.0650545	0	0	0	0.119677	0	0.137608	0.0676126
4933412E24Rik	0	0	0	0	0	0	0	0	0	0	0	0
4933413G19Rik	0	0.0531344	0	0	0	0.0495171	0	0	0	0.0674855	0	0.0580479
4933414I15Rik	0	0	0	0	0	0	0.0692528	0	0	0	0	0
4933415A04Rik	0	0.0366414	0	0.0753826	0	0	0	0.0386753	0	0	0	0
4933415F23Rik	0.15298	0.124242	0.0866281	0.213911	0.347357	0.579163	1.66022	0.43953	0.167576	0.263195	0.300037	0.362164
4933416C03Rik	0	0	0	0	0	0	0	0	0	0	0	0
4933416E14Rik	0	0	0	0	0	0	0	0	0	0	0	0
4933416I08Rik	0	0	0	0	0	0	0	0	0	0	0	0
4933417A18Rik	0	0	0	0	0	0	0	0	0	0	0	0
4933417G07Rik	0	0	0	0	0	0	0	0	0	0	0	0
4933421I07Rik	0	0	0	0.0943721	0	0.0851619	0	0.0969453	0	0	0.0554419	0
4933424G06Rik	0.257815	0.560037	0.52143	0.794724	0.61914	1.24923	0.884277	0.519345	0.636988	0.266624	1.05176	0.764133
4933425L06Rik	0	0	0	0	0	0	0	0	0	0	0	0
4933427D14Rik	1.11266	1.25347	1.5875	1.56643	1.40609	1.18091	1.65582	1.26462	0.990863	1.43987	1.72019	1.17576
4933427G23Rik	0.213318	0.0285089	0	0.0599089	0.0609805	0.271534	0.0300882	0.0604381	0.0291747	0.036365	0.0595832	0.0312429
4933427I04Rik	0.0416822	0.0718614	0.0351958	0.270083	0.0883467	0.161891	0.0700391	0.0851055	0.101382	0.0437477	0.257938	0.0550702
4933428G20Rik	0.415645	0.334223	0.277527	0.658645	1.14076	0.706254	0.410797	0.477816	0.391503	0.29214	0.516244	0.406014
4933428M09Rik	0	0	0	0	0	0	0	0	0	0	0	0
4933430I17Rik	0	0	0.129782	0	0.433545	0.0771266	0.0436363	0	0.125527	0	0.213958	0.0904295
4933434E20Rik	84.9659	87.5032	91.3589	68.5988	68.95	83.2041	52.6464	54.6288	71.211	71.8144	90.0296	84.2596
4933436I01Rik	0	0	0	0	0	0	0	0	0	0	0	0
5031410I06Rik	0	0	0	0	0	0	0	0	0	0	0	0
5031439G07Rik	51.6161	39.6191	48.4368	27.4564	39.7389	29.2143	40.6124	28.1313	23.3287	51.3275	35.1248	42.449
5033404E19Rik	0	0	0	0	0	0	0	0	0	0	0	0
5033423K11Rik	0	0	0	0	0	0	0	0	0	0	0	0
5330417C22Rik	0.0302468	0	0.012369	0.366156	0.012424	0.0220524	0.0259023	0.0520177	0.0214714	0.0311664	0.0366848	0.0536545
5330417H12Rik	0	0	0	0	0	0	0	0	0	0	0	0
5430401F13Rik	0	0	0	0	0	0	0	0	0	0	0	0
5430402E10Rik	0	0	0	0	0	0	0	0	0	0	0	0
5430403G16Rik	0.556866	0.509099	0.595979	0.713409	0.275198	0.244694	0.318499	0.59422	0.751944	0.227711	0.664414	0.861131
5430416O09Rik	1.38844	2.47738	1.2238	1.9036	1.11525	1.08949	1.09588	1.27733	2.32554	1.01137	1.77291	1.21318
5430419D17Rik	0	0	0.0180292	0.0534216	0.0435669	0.0803601	0.0364217	0.0639399	0.0348589	0.0547572	0.0089139	0.0377063
5430427O19Rik	0.0460702	0.0933152	0.058604	0.212238	0.568728	0.139311	0.118339	0.178177	0.132214	0.213519	0.154519	0.102121
5530400C23Rik	0	0	0	0	0	0	0	0	0	0	0	0
5530401A14Rik	0	0	0	0.0243833	0.0215791	0.0193299	0.042233	0	0	0	0	0.0644566
5730409E04Rik	17.5852	15.9028	16.9225	13.6046	17.5012	14.8596	14.117	11.6134	12.4566	15.1293	14.2353	13.0778
5730416F02Rik	0	0	0	0	0	0	0	0	0	0.261805	0	0
5730455P16Rik	19.8696	20.1057	21.8018	14.8528	20.3016	18.5527	19.7331	14.7892	14.2591	24.4149	20.5961	19.6068
5730480H06Rik	3.60089	3.22582	2.67611	5.62123	6.30108	5.72186	4.17254	5.96043	4.99123	5.80237	4.55548	3.13495
5730507C01Rik	0.0817534	0.142016	0	0.0863104	0.244478	0.061629	0	0	0	0.0841282	0.204573	0.0924396
5730508B09Rik	1.48476	2.27374	2.93864	4.34132	3.53343	3.5221	4.00825	3.82072	6.24249	3.13994	3.66599	2.71663
5730522E02Rik	0	0	0	0	0	0.235774	0	0	0	0	0.183764	0
5730559C18Rik	0	0	0	0	0.322782	0	0	0.176136	0	0.0301522	0.0245492	0
5730596B20Rik	0.233242	0.19514	0.12572	0.325663	0.264762	0.235138	0.19972	0.111389	0.170032	0.240266	0.742247	0.32174
5830411N06Rik	0	0	0.0166683	0	0.0442931	0	0	0	0	0.0202427	0.0507316	0.0268174
5830417I10Rik	5.32978	5.48718	5.41334	4.81115	6.50095	3.78356	5.7084	4.57666	4.63611	5.4157	6.14614	5.35864
5830473C10Rik	0	0	0	0	0	0	0	0	0	0	0	0
5930422O12Rik	0.121089	0	0.309809	0.204016	0.309117	0.184103	0.103915	0	0	0	0.102257	0.107838
6030419C18Rik	15.5973	13.9721	15.3264	13.1252	16.8294	13.724	18.6722	15.0794	12.7581	16.3842	16.5331	14.6553
6030445D17Rik	0.158355	0.109193	0.0911911	0.174712	0	0.0420535	0.0903746	0	0	0.17617	0.0886103	0.101
6030452D12Rik	0	0	0	0	0	0	0	0	0	0	0	0
6030458C11Rik	11.9477	11.9652	13.9166	9.00922	8.93125	10.5063	11.3668	10.3606	9.22038	13.5847	10.9667	11.9457
6030468B19Rik	0	0.368902	0.154157	0.228404	0.308216	0.0687069	0.155284	0	0.223765	0.0936593	0.152575	0
6030498E09Rik	0	0	0	0	0	0	0	0	0	0	0	0
6330408A02Rik	9.95747	9.93689	9.48254	5.40481	6.34268	6.12948	5.53294	4.50118	4.10255	5.43341	5.54941	5.54321
6330409D20Rik	0.31582	0.416754	0.122771	0.361615	0.0732172	0.414674	0.668874	0.397811	0.708503	0.177935	0.289855	0
6330549D23Rik	0.187807	0.0712901	0.458375	0.114866	0.188278	0.103286	0.21775	0.243557	0.293091	0.164422	0.367974	0.419996
6430531B16Rik	0.631298	0.210205	0.193163	0.731713	1.32002	0.424762	0.439812	1.02409	0.692644	0.901739	0.813899	0.459299
6430548M08Rik	6.75868	4.10182	4.88494	5.91301	15.755	8.18819	12.9318	19.1376	8.14784	46.0528	30.1251	50.4033
6430550D23Rik	0.395528	1.66818	1.32992	1.63626	0.878209	1.09272	1.04324	0.767112	0.818828	1.03842	0.448184	0.639709
6430571L13Rik	27.2029	28.5541	37.0763	26.3568	11.6115	22.2461	17.7091	16.6141	20.6122	27.7308	8.79175	15.9941
6430573F11Rik	0.16265	0.122372	0.591355	0.506124	0.0856203	0.246907	0.278986	0.171009	1.5901	0.310466	0.546116	0.267267
6430628N08Rik	0	0	0	0	0	0	0	0	0.0470909	0.0591379	0	0
6720489N17Rik	0.473059	0.936523	0.537893	0.512181	1.02947	0.403784	0.297825	0.406786	0.739155	0.550155	0.517777	0.454368
6820408C15Rik	0	0	0	0.0532664	0	0	0	0	0.0445627	0	0	0.0563548
6820431F20Rik	14.2495	17.0628	17.2777	24.3894	24.819	19.1765	16.2284	16.7265	20.8255	21.9317	25.6225	22.4806
7420426K07Rik	0	0	0	0	0	0	0	0	0	0	0	0
7420461P10Rik	0.21277	1.22668	1.824	0.901115	2.35274	0.650388	0.731977	0.370742	0.353578	1.77483	1.08534	0.761132
7530416G11Rik	0	0.0671463	0	0.0695485	0	0	0	0.0717609	0.13639	0	0	0
7530428D23Rik	0.410779	0.556268	2.54841	0.917273	1.61991	1.83614	1.98481	0.706935	1.68584	2.43721	0.835311	2.01642
8030411F24Rik	0	0	0	0	0	0	0	0	0	0	0	0
8030423J24Rik	0	0	0	0	0	0	0	0	0	0	0	0
8030462N17Rik	7.36814	5.51792	10.6239	6.5343	5.92682	7.29976	6.85301	5.37264	4.47982	7.93	5.07123	6.08312
8030474K03Rik	0.0464501	0	0.137247	0	0	0	0	0	0.0381493	0	0.117043	0.0824175
8430408G22Rik	7.52086	11.5122	16.623	29.9559	20.8379	31.8991	31.1029	49.2059	80.4994	12.5405	312.433	122.387
9030612E09Rik	0.681222	0.724351	1.03313	1.18372	1.44973	1.71073	1.04218	1.25688	1.4389	1.25496	1.1854	1.33899
9030617O03Rik	15.0928	14.1381	10.0942	4.07073	10.2992	4.87541	12.8182	13.6119	14.0345	4.65328	5.83294	5.22028
9030619P08Rik	0	0.0965154	0	1.04851	0.703805	0.538834	1.0139	0.408963	0.780232	0.612208	0	0.315633
9030624G23Rik	0	0	0	0.343411	0	0	0	0.36226	0	0	0	0
9030624J02Rik	11.0713	11.2573	13.7692	16.0051	21.7308	17.0961	14.2015	12.1634	16.0643	13.6078	13.8531	13.2928
9130008F23Rik	0.124119	0.201438	0.140491	0.138765	0.493082	0.156547	0.141758	0.391647	0.305706	0.46928	0.416845	0.183569
9130011E15Rik	7.77342	7.40537	7.15944	5.57603	7.49329	7.11416	8.34054	6.4502	5.75673	8.32144	6.0139	7.45797
9130019O22Rik	0.933541	1.02794	1.17102	1.02455	1.10198	0.810758	0.484182	0.774494	0.705531	0.895841	1.52433	1.02975
9130023H24Rik	0.613635	0.545233	0.74554	0.752745	0.957292	0.904388	0.445089	0.524931	0.441031	0.950817	0.967638	1.30238
9130204L05Rik	0	0	0	0	0	0	0	0	0	0	0	0
9130208D14Rik	0.0128665	0.0193243	0.0307602	0.0395736	0.0242065	0	0	0.0110538	0.0477807	0.0123659	0.0503878	0.0311972
9130213A22Rik	0.0581476	0.0472534	0	0.0976096	0	0.0440457	0	0.0501002	0.191182	0.060025	0.146642	0
9130230L23Rik	0.707949	0.811946	0.888221	1.3444	1.14382	1.73956	1.23685	1.6325	1.52047	1.41695	1.20829	0.564971
9130401M01Rik	13.3986	15.5314	17.0199	14.5003	16.9025	14.3087	13.0587	13.2828	16.163	14.8397	14.4309	13.4231
9130409I23Rik	0.142709	0.0386221	0	0	0	0.0720229	0.0407534	0.0819104	0.0390719	0	0.0399579	0
9130409J20Rik	0	0	0	0	0	0	0	0	0	0	0	0
9230102O04Rik	0	0	0	0	0.189228	0	0	0	0	0	0	0
9230104L09Rik	0	1.25215	0.387439	0.382841	0.767394	1.00655	0.529159	0	1.33508	0.170412	0.736453	1.28871
9230104M06Rik	0.0484437	0.0385691	0.0398221	0	0.0402891	0.0356116	0	0.0807376	0	0	0.0791295	0.0413152
9230109A22Rik	0	0	0	0	0	0	0	0	0	0	0	0
9230110C19Rik	0.23081	0.484726	0.448579	0.558132	0.933626	0.488754	0.0988915	0.745724	1.01346	0.714763	1.04023	0.515315
9230110F15Rik	0	0	0	0	0	0	0	0	0	0	0	0
9230112D13Rik	0	0	0	0	0.225861	0.100961	0	0	0	0	0	0
9230113P08Rik	0.621187	0.624548	0.691735	0.599915	0.169745	0.566554	0.310168	0.350628	0.743346	0.531771	0.494129	0.282252
9330132A10Rik	0	0.0565057	0.0197164	0.0194404	0.0228978	0.0175457	0.0397577	0.0199742	0.190344	0.0239292	0.0778593	0.0411577
9330151L19Rik	2.37838	3.04383	3.13595	3.47453	4.56507	4.14922	3.96557	4.16075	2.98868	3.23604	4.30727	2.98981
9330159F19Rik	10.8045	9.99646	10.9528	14.6051	8.61885	14.2907	9.72917	9.09742	11.3929	7.67505	21.3016	23.9509
9330161L09Rik	0.491326	0.320524	0.334778	0.496022	0.0836273	0.447624	0	0.339636	0.0809985	0	0.331382	0.349689
9330182L06Rik	0.0255247	0	0.0216491	0	0	0.0179741	0.0469716	0	0.0456289	0	0.0428126	0.0210811
9330182O14Rik	0	0	0	0	0	0	0	0	0	0	0	0
9430007A20Rik	0	0	0	0	0	0	0	0	0	0	0	0
9430015G10Rik	4.1179	5.4311	4.08753	4.47056	5.63643	4.97008	4.15122	3.08133	3.27351	3.92472	5.89813	3.63191
9430020K01Rik	5.14414	7.89947	5.11851	8.28512	7.99739	5.7917	4.59773	4.89426	4.00828	4.77538	4.03544	3.65388
9430025C20Rik	0.188693	0.140674	0.183114	0.303715	0.146627	0.162229	0.111885	0.333298	0.0701794	0.0450213	0.216992	0.130767
9430038I01Rik	5.04485	4.9529	4.098	3.42907	4.78012	5.87355	4.07979	3.0947	4.73821	4.09803	6.26677	5.45983
9430069I07Rik	0	0	0	0	0	0	0	0	0	0	0	0
9430097D07Rik	0	0	0	0	0	0	0	0	0	0	0	0
9530002B09Rik	0	0	0	0	0	0	0	0	0	0	0	0
9530003J23Rik	0	0.0626149	0.0654392	0.0646373	0	0.0583324	0.0659484	0	0	0	0	0
9530053A07Rik	0.224587	0.387099	0.455689	0.181454	0.353153	0.506721	0.374038	0.241097	0.182396	0.493769	0.44367	0.258414
9530068E07Rik	34.239	27.1689	38.0445	42.7879	59.952	54.7781	36.1483	42.643	35.174	42.4866	40.689	42.209
9530077C05Rik	0.135163	0.228663	0.172377	0.612071	0.254848	0.256095	0.425779	0.291339	0.109457	0.634055	0.347415	0.300207
9630041A04Rik	1.59851	0.229947	0.0800673	0.559734	0.406277	0.285484	0.0806428	0.406122	0	0.194588	0.23775	0.591932
9830107B12Rik	0.0475911	0	0	0.0204464	0	0.0179896	0	0.0204521	0	0	0.0199536	0.0422852
9930012K11Rik	0.117652	0.178508	0.185779	0.267672	0.685286	0.274622	0.0775844	0.188816	0	0.22597	0.271189	0.243578
9930021J03Rik	6.49392	5.00688	6.07388	4.55383	4.92858	4.70124	4.33634	3.31082	3.22209	4.97445	4.67103	3.57161
9930022D16Rik	0	0	0	0.0272373	0.027668	0.0491646	0.0278333	0	0	0	0.0818094	0
9930111J21Rik1	0.55548	0.0968643	0.146777	0.189517	0.495936	0.166645	0.090886	0.0795088	0.042677	0.330722	0.430437	0.249352
9930111J21Rik2	1.56752	0.854053	1.22658	1.24721	2.25976	0.836132	0.443887	0.48632	0.552332	0.674371	0.981398	0.521843
A130006I12Rik	0	0.860747	1.13239	0.305521	0.908456	1.26166	0.93735	0.864718	0.593136	1.44624	1.12491	0.617983
A130010J15Rik	2.93616	2.33733	3.81587	3.39366	2.48508	2.92096	3.34312	2.1055	1.81988	2.65531	2.96446	1.72016
A130051J06Rik	0	0.055327	0.115457	0.198476	0.116299	0.205428	0.202983	0.0877682	0.166887	0.246699	0.142401	0.24179
A1bg	0.59651	0.2422	0.8444	0.417016	0.296204	0.827985	0.25553	0.214019	0.490023	0.102571	1.04404	0.353022
A1cf	0	0	0	0	0	0	0	0	0.0370131	0	0	0
A230050P20Rik	3.21134	3.02237	3.34773	6.18508	6.43765	4.12276	2.56578	3.58119	4.6173	3.70501	6.12907	3.24355
A230065H16Rik	0	0	0	0	0	0	0	0	0	0	0	0
A230072I06Rik	0	0	0	0	0	0	0	0	0	0	0	0
A26c2	0	0	0	0	0	0	0	0	0	0	0	0
A2m	0.0186295	0.015088	0	0	0	0.0140799	0	0.0294191	0	0	0	0
A2ml1	0.559532	0.584558	1.0749	0.117976	0.357074	0.106457	0	0.121237	0	0.14517	1.18921	0.748115
A330044P14Rik	0.0692344	0.0585838	0.152152	0.172681	0.115581	0.195374	0.255223	0.118375	0.232565	0.143585	0.121145	0.15406
A330070K13Rik	0	0	0	0	0	0	0	0	0	0	0	0
A3galt2	0.0846469	0.207679	0.0359318	0.19322	0.196362	0.135635	0.175552	0.23591	0.294239	0.281516	0.042985	0.225353
A430005L14Rik	24.7428	21.6135	28.2515	25.8431	25.4323	25.1485	21.5689	19.4033	25.7908	19.2776	23.4712	25.9455
A430033K04Rik	1.54144	1.0752	1.50027	2.27079	2.34142	1.70005	1.61861	1.60605	1.34876	1.548	1.91886	1.90867
A430060F13Rik	0	0	0	0	0	0	0	0	0	0	0	0
A430078G23Rik	0.338661	0.213784	0.332069	0.276171	0.911246	0.321202	0.449289	0.384867	0.392047	0.211402	0.297355	0.387358
A430089I19Rik	0	0	0	0	0	0.00741565	0	0	0	0	0	0
A430105I19Rik	7.65205	8.33316	6.61948	5.94944	9.72757	5.37169	7.63648	5.86277	7.57731	6.4185	4.7853	4.48329
A4galt	0.95793	1.9438	0.93146	1.45768	5.63551	2.56073	4.79596	6.42532	5.90997	6.85141	3.09565	3.43437
A4gnt	0	0	0.0270346	0	0.0542514	0	0	0	0	0	0.026734	0.0282626
A530016L24Rik	2.9407	4.74226	12.7885	4.22911	0.739665	1.1122	0.143097	0.344898	38.5805	1.44649	5.49608	1.27466
A530032D15Rik	0	0	0.0585776	0.108094	0.418863	0.224757	0.13764	0.259184	0.447538	0	0.626217	0
A530064D06Rik	0.210848	0.299714	0.121054	0.161104	0.831407	0.399161	0.225822	0.226996	0.173245	0.180695	0.265764	0.0940277
A530084C06Rik	0	0	0	0	0	0	0.0466286	0.0234068	0	0	0.0726376	0
A530099J19Rik	0.190009	0.0770294	0.107476	0.0796164	0.215679	0.0718558	0.189842	0.0817013	0.0519641	0.16317	0.132851	0.168538
A630001G21Rik	2.28748	1.94173	1.5704	2.61644	7.77813	2.79566	3.13754	4.65332	2.13056	1.91027	4.76235	1.96393
A630010A05Rik	0.345545	0.633348	0.588212	0.36313	1.02931	0.72095	0.814819	0.522068	1.28065	0.893403	0.509373	0.921756
A630023A22Rik	0	0	0	0	0.217834	0	0	0	0	0	0	0
A630033H20Rik	0.146435	0.266403	0.146574	0.342146	0.806222	0.24641	0.0249769	0.228455	0.0239265	0.672885	1.01683	0.243179
A630073D07Rik	0.0927668	0.226834	0.0789863	0	0.238589	0.0704074	0.0795575	0.0801264	0.152873	0.0959792	0.0781785	0.0825101
A630076J17Rik	0	0.0560678	0	0.0748054	0.0586711	0.138551	0.0592418	0	0	0	0	0.104905
A630095E13Rik	0.0377377	0.0918409	0.224211	0.126546	0.128505	0.0285525	0.0969685	0.0974026	0.18585	0.0389041	0.0316766	0.0334825
A630095N17Rik	0	0	0	0	0.169668	0.397434	0.144579	0	0.165592	0.542546	0.506436	0
A730015C16Rik	0.55679	0	0.278074	0.211617	0.371659	0.106561	0.11364	0.134257	0.307908	0	0.120898	0.242322
A730017C20Rik	0.0971463	0	0	0.0814918	0	0	0.041614	0	0.0398989	0.05011	0	0
A730018C14Rik	0	0	0	0	0	0	0	0	0	0	0	0
A730046J19Rik	0	0.0147493	0	0	0	0	0	0	0	0	0	0
A730049H05Rik	0.203184	0.363384	0.0337712	0.153461	0.180319	0.315685	1.06706	0.543265	1.42483	0.289717	0.410146	0.107567
A730061H03Rik	5.68465	4.98261	5.24324	5.73646	5.59586	5.55981	3.08989	3.56189	3.0228	6.20363	5.41322	5.65474
A730071L15Rik	0	0.04687	0	0	0.0979121	0.0442543	0	0	0.0957652	0.11865	0.146134	0.101662
A830005F24Rik	0.262907	0	0	0.443245	0.447427	0	0.112841	0	0	0.136346	0.222195	0
A830010M20Rik	1.61217	1.68236	1.61087	1.9277	1.66722	2.33723	1.14765	0.818033	1.00728	1.33771	1.31835	1.38918
A830018L16Rik	0.0742236	0.194577	0.0618389	0.0610784	0.17102	0.143096	0.0647524	0.105771	1.05023	0.175228	0.125815	0.232139
A830031A19Rik	0	0	0	0	0	0	0	0	0	0	0	0
A830080D01Rik	0.847576	1.41625	2.07437	2.53934	2.56041	1.69389	1.23339	1.92741	1.77568	1.54396	1.59716	1.29369
A930002H24Rik	0	0	0	0.836064	0.209431	0.188545	0	0.430161	0.615329	0.257351	0.83953	0.441163
A930003A15Rik	3.78963	2.98678	2.51665	21.3081	22.2135	22.7527	8.1946	27.9798	6.61435	13.1099	4.51058	9.50842
A930004D18Rik	0.726452	0.666088	0.160765	0.340838	0.677253	0.122838	0.0463696	0.116383	0.334785	0.419855	0.342935	0.35903
A930009A15Rik	0	0	0	0	0	0	0	0	0	0	0	0
A930017K11Rik	0	0	0	0	0	0	0.029785	0	0.028539	0	0	0
A930017M01Rik	0	0.0443459	0.0463756	0	0	0.0413399	0.0935448	0	0.134572	0	0	0.0969362
A930018M24Rik	15.3147	44.1183	19.64	17.2559	36.2655	23.2107	32.0849	18.6747	12.487	25.8879	31.7065	16.9187
A930018P22Rik	0.124359	0	0	0.314348	0.211639	0	0.320187	0.430629	0.102695	0.257846	0.105043	0.110766
A930033H14Rik	0.972246	1.2897	1.79963	0.962787	1.22902	0.646138	0.731664	0.683981	1.69178	0.4857	0.865036	0.94069
A930035D04Rik	2.78029	1.76162	0.733411	0.724659	2.8422	2.28825	2.75915	1.43517	1.5583	1.33808	1.27286	1.33892
AA066038	0	0	0	0	0	0	0	0	0	0	0	0
AA413626	0	0.202196	0	0.415527	0.416403	0.937079	0	0.855149	0	0.255806	0.417253	0
AA414768	0.0752504	0.183748	0.192049	0.569069	2.24169	0.684673	0.7096	0.843899	0.185811	1.1665	0.253345	0.6019
AA467197	0	0	0	0.176065	0.296064	0.747292	0.950081	0.846052	1.78161	0.99647	0.975545	0.59094
AA543401	0	0	0	0	0	0	0	0	0	0	0	0
AA619741	0	0	0	0	0	0	0	0	0	0	0	0
AA623943	0	0	0	0	0	0	0	0	0	0	0	0
AA792892	0	0	0	0	0.0389354	0	0	0	0	0	0	0.0436295
AA986860	0.301834	0.170835	0.260065	0.52974	0.346235	0.254433	0.0515598	0.388287	0.296353	0.39204	0.396141	0.347105
AB124611	0.35898	0.718988	0.915854	2.05049	7.48427	2.77995	1.34389	4.70758	1.54141	2.29959	2.41654	2.34756
AC087064.1	3.31572	3.25259	0.481533	1.89298	2.26719	3.42968	1.91107	3.41983	3.25653	3.50161	1.43399	2.44761
AC087559.1	0	0	0	0	0	0	0.20513	0	0	0	0	0
AC087559.2	0	0	0	0	0	0	0	0	0	0	0	0
AC087559.3	0	0	0	0	0	0	0	0	0	0.083395	0	0
AC102264.1	0	0	0	0	0	0	0	0	0	0	0	0
AC109138.1	3.96794	6.46416	4.47093	13.612	10.2179	8.81752	9.05646	10.6501	6.97886	6.84038	6.48042	6.10109
AC109138.2	91.9832	98.3775	91.2431	91.1852	75.683	91.0455	77.0165	75.0236	138.879	77.9267	108.01	94.6405
AC109138.5	3.27336	0	0	0	2.54581	0	2.97488	3.14174	0	0	0	0
AC109138.6	100.652	165.163	167.529	241.495	212.425	210.858	172.245	212.758	1115.99	195.723	477.13	351.056
AC110514.1	1.91277	0.215597	0.475562	0.981879	0.209948	0.555527	0	0.767575	0.76065	1.45614	0.702824	0.428314
AC110514.2	2.53341	0	0	0	0	0	0	3.85883	0	0	0	2.16906
AC117188.1	0	0	0	0	0	0	0	0	0	0	0	0
AC117622.1	0.171002	0.15811	0.480679	0.232934	0.608547	0.390066	0.464767	0.586241	0.719219	0.22062	0.41938	0.602836
AC117622.2	8.47174e-05	0	0	0	0.0853243	0	0.747923	0.120714	0	0	0	0
AC118542.1	0	0.17202	0	0.590883	0	0.213277	0.120305	0.182165	0.0579215	0	0.118497	0.249796
AC119928.1	0.845016	0	0	0	0	0	0.735474	0.609536	0	0.969988	0.65604	1.42415
AC121298.1	0.881187	0.191215	1.87467	0.155109	0.498965	0.52994	0.418956	0.371928	0	0.433315	0.0812251	0
AC121905.1	1.05479	1.09769	0.815245	0.505989	1.8747	0.465309	0.877657	0	0.272967	0.901857	2.57692	0.54694
AC123873.1	0	0	0	0	0	0	0	0	0	0	0	0
AC123873.2	0	0	0	0	0	0	0	0	0	0	0	0
AC123873.3	0	0	0	0	0	0	0	0	0	0	0	0
AC124606.1	0	0	0	0	0	0	0	0	0	0	0	0
AC124606.2	0	0	0	0	0	0	0	0	0	0	0	0
AC125149.1	0	0	0	0	0	0	0	0	0	0.709562	0	0
AC125149.2	0	0	0	0	0	0	0	0	0	0	0	0
AC125149.3	0	0	0.0682828	0	0.25298	0.056337	0.137364	0.0675203	0	0	0.161885	0.0660357
AC125149.4	0	0	0	0	0	0	0	0	0	0	0	0
AC125149.5	0	0	0	0	0	0	0	0	0	0	0	0
AC125178.1	0	0	0	0	0	0	0	0	0	0	0	0
AC125178.2	0	0	0	0	0	0	0	0	0	0	0	0
AC125178.3	0	0	0	0	0	0	0	0	0	0	0	0
AC126035.1	0	0	0	0	0	0	0	0	0	0	0	0
AC130211.1	0.599995	0.229776	0.587058	0	0.246412	0.265121	0	0	0	0.797949	0.364218	0.393831
AC132444.1	0	0	0	0	0	0	0	0	0	0	0.132984	0
AC132444.2	0	0.0797941	0	0	0	0.0736579	0	0	0	0	0.0333571	0
AC132444.3	0	0	0	0	0	0	0	0	0	0	0	0
AC132444.4	0	0.0797941	0	0	0	0.0736579	0	0	0	0	0.0333571	0
AC132444.5	0	0	0	0	0	0	0	0	0	0	0	0
AC132444.6	0.596969	0.0788377	0.266332	0.512379	0.419345	0	0	0.115393	0.0763139	0	0.28959	0.265368
AC133095.1	0	0	0	0	0	0	0	0	0	0	0	0
AC133095.2	0	0	0	0	0	0	0	0	0	0	0	0
AC133103.1	0	0	0	0	0	0	0	0	0	0	0	0.055883
AC133103.2	0	0.23793	0	0	0	0	0	0.0974767	0	0	0	0
AC133103.3	0	0	0	0	0	0	0	0	0	0	0	0
AC133103.4	0	0	0	0	0	0	0	0	0	0	0	0
AC133103.5	0	0	0	0	0.231602	0	0	0	0	0	0	0
AC133103.6	0	0.0797941	0	0	0	0.0736579	0	0	0	0	0.0333571	0
AC133103.7	0	0.0797941	0	0	0	0.0736579	0	0	0	0	0.0333571	0
AC137605.1	0	0	0	0	0.685774	0	0	0	0	0	0	0.734599
AC139209.1	0.19947	0	0	0	0	0	0	0.149039	0	0	0.0771778	0.0563724
AC139209.2	5.39619	3.8596	3.50459	0	1.18086	0	2.3649	3.46012e-07	0	0.323914	0	0.327265
AC139209.3	0.581351	0.235487	0.637738	0.280913	0.209393	0.381433	0.153157	0.144487	0.100842	0.403964	0.384594	0.32712
AC140325.1	0	0	0	0	0	0	0	0	0	0	0	0
AC140325.2	0	0	0	0	0	0	0	0	0	0	0	0
AC140325.3	0	0	0	0	0	0	0	0	0	0	0	0
AC140325.4	0	0	0	0	0	0	0.0275239	0	0	0	0	0
AC140365.1	0	0	0	0	0	0	0	0	0	0	0	0
AC149090.1	18.7971	13.0401	24.1645	34.7052	16.8549	25.63	11.289	11.8941	14.8773	12.3892	22.2899	15.4062
AC149294.1	2.48501	3.46355	4.04969	3.6384	3.01205	2.55235	2.40347	1.86487	2.31829	4.67743	4.38836	1.05161
AC149294.2	2.68088	0	2.2677	0	3.66732	3.68347	0	2.79117	0	2.84278	0	4.68321
AC154343.1	0	0	0	0	0	0	0	0	0	0	0	0
AC154679.1	0	0	0	0	0	0	0	0	0	0	0	0
AC154679.2	0	0.994527	0	0	0	0.309683	0	0	0	0	0	0
AC154679.3	0	0	0	0	0	0	0	0	0.625138	0	0	0
AC157928.1	0	0	0	0	0.649115	0	0	0.94527	0.473118	0	0	0
AC163611.1	0	0	0	0	0	0	0	0	0	0	0	0
AC163611.2	0	0	0	0	0	0	0	0	0	0	0	0
AC164084.1	0	0	0	0	0	0.0924592	0	0	0	0	0	0
AC164084.2	0	0	0	0	0	0	0	0	0	0	0	0
AC164084.3	0	0	0	0	0	0	0	0	0	0	0	0
AC164883.1	0	0.212796	0.147843	0.219085	0.51466	0.461262	0.148514	0.525543	0	0.269633	0.146515	0.0771473
AC165294.1	0	0	0	0	0	0	0	0	0	0	0	0
AC165294.2	0	0	0	0	0	0	0	0	0	0	0	0
AC165294.3	0	0	0	0	0	0	0	0	0	0	0	0
AC166710.1	0	0	0	0	0	0	0	0	0	0	0	0
AC168977.1	0	0	0.0534211	0	0.0567355	0.0846416	0	0.113684	0.0753911	0	0.0629974	0
AC168977.2	0	0	0.373546	0	0	0	0.433442	0	0	0	0	0
AC182748.1	0.826008	0.705727	0.838399	0.884733	1.15449	1.15238	0.891751	0.977827	0.961877	0.930712	1.18015	1.16599
AC202135.1	0	0	0	0	0	0	0	0	0	0	0	0
AC234645.1	0	0	0	0	0	0	0	0	0	0	0	0
AC240971.1	0	0	0	0	0.0236373	0	0	0	0	0	0	0
AC240971.2	0.171002	0.15811	0.480679	0.232934	0.608547	0.390066	0.464767	0.586241	0.719219	0.22062	0.41938	0.602836
AC243907.1	0	0	0	0	0.379397	0	0	0	0	0.916397	0	0
AC244695.1	0	0	0	0	0	0	0	0	0	0	0	0
AC245272.1	0	2.24641	0	0.362528	0	4.87338	0	3.67336	0	2.23791	6.5766	0
AC245272.2	11.8259	8.08383	8.85447	6.102	10.6327	7.09136	8.56263	7.38923	6.87414	7.10292	4.72336	9.34834
AEKQ02166790.1	0	0	0	0	0	0	0	0	0	0	0	0
AEKR01077154.1	12.1927	7.17209	11.1196	5.67674	6.0016	6.34813	8.43706	8.74286	5.25815	7.81744	7.54117	7.44107
AF067061	0	0	0	0	0	0	0	0	0	0	0	0
AF067063	0	0	0.163316	0.161351	0	0.172674	0	0	0	0	0	0
AF366264	0.0276167	0	0.0234262	0.0694144	0.0470227	0.0417658	0	0	0.0906067	0	0	0
AF529169	0.0117642	0.0095335	0.0199394	0.0196966	0.0401261	0.00889931	0.020141	0.0204016	0.0192764	0.0242137	0.0595767	0.0104621
AI182371	0.37973	0	0.240485	0.193221	0.0449848	0.293816	0.0452797	0	0.217111	0.237767	0.133222	0.645017
AI314180	80.6691	70.7669	85.8697	63.5327	75.9621	71.7469	75.7034	71.1999	77.4635	77.0511	76.1766	72.0137
AI413582	2.86398	3.2251	2.70466	5.08208	10.1699	4.51818	5.61483	7.42769	7.32422	4.73494	5.3186	6.86691
AI429214	0.233559	0.455075	0.238005	0.470164	0.516933	0.212162	0.200088	0.120643	0.191825	0.289104	0.470819	0.331692
AI464131	42.5184	32.5331	45.5381	37.6324	43.3361	47.886	33.1997	42.0119	32.2255	43.787	37.2071	42.4153
AI467606	0.559911	1.00119	1.35849	0.978402	4.48828	1.80134	1.05147	2.12895	0.421539	1.6364	1.99872	1.90507
AI481877	0.0184124	0.0148902	0.032236	0	0.078641	0.0416864	0	0.0158275	0.0150706	0	0	0.0654064
AI593442	0	0	0.0128701	0.0127117	0.0129269	0.0229459	0	0	0	0	0.0127238	0.0134575
AI597479	8.98568	9.33576	11.2827	8.89409	8.8253	10.9117	7.60814	7.29235	6.60732	9.59188	8.35652	8.96953
AI606181	1.56961	1.14535	1.70462	2.10458	2.08456	3.27653	2.09695	2.0517	2.1892	1.45571	1.26424	1.64283
AI661453	0.132147	0.481352	0.224686	0.391217	0.436499	0.350502	0.16989	0.341767	0.115388	0.225537	0.250406	0.208083
AI837181	26.4526	21.5367	24.6206	31.5243	34.111	31.9457	30.8541	37.2925	32.9988	37.4016	30.9489	34.7855
AI846148	3.53196	2.86266	2.83341	3.1656	4.38218	3.74729	2.55554	3.83678	3.7952	2.5104	3.3988	2.76804
AI854703	1.4088	0.993421	1.27584	0.996307	0.770691	0.298294	1.18993	2.00112	0.835759	0.584994	0.937256	2.30932
AI987944	6.5027	5.53875	7.59366	7.72187	7.80486	6.98357	5.94835	4.59101	4.58505	7.6388	8.03869	7.9672
AK157302	0	0	0	0.0612114	0	0	0	0	0.059463	0	0	0
AL611930.1	0.370287	0.555926	0	1.58039	0.902522	0	0.565849	0.288239	0.558056	0.689056	0.512141	1.11488
AL645739.1	0	0	0	0	0	0	0	0	0	0	0	0
AL669898.1	4.18171	2.18424	2.94908	3.01583	2.33439	1.97626	3.97527	1.47855	5.19695	2.45179	3.94394	1.42754
AU015228	0	0	0	0	0	0	0	0	0	0	0	0
AU015836	0.10971	0.288615	0	0	0	0	0	0	0	0	0	0
AU018091	0.0129392	0.0209775	0.0658968	0.0380633	0.0378217	0	0.0221692	0.0199316	0.0313001	0.0642991	0.0217188	0
AU019823	3.83739	5.55221	5.43905	5.09289	7.46523	4.67368	5.6887	5.43419	5.30716	5.85662	6.93477	5.5583
AU021092	0.892384	1.17252	1.2257	1.03772	0.584282	0.884479	0.23535	0.236756	0.225862	0.425459	0.866233	0.121978
AU022133	0	0	0	0	0	0	0	0	0	0	0	0
AU022252	9.76826	10.7028	9.76916	7.92544	10.1611	9.7694	7.18413	7.56412	10.1818	8.35778	8.84744	9.52657
AU022751	0	0	0	0.0339774	0	0	0	0	0	0	0	0
AU040320	13.5347	13.7913	17.3941	13.0693	18.8583	12.8709	11.3677	10.9214	11.6677	13.4404	12.1692	11.1305
AU041133	0.249501	0.0271206	0.315804	0.450089	0.398602	0.657741	0.171855	0.213483	0.356753	0.517022	0.420958	0.385675
AV320801	0	0	0	0	0	0	0	0	0	0	0	0
AW011738	1.61637	1.90937	1.29301	0.910364	1.41773	0.741666	1.67893	0.908447	1.42172	0.718632	1.02938	1.04355
AW146154	1.81194	1.71957	1.76335	3.0857	1.59924	2.83865	1.4092	1.58648	1.86192	1.90906	3.76006	2.99027
AW209491	10.0799	9.9009	10.4368	8.46415	8.86039	10.226	9.13325	8.13853	7.73272	7.4681	8.12335	8.48924
AW549877	5.16447	6.48418	5.96107	7.95827	7.46199	7.42427	6.07748	6.12744	8.54831	5.73248	8.64281	8.30573
AW551984	0.122245	0.48776	0.397334	1.61477	1.55984	0.509486	0.928425	0.761793	0.18373	1.21478	1.18945	1.19813
AW554918	1.78952	2.54181	2.40471	1.51488	2.50051	2.59951	2.01468	1.80222	3.12154	1.89563	2.03315	2.184
AW822073	0	0	0	0	0	0	0	0	0	0	0	0
AW822252	2.21785	2.0152	0.625019	4.45304	3.89007	3.8707	2.01521	1.72628	4.35306	2.62706	5.14049	1.43996
AY074887	0.135271	0.552599	0.046677	0.254499	0.229908	0.427515	0.231955	0.632903	0.2233	0.700786	0.572143	0.482527
AY358078	0	0	0	0	0	0	0	0	0	0	0	0
AY761184	0	0	0	0	0	0	0	0	0	0	0	0
AY761185	0	0	0	0	0	0	0	0	0	0	0	0
Aaas	5.19154	5.99955	5.25741	4.52282	7.64878	5.7448	5.34602	6.14683	5.24903	5.25327	6.62623	5.53927
Aacs	10.6444	7.73991	27.6986	11.0904	5.8074	3.23195	9.48019	6.32522	69.5745	5.40936	11.6471	4.69969
Aadac	0	0	0	0	0	0	0	0	0	0	0.163809	0
Aadacl2	0	0	0	0	0	0	0	0	0	0	0	0
Aadacl3	0	0	0	0	0	0	0	0	0	0	0	0
Aadat	0	0	0	0	0	0	0	0	0	0	0	0
Aaed1	25.1756	34.198	26.1164	22.5509	30.0641	34.6112	21.8564	17.021	19.0826	19.8614	25.5959	17.6136
Aagab	6.55511	8.10925	6.86573	5.70455	6.18282	6.18666	6.62852	6.26523	6.08558	8.88396	6.24727	6.75861
Aak1	6.64929	3.84964	7.65351	3.44085	4.70352	4.23611	4.76967	3.00922	3.97043	4.42102	5.9261	3.64417
Aamdc	153.754	137.875	156.365	203.987	189.812	200.33	177.592	260.102	212.942	186.376	184.55	189.25
Aamp	68.1396	72.0384	65.7856	67.4742	83.9636	80.7163	77.9857	97.6101	97.0543	68.0212	78.3672	70.6074
Aanat	0	0	0	1.48552	0.0663359	0	0	0	0.112204	0.147081	0.0598922	0.0692756
Aar2	13.0778	12.8893	13.7733	12.8344	11.9992	14.0008	12.9563	14.0549	11.7808	12.9299	13.6804	14.1437
Aard	0	0	0	0.0583789	0.236652	0	0	0.419561	0.0571792	0.0718058	0.175437	0.0617587
Aars	29.2246	26.4091	25.8429	18.4104	23.8676	21.054	23.4373	24.8618	20.8619	22.9983	22.0771	20.3446
Aars2	12.0735	9.91064	9.40365	9.70129	10.3009	10.3655	9.11548	10.1778	9.6462	9.54848	9.55957	10.3841
Aarsd1	28.2077	30.9314	30.9158	23.0419	21.6995	27.1353	25.5344	23.9578	33.8505	25.9037	32.5621	26.7345
Aasdh	7.5138	9.43629	6.80693	12.2512	8.84695	9.22072	7.04472	5.86299	11.8385	8.50635	10.7562	11.6727
Aasdhppt	9.11577	7.56975	10.2706	9.41231	9.22545	9.38503	9.10869	9.52866	7.67527	8.72161	9.69685	9.4149
Aass	0.175774	0.0189426	0.0991353	0.0591889	0.0398088	0.0354422	0	0.0201037	0	0	0.0392082	0.0414598
Aatf	7.51167	6.63455	9.4738	6.7821	9.06149	6.39871	7.08083	6.04795	10.2503	7.23564	6.87178	6.96454
Aatk	2.23246	4.46525	4.02487	1.98339	1.98192	2.09023	0.630494	0.804095	4.42789	1.69537	2.44538	1.29799
Abat	0.753063	1.00389	0.772701	0.635179	1.00819	0.769032	0.902822	0.768718	0.561101	0.755682	0.403199	0.278807
Abca1	3.47847	2.77417	4.56751	4.58519	8.50575	4.76809	4.38064	5.42209	9.95645	6.13527	8.663	6.13375
Abca12	0	0.00761541	0.0478879	0.00773918	0.0726513	0.105316	0	0.00796371	0.0709156	0.050596	0.0570654	0.106903
Abca13	0.0218108	0	0	0	0	0	0	0	0	0.0224616	0.00437806	0
Abca14	0	0	0.104655	0.103377	0	0.17282	0	0.0136186	0.172717	0	0.0883291	0
Abca15	0	0	0	0	0	0	0	0	0	0	0	0
Abca16	0.0328607	0.0266462	0.0557658	0.0275402	0	0	0.0562849	0	0.0539256	0	0.0275732	0.0291491
Abca17	0	0	0	0	0	0.0248992	0	0	0	0	0	0
Abca2	9.96466	9.11828	7.98062	6.8853	7.15098	8.9597	7.22179	7.73446	13.2358	9.57428	10.0518	5.57791
Abca3	3.82279	3.83968	3.86794	5.25107	5.34686	4.52229	3.89153	4.14283	5.59051	3.94119	5.01356	4.3142
Abca4	1.21303	1.3006	1.51029	1.63524	2.37902	0.908333	1.34145	1.57059	1.25856	1.80768	0.846101	2.29432
Abca5	1.99135	2.11197	1.99195	1.81827	2.82365	2.33811	2.61831	2.2049	2.2823	2.75695	2.36846	2.7834
Abca6	1.41835	0.924005	1.39767	0.436803	1.37631	0.640634	0.181438	0.420143	0.403778	0.8941	0.841355	1.14161
Abca7	4.41658	3.72147	4.4165	4.54138	5.21364	4.53607	4.62645	5.5819	4.93505	4.43509	4.56639	4.78317
Abca8a	27.5263	23.8108	28.9711	21.6929	43.6984	23.4232	13.6282	13.0289	36.9797	18.8258	36.3033	33.4264
Abca8b	4.88085	4.8094	5.79919	4.42036	4.37236	4.52353	3.92488	2.59432	2.68126	4.07318	4.49883	4.55866
Abca9	2.78149	2.0039	2.92149	1.77299	4.40044	2.2093	1.57217	1.88596	1.06869	2.44636	2.67792	3.00501
Abcb10	7.96866	7.91042	9.21193	9.86796	8.14462	8.57416	8.20747	10.4852	8.10428	8.28769	8.33773	7.52485
Abcb11	0	0	0	0	0	0	0	0	0	0	0	0
Abcb1a	5.27591	4.21285	4.90146	3.23368	2.81596	2.52321	3.88766	3.6836	3.49473	1.67531	3.41319	2.0267
Abcb1b	6.15278	10.9541	7.26515	3.8375	4.45634	5.97026	5.08433	6.4429	4.83091	4.30841	9.12018	5.5353
Abcb4	59.852	68.1874	65.7437	29.0571	38.677	38.7447	48.0911	35.546	35.8928	42.2073	48.6389	42.0001
Abcb5	0	0	0	0	0	0	0	0	0.0474613	0	0	0
Abcb6	11.4451	14.6471	14.1195	16.325	17.5016	24.3723	17.3597	21.0107	21.0181	16.0823	16.1811	20.2178
Abcb7	11.1596	12.1989	13.0035	12.4406	10.6409	13.9368	12.6211	9.75298	8.90064	14.4726	12.3326	13.848
Abcb8	26.7935	24.2007	24.0785	37.4087	24.962	28.3502	19.9352	27.2864	26.5407	21.8216	28.7295	30.1787
Abcb9	4.2665	3.47869	3.98529	4.11205	2.41662	4.62613	2.61954	3.41553	3.35217	2.80898	3.99622	3.54203
Abcc1	7.82524	10.961	8.14942	9.72407	15.647	11.692	12.6285	11.3683	14.9321	10.2927	10.6597	8.58097
Abcc10	1.8856	2.10405	1.76374	2.98151	3.0974	2.94795	1.76308	3.30758	3.19676	1.72287	2.37566	2.26422
Abcc12	0	0	0	0.0858602	0	0.0258303	0.0292447	0	0	0	0.0286549	0
Abcc2	0.183559	0.0380089	0	0.039269	0.0797077	0.0708809	0	0.00904306	0.0451246	0.144879	0.182742	0.124666
Abcc3	0.102661	0.110846	0.159396	0.6819	3.75905	1.15955	0.865833	1.92851	0.836073	1.46892	2.07748	1.26013
Abcc4	4.80445	4.69316	4.3879	2.37471	3.33838	3.00979	3.66186	3.14181	3.40391	3.31845	4.24713	3.96999
Abcc5	43.2998	38.4001	45.3497	67.6022	50.4203	61.0253	39.5484	36.3576	34.5713	50.5401	44.6649	52.1141
Abcc6	0	0.0139308	0.0145838	0	0	0.0130006	0	0	0	0	0	0
Abcc8	1.71684	1.67827	1.5213	3.06118	3.24616	3.65031	3.8057	2.04498	1.97248	3.10733	2.73534	2.34553
Abcc9	36.1115	45.1378	43.6077	24.9891	34.9356	30.7162	43.7678	33.7484	32.6213	43.1265	34.9911	38.3934
Abcd1	9.53464	10.337	10.0347	12.2019	14.5774	11.5133	12.8145	11.168	10.0004	10.5981	12.2198	10.8774
Abcd2	13.0494	14.407	16.3213	9.46014	9.46316	5.78605	6.98957	7.61615	27.3663	8.99352	9.9629	8.36056
Abcd3	23.8075	28.9955	28.763	22.6571	20.877	24.667	22.4411	18.2366	24.6957	25.5862	26.0085	25.422
Abcd4	4.3762	5.12961	5.14879	6.78087	7.88942	6.76709	5.54961	7.62896	6.8547	5.70774	6.68213	6.09884
Abce1	21.5805	26.572	27.7817	23.9145	28.3891	24.8305	23.8783	21.6219	21.5466	26.9834	26.1321	25.8196
Abcf1	46.2845	47.8758	40.9597	40.8223	54.5515	44.5325	55.1176	49.7015	46.9698	48.9826	49.0322	43.169
Abcf2	74.4937	78.5458	71.8706	53.37	66.1369	60.1705	74.9186	67.0292	63.9763	62.9385	72.2844	65.2309
Abcf3	34.5177	39.4642	34.4266	43.9823	37.0905	44.728	39.6679	43.0643	45.3246	36.5161	47.462	43.8036
Abcg1	0.552028	0.765619	0.897952	2.33077	9.10624	1.9592	1.45875	4.14544	1.68581	1.87973	3.84055	1.59574
Abcg2	14.8539	19.1695	15.5258	27.695	26.8135	28.6164	22.3852	18.7474	13.5949	29.0873	23.5186	22.4135
Abcg3	0.207671	0.143426	0.20646	0.667086	2.5481	0.551202	0.295814	0.579246	0.236133	0.57827	0.387011	0.296748
Abcg4	1.07081	0.848737	0.23846	0.269183	0.191277	0.233575	0.383568	0.107783	0.230898	0.161439	0.14811	0.738064
Abcg5	0	0	0	0	0	0	0	0.0649647	0.0309891	0	0.0316911	0
Abcg8	0	0	0.0200193	0.0326495	0.0331522	0.0178459	0.0202121	0	0	0	0	0
Abhd10	9.87393	8.55343	10.2141	9.57168	8.55436	8.74334	7.47705	8.14231	10.7021	9.26524	9.51574	10.2602
Abhd11	42.796	43.1089	42.6302	48.014	42.3757	42.6537	42.6576	50.0336	46.0987	41.395	40.8353	39.4429
Abhd12	22.1786	18.8714	17.7991	26.5411	39.6182	24.7191	24.6601	31.6558	31.6335	26.6331	33.1036	28.7729
Abhd12b	0.0288591	0	0.0781417	0.0772273	0.0249319	0.0477417	0	0.267055	0.142737	0	0.04854	0
Abhd13	3.37063	3.02805	4.1577	3.72537	4.85515	4.19823	3.19123	3.27761	3.12171	4.33383	3.94562	3.45087
Abhd14a	14.4253	15.8228	16.8563	16.3829	16.8343	17.546	14.9243	17.1027	16.8052	11.0103	13.868	14.5142
Abhd14b	9.24242	10.5918	10.0028	15.8315	10.0759	14.0945	6.04235	9.74575	17.9824	8.13792	11.2293	8.07397
Abhd15	0.595268	0.500784	0.74759	0.420347	0.321168	0.438187	0.339867	0.455082	4.93652	0.88578	1.05908	0.38136
Abhd16a	97.6706	70.4767	63.9834	58.1683	67.1109	51.9772	59.8025	61.7919	78.2884	61.54	76.3409	70.627
Abhd16b	0	0	0.1739	0.128824	0.130706	0.0775087	0.0877042	0.0881539	0	0.105622	0.301026	0.136316
Abhd17a	70.3747	62.8276	60.8403	57.8535	53.1107	59.1919	48.3143	58.5153	57.2589	54.4339	70.617	61.7061
Abhd17b	7.50468	7.99994	8.49187	12.1319	10.8914	10.4356	10.835	13.4955	9.97164	11.6771	11.7571	11.1282
Abhd17c	5.7715	5.26411	6.58353	6.40748	6.47191	8.91521	5.76186	6.26772	5.42409	7.26395	6.48262	6.71053
Abhd18	2.92041	5.02269	4.73054	8.57944	3.14873	5.30725	4.37593	2.87708	3.27301	2.86704	4.77019	3.61279
Abhd2	1.11663	1.62809	1.18444	2.91924	5.42282	3.36452	3.20103	3.68265	2.66416	3.68208	2.7119	2.61326
Abhd3	0.479272	0.484231	0.584444	0.482431	0.367185	0.620945	0.69802	0.706545	1.88726	0.69018	1.15613	0.800554
Abhd4	13.305	13.3232	16.1289	17.84	22.5146	20.4683	14.9232	14.8514	20.8078	14.9075	26.1261	21.5323
Abhd5	18.715	22.8533	25.065	18.0445	17.5028	13.7418	20.0031	15.708	44.5071	22.445	25.1267	22.6475
Abhd6	4.79448	3.39569	5.20527	2.23541	2.04356	2.11827	2.78313	1.95372	9.41703	3.52904	3.94444	3.47588
Abhd8	16.8737	16.2663	17.2852	11.6189	12.1097	13.0015	11.8183	12.2303	9.83593	14.9819	13.8596	12.3584
Abi1	9.96675	12.2574	15.9776	13.9001	25.11	17.9028	18.0786	16.3314	17.2351	19.9586	23.9243	18.2664
Abi2	1.7447	1.23545	1.13318	2.24819	3.12511	2.0007	1.69661	2.38314	1.49542	2.67784	1.68252	2.55799
Abi3	3.34049	3.89184	3.22807	7.03641	5.98232	3.62695	4.20669	4.1786	4.14555	3.72075	4.31609	3.04287
Abi3bp	3.70875	4.22625	3.61568	4.90745	7.71418	6.33718	5.92099	6.56937	7.02409	6.51035	6.11834	4.89665
Abl1	14.943	13.9661	13.8698	13.7644	19.5333	16.0724	13.8089	12.9709	12.4358	11.2959	10.7959	10.2104
Abl2	6.01687	4.74976	6.20839	3.8567	6.31658	4.6752	4.98479	4.82716	3.38026	5.64977	3.81319	4.04649
Ablim1	13.0572	18.1204	11.9504	14.5836	19.1972	14.0858	11.9617	9.79785	13.9504	12.4879	18.8307	14.253
Ablim2	23.7323	31.5044	38.0176	45.7406	32.8892	37.8485	34.871	26.6731	28.2304	37.4636	36.0364	32.271
Ablim3	9.78669	10.5384	8.30494	17.3642	16.8951	12.6148	10.4303	21.9767	15.0363	11.7806	11.9705	8.88951
Abo	0.0510563	0	0	0	0	0	0	0	0	0	0	0
Abr	4.80041	5.29605	5.18911	11.1267	18.2772	13.1808	8.23149	12.1248	5.07041	9.92076	7.9079	8.2208
Abra	56.8594	247.288	78.7148	143.506	142.217	139.749	187.97	175.074	104.452	124.208	124.857	319.734
Abracl	2.2807	5.09957	5.15875	10.0955	29.321	9.86098	7.78166	21.0049	11.3316	9.70129	10.7206	6.30319
Abt1	8.86112	9.67431	10.4256	13.1514	14.33	14.164	12.0903	14.3313	14.4009	10.9116	12.6154	15.4869
Abtb1	20.9401	26.2634	16.7198	21.5728	24.0627	24.2632	24.747	20.8856	24.3403	19.0239	31.016	26.849
Abtb2	3.16317	3.26335	4.32884	3.57994	3.0778	4.24129	3.90946	4.22224	2.02026	3.45814	1.35732	1.53559
Acaa1a	40.1948	47.4465	41.2126	54.6766	48.0685	49.9341	44.7965	56.6048	76.2341	40.6734	55.0007	47.7906
Acaa1b	0.514614	6.07562	1.82474	1.2998	0.562178	0.29387	0	0.384245	31.4767	0.749335	8.16492	0.85703
Acaa2	108.04	137.329	89.0755	143.567	102.602	121.252	139.194	156.998	110.427	92.4743	90.1222	91.8417
Acaca	11.6527	16.5494	48.9667	12.2946	6.13635	5.27678	4.11298	3.8471	69.9961	7.9713	31.5243	9.25878
Acacb	64.6623	65.5822	70.258	36.8684	38.3768	41.612	53.4218	43.4411	97.7406	47.3035	68.3284	58.8683
Acad10	2.87451	6.00529	2.27611	5.46462	5.53709	3.42922	2.58731	3.07945	6.47227	2.439	6.47774	4.01812
Acad11	25.859	36.4861	26.0972	25.4576	23.5553	25.601	25.8499	17.924	36.0871	24.0913	34.6967	24.9877
Acad12	11.1878	13.9975	12.0802	15.3694	8.95571	13.2746	17.9536	17.6903	17.1157	12.0455	11.0848	15.352
Acad8	20.2069	20.8596	20.7671	23.5932	21.8606	22.6327	20.9484	24.4101	20.1318	26.2913	19.7953	26.9412
Acad9	21.4449	20.6605	23.8047	23.4079	25.2191	24.6293	23.5806	34.1473	23.874	24.8754	27.9168	25.8316
Acadl	148.12	228.023	118.609	189.094	178.802	179.262	223.258	238.89	208.508	157.704	145.847	151.763
Acadm	168.556	227.326	162.441	149.811	175.111	148.47	223.168	153.652	187.209	156.221	133.908	138.073
Acads	55.5289	61.3203	54.9467	64.179	56.3177	56.8323	59.0628	76.1554	66.8074	47.1698	43.7443	39.0023
Acadsb	75.8972	118.526	102.207	70.0359	71.8727	70.8506	84.9701	73.116	82.951	83.0026	83.4204	72.894
Acadvl	170.51	209.622	154.369	181.742	135.663	175.116	222.324	203.617	184.104	145.79	147.309	143.751
Acan	0	0.192809	0	0.0381047	0.0578297	0.0256924	0	0.0292137	0.0278709	0.035006	0.00964615	0
Acap1	0.768697	0.55716	0.294645	0.451775	0.539081	0.259245	0.110342	0.505747	0.972841	0.311111	0.378283	0.190523
Acap2	2.73365	4.24584	3.29246	5.25566	7.47236	4.73363	4.56818	5.29089	5.40152	5.86955	7.00306	5.06572
Acap3	5.5858	5.57247	6.08308	7.75614	11.8181	7.20335	4.00759	7.31992	6.07196	6.35872	7.29128	7.15322
Acat1	71.4451	85.3984	72.7032	83.1522	59.5296	65.1351	81.3731	102.966	88.9569	56.5384	74.1918	66.6798
Acat2	4.50751	6.90608	21.0068	5.85269	4.19599	2.50896	2.25577	3.44289	26.4123	3.51384	5.44631	4.55242
Acat3	0.152713	0.293466	0.123937	0.172975	0.164976	0.28962	0	0.116669	0.988956	0.122947	0.202391	0.387547
Acbd3	5.81418	6.42141	6.61965	7.59106	10.6641	8.1452	7.13073	6.76894	6.06333	7.95755	8.33438	7.31584
Acbd4	33.4414	28.1347	34.6304	35.9662	31.1422	32.7882	27.4258	33.2515	82.7871	27.2418	56.0231	34.2985
Acbd5	8.90429	11.5808	10.9529	10.1064	15.0206	11.2076	12.3089	10.586	13.8909	14.0303	12.5581	10.4634
Acbd6	47.5874	49.2602	49.2841	49.9885	44.1001	54.3798	42.7294	50.0031	46.8771	43.153	46.887	45.2712
Acbd7	0.441402	1.27329	1.325	2.05731	1.12631	0.843672	1.51881	1.34674	1.46785	1.15121	2.62838	0.987235
Accs	1.90934	2.49518	2.57285	2.80826	5.17293	3.31046	1.90805	2.37288	4.04866	3.18728	4.18177	2.58643
Accsl	0.160462	0.295616	0.521033	0.152146	0.136522	0	0.152341	0.0344823	1.04448	0.252772	0.379591	0.0355581
Acd	5.07058	6.14228	4.83062	10.1223	10.5911	7.60071	6.8251	9.70131	8.22111	7.09697	6.84452	8.49377
Ace	14.7195	12.3899	13.6718	10.2002	24.6461	14.1381	11.6338	17.8951	9.74327	16.5103	16.1671	14.442
Ace2	0.159556	0.143948	0.495028	0.170066	0.0905468	0.322205	0.130373	0.0458086	0.0437018	0.104558	0.106408	0.0944424
Ace3	0	0	0	0	0.0342793	0	0	0	0	0.041519	0	0
Acer1	0.188725	0.149802	0	0	0.0623613	0.0277385	0.0722492	0.0945532	0.0631078	0	0.0962567	0.0650131
Acer2	1.80714	3.38514	3.14146	2.0458	3.22149	2.22362	3.96102	3.51467	15.9864	5.01913	4.45033	3.0289
Acer3	0.967953	1.17827	1.58325	2.15541	5.2324	2.06214	1.662	2.5454	1.36335	2.42773	3.35564	2.57737
Ache	22.9153	19.0726	21.8489	34.7346	55.2735	37.8547	25.7244	25.1666	13.6701	59.6817	29.5979	34.3222
Acin1	56.7591	55.8635	56.0912	85.3638	86.6773	69.8273	60.857	59.9649	78.063	71.4929	78.8715	76.0684
Ackr1	3.24072	1.42112	3.53561	4.66786	3.58783	5.35776	2.89776	2.92462	4.22983	4.72552	5.15272	3.76768
Ackr2	0.27656	0.572999	0.567855	0.154502	0.56761	0.336514	0.198589	0.199394	0.352938	0.474963	0.462021	0.626875
Ackr3	10.2029	7.18225	11.5696	9.22032	7.83426	12.5257	10.0166	6.5637	10.4426	7.80784	5.27168	6.83124
Ackr4	0.156928	0.314761	0.0470262	0.0733234	0.593084	0.535483	0.301644	0.190654	0.254231	0.86881	0.15709	0.314249
Acly	33.0741	34.4532	193.94	29.9425	18.8262	12.8279	8.05949	11.1797	109.673	12.288	53.6448	17.4802
Acmsd	0.519109	0.157688	0.174512	0.439089	0.387319	0.417706	0.499798	0.222693	0.293718	0.308721	0.479796	0.295698
Acnat1	0.478336	0.584299	0.599748	0.975879	1.00108	0.325261	0.205826	0.208767	0.796368	0.499618	0.789696	0.856591
Acnat2	0.0651387	0	0	0	0	0	0	0	0	0	0	0
Aco1	6.49336	9.57156	10.2646	10.5975	10.5105	7.87433	6.68107	6.83999	26.4285	8.17352	12.7871	8.20385
Aco2	579.146	697.12	552.038	609.697	641.469	552.55	939.1	821.087	591.033	652.722	555.413	573.146
Acod1	0	0	0.0285056	0	0.20019	0.0254107	0.0287702	0.0577865	0	0	0.0281893	0.0297997
Acot1	0.446949	1.24428	0.118344	0.935263	0.670582	1.71927	0.293858	0.613054	1.14881	0.071704	1.69201	0.895088
Acot10	0	0	0	0	0	0	0	0	0	0	0	0.0534814
Acot11	2.36836	3.69368	3.25218	2.89166	3.28615	2.68649	3.31261	3.3356	2.24684	4.36771	2.02782	1.39399
Acot12	0	0	0	0.152816	0.153773	0.215963	0	0.114595	0	0.0294237	0.111814	0.050656
Acot13	134.396	146.423	139.825	156.92	103.004	128.207	131.517	116.664	112.132	121.729	123.255	133.945
Acot2	6.67992	6.84178	5.83178	6.89504	5.06286	8.97703	6.63049	7.17389	7.58682	6.8517	16.1224	22.1711
Acot3	0	0.0275667	0	0.0409384	0	0.0380127	0	0	0.243272	0	0	0.0433206
Acot4	0.168623	0.495934	0.356725	0.284912	0.357785	0.289086	0.0654509	0.295854	3.46069	0.200175	0.582983	0.406799
Acot5	0	0.108242	0	0	0	0	0	0	0.253648	0	0.260244	0
Acot6	2.05146	1.43387	2.15322	2.40601	2.2923	2.59749	2.52512	2.99785	1.90399	2.2431	2.70403	2.52407
Acot7	20.1252	18.6925	18.0814	12.4664	16.8093	16.461	14.6869	16.7271	15.0038	13.9762	13.9028	14.5831
Acot8	8.34628	6.10268	8.91822	8.71072	9.85447	8.77648	5.8786	8.01132	10.1388	7.55421	9.90743	9.08889
Acot9	12.7092	18.7019	17.1867	28.9221	36.5987	36.9483	28.2758	31.2905	23.2204	31.0643	33.223	31.0767
Acox1	47.9257	84.0199	65.5511	57.6024	52.4504	56.2001	64.2834	56.1422	140.691	53.9661	78.2767	58.3182
Acox2	0.0362682	0.612789	0.586883	0.2725	0.440355	0.147241	0.817913	0.229191	0.668857	0.353066	0.249008	0
Acox3	10.9477	15.736	12.5925	15.4732	19.41	14.1052	15.3582	14.6839	15.2982	13.4869	18.7067	14.2347
Acoxl	0	0.285128	0.0261778	0.155136	0.0497752	0.132885	0.100219	0.0503841	0.504419	0.12073	0.0983153	0.0273672
Acp1	15.5918	18.2005	21.1082	17.067	24.2043	19.1672	18.7542	20.9291	19.1306	21.6713	24.7188	21.5088
Acp2	6.83434	6.45861	8.69095	7.66197	16.2841	9.27958	7.88217	10.3851	9.82012	10.7167	11.6907	9.19823
Acp5	11.7327	22.2048	28.9062	18.3632	24.9615	6.91506	5.69144	11.14	93.7491	36.2948	54.4405	21.8852
Acp6	28.0528	26.3191	24.4044	33.9108	26.1054	26.5945	24.5949	22.5029	33.7124	22.5363	30.165	25.0675
Acp7	0	0	0	0	0	0	0	0	0	0	0	0
Acpp	0.0929884	0.206171	0.309975	0.357306	0.582575	0.209781	0.302605	0.315915	0.456771	0.21558	1.0407	0.385446
Acpt	0	0	0	0.0535957	0.0689945	0	0	0.148347	0	0	0	0
Acr	0.184403	0.149897	0.470181	0.567616	0.313927	0.325986	0.368738	0.47676	2.27413	0.126932	0.361788	0.436759
Acrbp	5.51698	5.80535	5.47373	7.61621	5.6444	4.62453	6.42054	7.60596	9.63544	5.7073	8.36342	6.21574
Acrv1	0.053315	0	0.0679972	0.0675078	0.104216	0.141944	0	0.0288695	0.0438655	0.0275351	0.111923	0.0237022
Acsbg1	0.329374	0.0493309	0.206496	0.0764841	0.310816	0.069029	0.480578	0.0523239	0.099838	0.0940494	0.153147	0.10794
Acsbg2	0.0338742	0.0549311	0	0.0283757	0.0864987	0.0767374	0.0290399	0.0581695	0.0833179	0.142714	0.0575087	0.059991
Acsf2	2.93612	3.21534	4.4053	2.08452	3.1581	1.46327	1.20728	1.91462	10.8965	1.46903	4.53674	2.16548
Acsf3	8.04787	9.88639	7.91506	10.4792	8.77076	9.31681	8.85732	9.98802	12.1091	9.03994	9.63673	8.89418
Acsl1	92.4531	140.017	105.541	95.0592	63.5698	97.4427	77.9518	59.8258	244.751	84.3326	128.934	87.7134
Acsl3	19.2283	17.2439	24.2496	10.1998	19.3528	15.2401	22.5563	13.275	21.9814	19.2712	7.44344	13.1577
Acsl4	6.38546	7.35264	7.48154	7.83657	10.9997	9.91368	8.28145	9.17792	6.94891	10.1188	8.19471	7.13241
Acsl5	3.07262	3.70199	4.20311	4.56888	9.19086	4.56313	3.38965	3.66496	6.01675	4.67697	6.52439	4.17332
Acsl6	44.237	38.4099	42.4428	29.0668	25.2681	29.7087	43.0393	39.601	41.7016	41.4612	41.1644	39.5769
Acsm1	0	0	0	0	0	0	0	0	0	0	0	0
Acsm2	0	0.0692266	0.045527	0.0598854	0.099297	0.0199225	0.0476729	0.0910849	0.114794	0.0791192	0	0.101512
Acsm3	0.752427	1.93266	4.05548	1.96681	1.09771	0.653781	0.852525	0.96363	39.1926	3.3523	9.11394	3.03545
Acsm4	0	0	0	0	0	0	0	0	0	0	0	0.0368427
Acsm5	0.170113	0.762091	0.60745	0.163616	0.151951	0.26946	0.0278661	0	2.95868	0.0670651	0.77103	0.378131
Acss1	9.17074	22.2433	11.4523	11.8325	9.92947	11.3561	12.1374	7.12546	11.5855	5.3574	7.27734	6.02902
Acss2	28.6509	43.497	90.1489	31.2685	22.0357	26.3964	20.5057	20.3304	69.8449	27.1018	32.6587	20.6224
Acss3	2.20783	3.58397	2.88557	2.62881	2.12696	1.80198	1.43344	1.60783	11.7655	2.35937	7.31969	3.70885
Acta1	26392.1	26377.5	26539.7	21710	25715.3	24769.5	22332.4	23402.2	19508.3	24640.6	25079.5	22922.7
Acta2	22.2842	17.8081	23.996	53.4779	116.159	58.8044	32.7239	151.37	17.7212	54.3515	23.693	28.611
Actb	176.48	154.688	178.625	218.591	286.453	262.097	173.731	235.9	268.731	205.243	212.004	169.151
Actbl2	0	0	0	0	0	0	0	0	0	0	0	0
Actc1	158.354	144.799	368.553	1071.68	1231.8	904.466	308.149	2232.03	115.055	757.739	174.112	336.441
Actg-ps1	0.0864118	0.140895	0	0.145686	0.0739357	0	0.0746397	0.300817	0	0	0	0
Actg1	182.315	176.621	200.887	305.17	398.824	376.885	251.819	367.472	328.05	237.963	213.04	200.753
Actg2	0.351969	0.253067	0.253982	1.93173	1.0608	0.160077	0.275139	0.515714	0.0610364	0.308731	0.187274	0.408014
Actl10	0.0616048	0	0	0.0517169	0	0	0.0527945	0	0	0	0	0
Actl11	0	0	0	0	0	0.0163281	0.0184942	0	0	0	0	0
Actl6a	12.4326	11.3028	11.9326	12.981	14.5956	13.7421	10.9541	13.4325	13.4907	12.3306	13.0105	13.3444
Actl6b	0	0.0228944	0.0492686	0.023985	0.0239664	0.106439	0	0.0242033	0.174755	0.0290032	0.0472271	0.0499326
Actl7a	0	0	0	0	0	0	0	0	0	0	0	0
Actl7b	0.0645804	0	0	0	0	0	0	0	0	0	0	0
Actl9	0	0.055373	0	0.0571755	0.231794	0.154798	0	0.117401	0.111999	0	0.114544	0.120973
Actn1	4.43226	5.20135	4.31697	8.53807	21.7062	7.8077	7.86853	8.56998	6.60502	9.80417	12.2591	7.79797
Actn2	196.484	323.262	148.087	426.879	336.204	492.522	528.009	533.098	172.398	351.815	164.9	307.378
Actn3	5143.16	5512.38	5909.81	3778.09	4396.22	4126.33	3852.63	4631.21	5576.52	3897.22	6546.18	5157.6
Actn4	22.6195	24.7754	24.7086	36.5065	51.1509	29.3346	23.1765	32.5625	44.0333	24.6379	29.2127	20.0927
Actr10	12.4263	15.1858	14.823	14.2948	19.1823	16.6735	16.8969	16.9588	15.7964	17.2265	17.8835	16.2347
Actr1a	40.1877	38.172	37.4158	41.4948	51.292	50.9515	51.4331	57.1614	49.5908	51.4544	48.2933	51.3103
Actr1b	73.6358	70.9991	84.5195	70.0231	69.6612	81.8455	72.6197	67.6947	57.8966	71.7017	82.6317	75.8517
Actr2	13.2508	15.2004	17.1524	16.3756	31.2581	18.5398	15.6682	16.7458	16.1495	19.1684	19.0441	16.6901
Actr3	22.9675	23.8877	27.8985	34.6307	70.0371	39.3086	31.8152	44.8313	37.5675	36.7989	40.8888	31.6034
Actr3b	23.4865	1.97431	2.72703	0.942548	4.77195	1.45541	3.98131	4.91717	6.35198	7.11597	1.46845	11.9121
Actr5	2.13116	3.48034	1.90623	3.12372	3.1625	2.02826	1.47257	3.19636	4.00616	2.24144	3.13222	1.9049
Actr6	4.54703	5.71826	5.27162	6.15603	8.06527	7.00829	6.21875	9.4045	7.91923	8.54046	7.77015	10.1081
Actr8	16.8269	18.8577	14.3572	16.8685	20.1404	17.9687	20.194	18.4014	19.0789	16.7867	23.4065	19.3487
Actrt1	0	0	0	0	0	0	0	0	0	0	0	0
Actrt2	0	0	0	0	0	0	0	0	0	0	0	0
Actrt3	0	0.0372692	0.0389846	0	0	0.0347517	0.235979	0.079043	0.226225	0	0	0
Acvr1	8.99541	10.1099	9.93286	8.40921	13.3103	9.77359	10.2599	8.9224	11.1721	6.57804	6.15008	4.90619
Acvr1b	17.3774	27.5216	16.839	11.5589	35.4033	20.4341	21.1124	24.0999	22.6193	32.2502	30.4812	22.5207
Acvr1c	0.496997	0.394743	0.366546	0.539199	0.133216	0.125141	0.0157557	0.30804	3.46054	0.265173	1.07163	0.456705
Acvr2a	11.3204	5.99258	14.6493	7.64015	6.78909	10.1581	7.12646	5.65185	6.47938	7.08915	8.08348	7.17636
Acvr2b	4.35039	2.51216	4.17347	2.48382	2.54556	2.85268	2.53081	1.95001	1.47743	3.0444	4.86558	4.03988
Acvrl1	8.99784	10.1667	11.4262	11.8344	13.5449	11.5005	8.55797	7.57593	8.6511	7.86473	8.62223	8.14696
Acy1	4.78134	11.7937	7.47492	7.00767	7.07803	7.66626	7.3431	7.82664	8.75394	6.19691	7.26549	6.11982
Acy3	1.47413	1.69757	1.5139	1.59846	1.46391	1.0703	1.00012	0.794009	6.05985	0.824445	1.85924	1.41841
Acyp1	49.773	45.8013	49.6016	31.6173	36.9436	36.6533	37.4655	26.3131	45.4012	30.6972	44.1779	36.3074
Acyp2	133.203	159.13	164.419	133.302	113.449	136.319	138.628	104.813	137.887	135.841	160.028	136.547
Ada	0.216352	0.703023	0.68926	1.31621	3.31497	1.59748	1.99282	2.65556	2.00918	2.17695	1.36364	1.05653
Adad1	0	0	0	0	0	0	0	0	0	0	0	0
Adad2	0.140452	0	0	0.0785381	0.119562	0	0.0401082	0	0.038452	0	0.0393238	0.0415553
Adal	14.6805	13.7414	17.3537	10.2884	9.60811	10.9608	12.3297	9.25695	9.68016	12.9813	13.7871	12.9221
Adam10	6.61806	6.5046	8.36602	8.86276	12.3638	9.99032	6.31706	6.37161	6.04111	6.8229	8.09356	7.13762
Adam11	1.07305	0.475526	0.479362	0.603434	1.55746	1.00847	0.800845	0.588433	0.917875	0.558022	0.763299	0.197672
Adam12	0.269894	0.483891	0.861128	0.920282	2.5751	0.544493	0.588753	0.923351	2.82766	0.669988	1.51069	0.762628
Adam15	23.8894	30.9716	25.1717	47.6293	54.7712	44.5077	48.074	52.1362	63.4977	32.5096	33.8776	34.059
Adam17	6.03126	6.95348	7.86327	9.57266	14.4224	10.4423	7.86557	8.21569	6.70103	8.59276	8.30412	7.09073
Adam18	0	0	0	0.0343136	0	0	0	0.207109	0	0	0	0
Adam19	1.46444	0.549936	1.37772	3.7312	7.63926	5.07546	1.94591	5.1462	1.41915	3.10867	2.56523	2.70233
Adam1a	0.756169	1.07788	0.810777	1.81122	1.25197	0.869482	1.05805	1.16467	1.53608	1.08519	1.12965	1.56967
Adam1b	0.0387395	0.0668796	0.0322262	0.0625907	0.0329917	0.063521	0	0.033735	0.0268695	0	0.0964693	0.0338119
Adam2	0	0.028063	0	0	0	0	0	0	0	0	0	0
Adam20	0	0	0	0	0	0	0	0	0	0	0	0
Adam21	0	0.0243873	0	0.0252074	0.02561	0.0682511	0	0.025867	0	0.0619929	0.100947	0
Adam22	0.197509	0.644936	0.651541	0.327536	0.337051	0.334039	0.21736	0.19381	0.277362	0.270983	0.512512	0.191685
Adam23	0.636998	0.979987	1.33457	0.520733	2.00448	0.605316	0.438639	0.726311	0.826202	0.377532	1.22394	0.877899
Adam24	0	0	0	0	0	0	0	0	0	0	0	0
Adam25	0	0	0	0	0	0	0	0.0289167	0	0	0	0
Adam26a	0	0	0	0	0	0	0	0	0	0	0	0
Adam26b	0	0	0	0	0	0	0	0	0	0	0	0
Adam28	0.085539	0	0.129972	0.070419	0.0616088	0.0266824	0.16395	0.0642752	0.0369163	0.0426018	0.0336658	0
Adam29	0	0	0	0	0	0	0	0	0	0	0	0
Adam3	0	0.028663	0.0673864	0.250533	0	0	0.248331	0.151999	0.24594	0	0	0
Adam30	0	0	0	0	0	0	0.080187	0	0	0	0	0
Adam32	0.466101	0.927146	0.511036	0.277537	0.0678665	0.13519	0.75467	0.137198	1.25855	0.164395	0.118903	0.585265
Adam33	3.77143	3.09571	4.13561	5.00282	7.52493	5.38667	2.57157	3.28722	6.5231	4.21424	5.56825	4.88121
Adam34	0	0	0	0	0	0	0	0	0	0	0	0
Adam39	0	0	0	0	0	0	0	0	0	0	0	0
Adam4	0.141181	0.143132	0.0599057	0.325432	0.254417	0.240308	0.251049	0.242887	0.36404	0.145522	0.266591	0.187872
Adam5	0.201397	0.0255006	0	0.141744	0.0359741	0	0.036199	0	0	0	0.197264	0.180019
Adam6a	0	0	0	0	0	0	0	0	0	0	0	0
Adam6b	0	0	0	0	0	0	0	0	0	0	0	0
Adam7	0	0	0	0	0	0	0	0	0	0	0	0
Adam8	1.17336	0.594391	0.812852	4.24705	32.5114	7.66135	8.99895	11.7662	3.2437	8.42934	12.4543	6.19687
Adam9	26.8209	31.5654	30.695	22.8629	32.305	24.5959	27.2096	24.9243	21.2521	31.5902	30.6342	30.5577
Adamdec1	0	0	0	0	0	0	0	0	0	0	0	0
Adamts1	13.1249	17.9441	9.35824	15.1552	8.22733	11.6037	11.0142	11.6398	12.1236	11.185	13.6103	14.288
Adamts10	5.04996	6.74106	6.15525	11.2551	11.6861	10.1152	5.1326	6.31567	8.62712	4.44167	6.99393	6.26022
Adamts12	0.368199	0.342234	0.797533	0.319653	1.28878	0.484274	0.291844	0.445072	0.726335	0.926402	0.788452	0.628486
Adamts13	0	0.15217	0	0	0	0	0.0266876	0	0	0	0.0958346	0
Adamts14	0.403828	0.574554	0.26721	1.15001	5.1979	1.62247	1.05772	2.74571	0.918117	1.96595	0.567407	0.747518
Adamts15	0.689565	0.45762	1.11333	2.18406	2.19268	2.94873	0.971601	2.64438	2.53201	1.71014	1.35644	1.13301
Adamts16	0.240491	0.0417318	0.170335	0.0672941	0.0877509	0.0649088	0	0	0.0422381	0.0176851	0.0143976	0
Adamts17	0.1921	0.0781448	0.0817365	0.322931	0.643521	0.772574	0.10209	0.16997	0.0108554	0.145583	0.291297	0.0854316
Adamts18	0.449018	0.0290758	0.231002	0.206439	0.306866	0.147104	0.264866	0.144768	0.189456	0.305913	0.324825	0.312451
Adamts19	0	0	0.0155807	0	0.0156464	0.0138893	0.0314672	0	0	0.0189217	0.0154044	0
Adamts2	3.07515	2.58976	4.62392	4.04353	9.09321	5.75899	4.87292	8.24244	3.87391	7.55563	6.5439	6.27104
Adamts20	1.04798	2.78971	2.4369	3.88671	4.1008	4.73543	1.85556	2.16538	1.34762	3.10744	1.13345	1.34916
Adamts3	0.328993	0.0578934	0.629695	0.18841	0.475923	0.364787	0.297633	0.16534	0.0719302	0.192306	0.266917	0.133586
Adamts4	0.745726	0.11109	0.748815	1.37774	2.10517	2.31654	1.87003	2.45665	1.95418	2.13775	1.66453	0.976614
Adamts5	2.29808	1.20048	2.34579	3.09504	4.88268	2.70665	2.55722	2.35899	3.15774	5.28875	5.71429	7.28497
Adamts6	0.195396	0.201394	0.210831	0.312355	0.241975	0.295339	0.167282	0.167869	0.334873	0.384057	0.223332	0.236193
Adamts7	0.270863	0.533916	0.313933	1.42311	3.93509	1.82746	1.05273	2.05252	1.21599	0.966762	0.710209	0.776323
Adamts8	0.524707	2.59115	0.384312	0.53941	1.20568	0.70321	0.694333	0.717474	0.176016	1.00717	1.10169	0.257482
Adamts9	2.49233	3.245	2.96897	3.52676	3.5984	2.5747	8.99732	6.40124	5.64474	5.24607	3.648	2.65126
Adamtsl1	2.37602	1.00695	2.51169	0.985713	1.6658	0.955929	0.985211	1.29804	1.52323	2.25091	1.71935	2.77209
Adamtsl2	2.44986	2.09594	3.24442	3.20519	4.86467	10.6062	3.87538	7.05073	6.84258	3.68149	1.4928	1.45254
Adamtsl3	0.560914	1.39105	0.691563	1.58474	1.29771	0.607029	1.51404	0.3672	0.776412	0.507048	1.67636	1.27246
Adamtsl4	9.23647	21.3037	11.126	7.38045	22.9075	13.7122	8.71021	9.83138	11.8019	25.0133	12.0145	15.5543
Adamtsl5	13.617	18.2398	16.4302	24.369	19.1037	31.5039	19.8124	27.1412	11.2446	25.4895	17.1423	28.1855
Adap1	1.36005	1.37926	3.30817	1.39044	3.56435	0.941163	0.816739	1.82367	5.10533	1.2627	2.48735	1.50889
Adap2	2.64515	2.76791	2.28999	1.74976	10.3989	2.1954	1.96122	2.80355	3.97014	3.83145	3.76102	2.93534
Adar	2.03534	3.50856	2.01948	3.87341	6.42246	3.00235	1.44136	2.04272	3.2171	2.97423	5.00038	2.83164
Adarb1	4.27307	3.65501	2.47297	4.84208	6.58334	3.10224	5.05313	4.67774	6.10242	5.71592	4.00228	4.85902
Adarb2	0.548045	0.43416	0.450757	0.328927	0.158376	0.15514	0.35274	0.405288	0.551128	0.285166	0.380962	0.261857
Adat1	1.84303	2.14299	1.74439	2.34489	1.98862	3.02882	2.06006	1.65345	1.67824	2.01548	2.04548	2.40501
Adat2	2.19534	2.09769	2.0003	3.08434	3.44876	3.09035	2.28953	1.71372	1.32615	2.01693	2.54482	1.74834
Adat3	15.8498	13.1341	16.4281	17.4268	17.7888	19.0893	11.294	14.519	12.2989	14.2081	17.4293	16.7102
Adck1	14.2236	13.2021	11.4164	10.23	9.94785	12.2246	12.305	11.0473	12.6082	10.8794	10.2426	10.3645
Adck2	7.81021	4.82494	6.47057	6.44731	6.12706	4.78141	5.1573	4.00477	7.41395	5.0756	9.50262	6.75281
Adck5	5.20443	7.29422	4.15642	6.57789	6.34168	11.4568	3.53463	9.66098	4.12155	4.7611	6.55081	7.27833
Adcy1	0.178582	0.188464	0.261114	0.154739	0.118255	0.104984	0.0527737	0.187546	0.0650652	0.329632	0.131971	0.0667484
Adcy10	0.0837164	0.316866	0.411917	0.205028	0.46045	0.0115705	0.227626	0.086196	0.232191	0.172418	0.216868	0.440518
Adcy2	18.375	10.298	10.5545	8.57592	9.97114	5.51542	17.0096	13.998	11.2603	14.6069	13.9823	16.7979
Adcy3	2.15446	2.05038	1.46478	0.891574	2.27867	2.02999	1.26339	2.64515	4.01124	1.49756	4.54006	2.25466
Adcy4	4.02032	8.32881	3.98248	8.41462	6.18171	5.95221	6.29907	6.34989	7.46419	4.68003	6.82616	5.58352
Adcy5	1.12516	0.881369	1.50727	1.58999	0.515039	0.62155	0.372828	0.446764	2.13121	0.933865	1.55089	1.25447
Adcy6	8.66895	9.31971	7.45573	11.9694	11.1019	9.53144	6.34358	7.62797	15.1577	11.194	11.5066	10.2653
Adcy7	1.44945	1.18089	1.45832	3.60177	11.3271	3.40665	2.77126	4.27564	1.43074	3.00146	4.09242	2.48368
Adcy8	0.0169983	0	0.0144102	0.0284658	0.0434167	0	0.0145523	0.0438085	0.013932	0	0.0142468	0
Adcy9	12.5589	9.82354	13.2504	4.81922	7.92425	6.38142	7.86999	4.8916	4.13698	9.04619	5.56197	4.54742
Adcyap1	0	0	0	0	0	0	0	0	0	0	0	0
Adcyap1r1	0.652144	0.553988	0.599075	1.03941	2.19232	0.87382	1.01473	1.05281	3.90096	0.839315	1.80835	0.963801
Add1	37.6445	36.7356	34.0969	42.4514	53.0356	44.5119	44.4281	47.6067	38.6059	46.6343	42.7498	41.5251
Add2	0	0.0538171	0.0387907	0.00864388	0.119063	0.0234048	0.114112	0.0570525	0.0318921	0	0.0173031	0.0183033
Add3	8.59795	6.60888	8.60115	7.30365	7.8314	7.81834	7.1887	6.07946	6.13816	6.46964	5.70083	5.56766
Adgb	0	0	0.0203383	0.0401762	0.175085	0	0	0.0410735	0.0393299	0	0	0
Adgra1	0	0	0	0	0.0768801	0.0681406	0.0462699	0.123801	0.0444373	0.0186652	0.0301942	0.0319334
Adgra2	2.40414	1.75013	2.26064	1.77229	4.82453	1.8137	1.80408	2.09039	1.54382	2.79776	1.58648	1.72569
Adgra3	6.99402	6.078	8.0573	5.11258	6.66365	6.39816	4.45673	3.96911	5.52979	5.43943	4.58322	5.01412
Adgrb1	0	0.0671798	0.0702808	0.0272587	0	0	0	0.0356221	0	0	0.0347545	0.0127917
Adgrb2	0.324963	0.733241	1.16665	0.360325	0.724633	0.201446	0.102415	0.539795	0.0314982	0.291269	0.201476	0.160869
Adgrb3	0.091309	0.16265	0.0388567	0.122786	0.213128	0.209155	0.185013	0.085356	0.211257	0.196756	0.116938	0.0451245
Adgrd1	1.73167	1.0918	2.7505	0.914773	3.11716	1.05871	1.61801	2.11884	2.79301	2.35175	1.62322	2.67691
Adgrd2-ps	0	0	0	0	0	0	0	0	0	0	0	0
Adgre1	1.25417	0.935027	1.82063	3.87526	17.4435	3.75859	3.40675	7.95817	1.10026	3.98011	5.76853	3.26882
Adgre4	0.149108	0.0604131	0.0632313	0.249815	0.359676	0.150311	0.0638375	0.128167	0.0203796	0.0511958	0.145884	0.154255
Adgre5	12.8419	17.9557	12.0789	19.5222	40.1524	21.2985	18.0073	26.447	15.7791	16.6317	18.5787	13.9897
Adgrf1	0.0448367	0.0181624	0.019011	0	0	0	0.0191948	0.038533	0	0	0	0
Adgrf2	0.211965	0.107366	0.314633	0.488343	0.0676712	0.340576	0.22688	0.136663	0.195574	0.191062	0.333331	0.211466
Adgrf3	0	0	0	0	0	0	0	0	0	0	0.0236216	0
Adgrf4	0.542921	0.362526	0.406459	0.901935	0.449243	0.603883	0.382905	0.310697	0.445447	0.0987335	0.549172	0.390011
Adgrf5	16.9748	24.1018	14.4349	17.4456	17.2744	11.6874	13.9799	13.2242	19.124	12.3288	13.3739	11.1843
Adgrg1	11.6224	16.8286	12.4113	18.9444	19.0199	13.8897	17.202	16.9698	23.7704	12.0677	9.98378	10.629
Adgrg2	0.219752	0.554794	0.494609	0.591184	0.315213	0.197296	0.127709	0.256833	2.76126	0.287979	1.05444	0.528947
Adgrg3	0.664449	0.543212	0.442965	0.758551	0.913417	0.68579	1.00168	0.516748	1.31397	0.782486	1.63414	0.712324
Adgrg4	0.08445	0	0.0718705	0	0.287501	0.0640649	0	0.145799	0	0	0	0
Adgrg5	0.156605	0.544454	0.0408444	0.280884	1.36009	0.615915	0.321875	1.86822	0.642418	0.484135	0.650271	0.657521
Adgrg6	0.443729	0.316943	0.3429	0.254331	0.70669	0.377454	0.240848	0.532699	0.302411	0.460461	0.612373	0.312295
Adgrg7	0	0	0	0	0.0277551	0	0	0.056078	0	0	0	0
Adgrl1	6.9928	7.97854	8.0661	3.28601	7.00071	4.82092	3.57937	3.79851	3.40611	2.93157	2.66309	2.44934
Adgrl2	4.02397	4.20725	5.53014	8.84285	7.12195	5.63308	3.42875	3.84418	3.65927	2.25252	3.97255	3.12822
Adgrl3	0.513818	0.615286	0.45526	0.172025	1.12445	0.792523	1.12467	1.64068	1.58336	1.77661	0.5998	0.869865
Adgrl4	7.88855	8.49858	8.09536	13.259	9.45803	10.8444	8.70101	6.86974	10.4363	7.54298	9.56321	9.03416
Adgrv1	0.38921	0.575277	0.332407	0.487033	0.626018	0.441984	0.396526	0.29893	0.523799	0.583917	1.25212	0.654736
Adh1	15.1379	24.891	18.672	24.7656	35.4853	19.5948	15.1727	15.6189	68.6855	26.581	40.1001	34.2439
Adh4	0	0	0.131265	0.120199	0	0	0	0.12341	0	0	0.130041	0
Adh5	42.0437	51.4471	44.1222	52.8913	57.5091	49.089	52.9558	64.5047	62.128	48.2934	49.5673	55.6482
Adh6-ps1	0	0.030215	0	0	0	0	0	0	0.0856366	0	0.0324938	0
Adh6a	0	0	0	0	0	0	0	0.0602929	0	0	0	0
Adh6b	0.178682	0.261576	0.186177	0.16585	0.101018	0.0266322	0.0720339	0.119119	0.37847	0.152923	0.323695	0.0746248
Adh7	0.101195	0.364283	0.205334	0.426762	1.01701	0.0765108	0.411651	0.173972	0.597277	0.27565	1.01863	1.49903
Adhfe1	29.7763	45.5076	37.0276	22.9881	15.9779	17.2154	21.9509	19.2461	56.414	19.5439	31.3425	23.6721
Adi1	64.7918	52.6819	64.2436	32.8938	39.022	36.8203	44.4533	30.8489	45.1384	41.8011	46.8918	44.5141
Adig	25.2275	42.6581	74.0119	41.9434	5.75361	11.8645	3.68715	5.0025	218.553	11.894	56.7204	24.213
Adipoq	47.7577	103.288	84.2633	88.568	18.7472	24.3837	3.75115	10.9456	658.766	29.8599	157.796	64.1635
Adipor1	146.976	138.654	143.731	86.1543	110.087	111.61	113.884	100.704	119.744	113.301	129.482	120.349
Adipor2	60.1076	58.3245	74.68	42.9668	44.8495	43.5778	42.7331	37.7328	78.1394	47.9187	58.0584	48.7307
Adk	28.8623	44.3545	37.2934	37.0922	30.6894	38.1476	38.8842	31.0909	26.519	33.4107	26.8635	30.1502
Adm	1.4104	1.75683	3.19237	2.78005	3.72975	2.40008	1.62302	2.26357	3.95581	3.13716	5.80877	2.92366
Adm2	0	0	0	0	0	0	0.0800965	0	0	0	0	0
Adnp	1.86587	1.42459	1.91694	1.46883	1.8179	1.71671	0.916027	0.312331	1.04452	1.90391	0.935714	1.18523
Adnp2	1.41667	1.29924	1.76529	1.60066	2.39775	1.62525	1.56351	1.80355	1.60878	1.7045	2.08861	1.72479
Ado	10.7057	11.2066	11.5018	11.3603	10.4306	13.5248	10.3404	10.1782	9.267	10.9836	11.5176	11.5807
Adora1	0.912889	3.87068	2.08721	9.30714	9.89038	7.08387	3.04569	6.88002	14.0771	5.92379	3.51083	2.97459
Adora2a	1.2567	1.52571	1.34092	2.02118	1.04093	0.973517	1.328	0.934837	4.20816	0.739949	2.20391	0.994287
Adora2b	0.147186	0.398388	0.500024	0.123471	1.41998	0.408587	0.966764	1.01387	0.201509	0.708621	0.865531	0.479071
Adora3	0.243075	0.182676	0.178986	0.110179	0.564645	0.170133	0.0817053	0.51588	0.32315	0.154622	0.235026	0.166049
Adpgk	5.55799	7.13191	4.72716	8.51831	13.1744	8.58638	9.28445	9.79343	11.367	12.3434	12.1104	12.1225
Adprh	25.6072	26.2359	24.9669	33.433	37.5148	40.2451	27.7649	43.5258	24.246	29.0712	30.8979	31.352
Adprhl1	17.2744	25.5111	16.0534	33.2435	36.8962	37.2832	41.71	35.9032	18.3375	25.5555	17.1192	23.8565
Adprhl2	8.43282	6.76664	8.12776	9.22437	12.2935	11.102	7.78384	10.0127	16.3109	9.49539	12.7325	9.67329
Adprm	8.32029	6.67104	6.64303	15.0507	14.3902	9.89106	10.3255	11.1208	9.29995	9.84231	17.1044	13.5989
Adra1a	0.895989	0.587519	1.70449	0.695938	0.764576	0.508421	0.305509	0.305234	1.8553	0.521101	0.684377	0.127388
Adra1b	0.143347	0.06975	0.0486416	0.0432358	0.0732226	0.347262	0.132457	0.147903	0.0471662	0.372212	0.0480978	0.0511172
Adra1d	1.18856	0.617598	1.00937	0.35891	0.202354	0.791796	0.44803	1.06422	1.87437	0.392346	0.399349	0.717403
Adra2a	0.0227381	0.0736878	0.0771299	0.0190453	0.290377	0.0859456	0.0194687	0.0781671	0.0559315	0.257598	0.114393	0.100803
Adra2b	0.219723	0.562188	0.204684	0.129049	0.606646	0.116758	0.112639	0.303564	0.124209	0.249116	0.24751	0.137947
Adra2c	0.0503977	0.122519	0.128234	0.0422188	0.107266	0.019052	0.107885	0.0433208	0.020665	0.155739	0.126795	0.111725
Adrb1	0.0354917	0.115145	0.0602399	0.0892493	0.392789	0.107399	0.0303976	0.0915911	0.553412	0.0365834	0.0297866	0.0314866
Adrb2	7.17342	10.7963	6.72719	7.93848	11.4677	12.1198	17.6481	13.603	34.7895	9.41835	7.24864	10.2147
Adrb3	10.2478	18.1693	15.4214	18.9831	1.80112	4.03688	0.527549	0.865693	82.3428	4.65083	32.1936	19.5056
Adrm1	97.5974	93.2513	86.6796	79.345	95.517	92.3265	93.6713	91.9243	106.472	73.6894	101.567	94.9596
Adsl	94.1305	92.3246	85.5261	87.4171	105.591	82.6506	106.217	96.3453	73.368	96.3722	101.769	101.163
Adss	6.99842	7.82	7.97512	10.2482	12.7147	11.0148	7.36828	7.76985	10.2569	9.56708	12.1635	11.1001
Adssl1	680.422	771.257	687.987	442.255	553.853	544.852	760.77	590.64	588.54	570.013	686.73	585.83
Adtrp	0.704536	1.44149	0.844429	0.861121	0.280087	0.353229	0.0506364	0.401991	6.30812	0.192609	2.25833	0.827893
Aebp1	52.3932	71.812	78.2499	37.3198	58.2177	61.9495	57.4328	41.2072	49.1333	34.068	43.1499	37.2773
Aebp2	16.7087	17.0657	17.3696	14.6142	17.5512	17.9042	16.1478	16.5207	11.6082	16.077	13.9527	13.5077
Aen	33.8544	30.8679	38.752	24.6059	29.5361	30.3237	28.0731	27.0901	26.8471	26.3154	23.7461	27.2017
Aes	759.01	751.679	721.123	594.863	524.413	537.64	530.738	512.905	521.114	509.768	577.815	534.066
Afap1	2.17546	1.43186	3.09306	2.97298	2.90366	2.29456	1.65693	2.40862	4.31446	1.72203	2.20515	1.8932
Afap1l1	23.6012	19.2402	25.224	33.2291	30.7472	26.6795	24.8562	28.5333	21.0884	27.5569	22.5559	21.7082
Afap1l2	2.03743	0.596957	0.687291	1.4811	1.42928	1.11396	0.588752	0.91093	0.785368	1.13545	1.44017	0.936093
Afdn	41.499	19.586	23.1922	65.677	22.9608	29.3241	12.3699	13.6163	19.9972	19.6293	39.1541	30.1377
Aff1	11.0346	8.99719	9.87244	6.56622	11.4903	8.51768	10.735	9.51617	10.7799	13.9235	13.8806	8.67151
Aff2	0.0379586	0	0.0407099	0.0158934	0.161687	0.0143445	0.138374	0.016307	0.0402934	0.0661759	0	0.0336502
Aff3	0.276235	0.559985	0.81794	0.230845	0.465886	0.360701	0.186689	0.676796	0.226278	0.224481	0.462919	0.103088
Aff4	12.5296	12.0749	12.8654	8.80592	11.613	10.3274	10.3829	8.66038	8.3535	10.4108	10.154	10.0684
Afg3l1	17.9267	20.3909	17.6145	16.5371	17.5423	16.0273	16.6411	19.0358	14.5238	15.1533	23.9702	17.9977
Afg3l2	30.7854	35.0451	32.6919	37.9087	37.8199	36.7814	41.6031	41.9893	33.5609	37.2271	28.4104	30.9664
Afm	0	0	0	0	0	0	0	0	0	0	0	0
Afmid	3.76414	3.00915	3.24122	7.31685	7.46659	6.66437	5.20645	4.69613	3.00258	8.52747	3.99602	5.68782
Afp	0	0	0	0	0.205666	0	0	0	0.035682	0	0.145963	0
Aftph	9.4527	9.09767	11.0789	11.1751	14.3544	14.5177	12.6985	10.9309	11.2999	12.004	14.0162	10.4854
Aga	12.8486	14.6163	15.3851	15.2286	10.5094	13.373	8.12969	8.98067	9.78876	10.4296	11.5325	8.7796
Agap1	3.71554	4.49101	3.48297	3.22883	7.99996	3.36458	2.93545	5.93661	2.4807	4.27237	5.45842	5.727
Agap2	0.872148	1.80873	0.661467	0.922343	2.63804	0.809337	0.903802	1.15658	1.20377	1.2443	1.53274	0.800154
Agap3	49.6762	56.4686	50.2802	41.6736	54.6708	50.1164	54.7795	52.6247	49.6079	47.3396	45.1998	45.482
Agbl1	1.14495	1.14971	1.0493	0.907136	1.33151	1.7943	1.54612	0.869609	1.14889	2.09808	0.790098	1.32669
Agbl2	0.159498	0.291756	0.129965	0.21331	0.259148	0.284852	0.383044	0.131799	0.0328652	0.0491499	0.145917	0.203129
Agbl3	0.382826	1.69257	1.06635	3.68693	2.93767	3.1732	1.80843	2.54978	4.00494	2.70372	2.11525	2.61905
Agbl4	0.0429881	0.087061	0.0729048	0.0720079	0.0731979	0.0974852	0	0.0554129	0.105734	0.0221349	0.108124	0.0381132
Agbl5	1.9013	3.68184	1.55515	2.71966	2.10777	2.34266	1.49631	1.27591	2.55687	1.84507	4.43161	1.95535
Ager	0.0631536	0.205374	0.272691	0.63049	0.807903	0.281318	0.116996	1.14997	0.600009	0.314018	0.605487	0.350337
Agfg1	11.5211	10.4469	12.9742	11.8269	14.282	12.6191	12.6971	11.4455	9.59267	13.6921	11.2919	12.148
Agfg2	2.42048	4.95954	3.80919	3.44113	4.41125	2.72147	4.11313	4.47995	6.1828	3.94923	2.47755	2.00419
Aggf1	11.8204	11.4012	11.4097	12.5877	13.9718	12.9613	11.2883	10.5732	8.74676	12.5046	12.418	11.8036
Agk	3.48922	3.07793	4.3388	4.53745	5.41993	4.61196	5.29194	4.5155	5.28385	4.43659	4.6305	4.18114
Agl	197.792	188.252	214.615	151.501	221.344	171.055	242.973	204.573	166.427	251.529	207.72	215.485
Agmat	0.0662316	0.161581	0	0.500546	0.225499	0.702691	1.07855	1.19907	0.43577	1.23131	0.445671	1.11793
Agmo	2.10097	3.33991	1.66067	2.56448	2.71199	1.44347	2.16505	2.60367	10.0719	1.65806	3.69596	2.17843
Ago1	2.98887	2.69174	3.56735	3.19009	4.46042	3.2139	2.77618	3.00864	3.82505	2.80751	3.41762	3.10104
Ago2	9.13587	8.13771	10.7131	6.47883	10.679	8.91401	7.75098	9.17597	6.04253	8.9657	6.93619	6.73803
Ago3	1.2758	1.97984	1.95816	2.16305	2.41829	2.79264	2.39238	2.17419	2.66717	2.58423	2.018	2.23036
Ago4	1.8575	2.40484	2.17983	2.91299	2.25611	2.82065	3.49309	3.31593	3.25664	4.43651	4.1674	4.22493
Agpat1	67.6776	57.8642	62.6908	41.9955	40.2126	49.3926	39.3512	41.1518	52.3305	43.2635	55.3463	49.809
Agpat2	29.0509	80.9707	143.435	33.7519	11.6573	11.7898	5.9177	5.49262	333.973	14.5596	69.2801	15.4938
Agpat3	66.2594	63.6689	74.3659	67.7763	80.5246	84.6867	58.3193	103.662	74.2557	66.1794	72.3278	71.8889
Agpat4	1.43934	2.92824	2.9757	3.07455	6.40395	3.90823	3.16656	6.41791	2.58972	4.46787	4.86064	3.95139
Agpat5	11.3588	10.3352	14.4293	13.0363	12.2979	14.4735	9.35734	14.123	9.52135	12.2453	10.0217	10.2665
Agps	4.30068	4.04868	4.78839	5.1436	5.4278	5.12699	4.56341	5.03872	3.59047	6.54161	5.54029	5.50813
Agr2	0	0	0	0	0	0	0	0	0	0	0	0
Agr3	0	0	0	0	0	0	0	0.107009	0	0	0	0
Agrn	5.03088	7.34228	5.48377	14.8731	10.5998	9.49635	6.83981	7.79046	8.97385	5.74662	8.25921	6.66676
Agrp	0.163953	0.798612	0.630108	0.683774	1.23978	0.615257	0.690059	0.559785	0.543106	0.340825	0.683885	0.146301
Agt	8.88364	7.67815	10.9921	12.4997	9.47317	18.9463	79.2989	27.4688	71.0455	19.708	13.761	11.7434
Agtpbp1	27.9434	26.2488	33.2976	18.4194	20.8992	26.9415	24.5663	25.1377	22.2936	26.8379	25.2742	25.5953
Agtr1a	1.8659	1.57985	3.03017	1.66652	2.10638	1.53475	1.18133	1.18678	2.39764	1.08744	2.04331	1.87168
Agtr1b	0.168304	0	0	0.0698018	0	0.0315102	0.048072	0	0	0	0.174955	0
Agtr2	0.0265041	0	0.0899239	0.0888181	0.496414	0.440887	0.0680857	0.456309	0	0.0819098	0.0444584	0
Agtrap	3.34546	4.25207	4.6022	6.83475	8.17118	8.34135	8.20459	10.1149	5.82512	8.0621	7.27919	7.06532
Agxt	0	0	0	0	0	0	0	0	0	0	0	0
Agxt2	0.0496496	0.063265	0	0	0	0.0960051	0	0	0	0	0	0
Ahctf1	10.3369	13.6741	13.4809	10.4831	16.2152	12.9325	11.5492	11.7532	15.9403	14.803	10.7927	10.8262
Ahcy	25.4219	20.5347	20.8862	17.7375	32.6896	21.6151	31.091	38.8068	32.5501	25.4788	23.8334	29.5066
Ahcyl1	19.3863	20.0414	25.0897	24.0291	28.6224	24.2714	16.9233	20.0106	36.8643	23.8593	26.7413	20.9929
Ahcyl2	8.70218	7.60017	9.30371	6.55684	6.08247	5.56231	7.027	6.30607	11.9161	6.20397	7.04929	5.30777
Ahdc1	13.3266	7.61368	13.1416	10.1092	10.5034	12.4581	9.59344	10.3084	8.06843	10.3847	4.85032	7.31959
Ahi1	0.636942	0.53593	0.389147	0.929846	1.27767	0.985636	0.779688	1.14621	1.18832	0.626092	1.17181	0.629957
Ahnak	29.6095	47.3062	40.0721	43.7312	71.8762	54.1358	52.49	53.951	57.0648	75.9759	67.8612	55.4635
Ahnak2	2.63212	3.03972	2.81853	15.6536	27.6775	24.5287	30.585	15.5297	10.3622	23.8787	25.5262	24.8326
Ahr	0.801467	0.784101	0.286663	0.965233	1.24331	0.638858	0.421098	0.620588	0.403117	0.45889	1.21092	0.803866
Ahrr	0.128783	0.0815093	0.109639	0.681676	0.138189	0.163815	0.103195	0.0443944	0.0988103	0.0876651	0.271718	0.0757771
Ahsa1	135.238	106.726	112.569	114.87	119.846	129.662	102.8	106.238	85.1544	106.578	113.369	117.131
Ahsa2	42.4103	37.292	35.6425	40.1319	40.609	42.2253	28.3267	31.3018	32.2588	31.899	30.8806	32.5668
Ahsg	0	0	0.0534353	0.10556	0	0	0	0	0.103382	0.064916	0.105731	0.167521
Aicda	0	0	0	0.123269	0.062739	0.113103	0	0	0	0	0	0.163717
Aida	17.0935	22.7616	18.9942	24.4008	30.047	18.9701	19.7378	21.1137	18.0931	16.7967	26.327	25.2885
Aif1	0.818577	1.56655	1.82239	6.89391	18.6216	5.59637	4.42416	10.9934	3.15752	4.07508	2.30801	1.92558
Aif1l	3.29792	0.975536	1.3771	6.88142	35.7024	21.7091	12.086	37.6161	8.41702	16.4964	4.13073	7.39421
Aifm1	21.5439	26.1901	24.1912	31.3638	25.8798	26.9907	27.9612	27.1764	31.0313	24.5626	23.5429	27.983
Aifm2	10.5405	15.8676	19.6327	11.6628	11.6035	9.48467	10.3155	11.5142	43.2856	12.0165	16.3026	11.3374
Aifm3	0.032731	0	0.203292	0.610827	0.158255	0.298147	0.215958	0.26834	0.630467	0.0388155	0.153456	0.0668126
Aig1	6.94548	5.67555	5.12681	8.88143	16.1074	12.3597	6.20385	10.3686	3.5138	8.98545	10.7025	8.27624
Aim1	0.86072	0.904732	0.729497	1.26897	1.97567	1.02884	0.791778	1.21362	1.03156	0.965216	1.22709	0.762817
Aim1l	0.199259	0.306731	0.0825994	0.182788	0.378215	0.236652	0.178197	0.0574963	0.11523	0.669006	0.221644	0.267132
Aim2	0.498178	0.360768	0.454851	1.33229	3.48603	0.795046	1.04711	1.27721	1.03984	2.15868	3.45112	0.795668
Aimp1	87.3514	95.5728	96.8935	82.6172	82.991	99.0403	80.6566	93.2786	85.2979	88.9811	105.713	94.8672
Aimp2	108.249	101.356	96.5791	107.158	112.496	84.7884	87.2221	114.262	79.1745	112.308	108.826	125.503
Aip	71.3648	63.9738	69.8589	53.4956	59.4175	57.5129	59.177	57.7937	59.6936	64.7162	69.9157	65.349
Aipl1	0.0769824	0.0664091	0	0.134045	0.163837	0.237142	0.200194	0.0662352	0.125056	0.250226	0.265062	0.136609
Aire	0.0758485	0.0628686	0.134792	0.0322209	0.121346	0	0.0334737	0.0576621	0.0340093	0	0	0.079632
Ajap1	0.229259	0.306428	0.798036	0.048023	0.0731916	0.0866844	0.0490805	0.073918	0.0470139	0.0590512	0.0961556	0.0254157
Ajuba	0.644279	1.0834	1.07587	1.28821	2.86089	1.73357	1.10315	1.27966	1.32676	1.10809	1.11009	0.826888
Ak1	1043.9	761.962	942.209	860.554	878.825	884.262	913.335	919.147	712.132	1000.65	852.229	932.803
Ak2	23.074	31.3444	38.8079	41.9234	39.595	32.1475	33.5735	42.1013	96.1017	35.8906	45.394	34.998
Ak3	52.608	50.3125	55.026	48.8199	52.528	50.3935	50.0348	46.5797	68.1442	52.6344	47.1535	48.9028
Ak3l2-ps	0	0	0	0	0	0	0	0	0	0	0	0
Ak4	2.23632	6.23777	4.21901	7.64376	1.80817	3.69149	3.24661	1.77185	1.12769	2.02897	3.40139	1.56761
Ak5	0.499028	0.300834	0.118027	0.233174	0.289632	0.623824	0.118694	0.157474	0.228565	0.379477	0.986758	0.246443
Ak6	55.1787	58.9919	60.597	62.1305	62.3287	56.8773	62.2283	58.0433	54.1274	55.4769	58.9658	55.5419
Ak7	0	0.0228727	0.0718122	0.0709292	0.0240235	0.0426772	0	0.0242611	0	0	0.0236699	0.0250259
Ak8	0	0.0477244	0.296163	0.0985811	0.610395	0.177936	0.0503227	0.301577	0.0482716	0.0606226	0.345573	0.140964
Ak9	0.0636648	0.0706976	0.0663763	0.0758476	0.0868232	0.00993783	0.0112578	0	0.0115875	0.041487	0.121444	0.0116384
Akain1	0	0.125669	0	0	0	0.0293011	0.0331692	0	0	0.0798489	0.0650153	0
Akap1	27.4917	30.8832	28.6799	29.2171	22.3813	31.2168	24.9502	30.2397	24.927	25.8933	17.0873	19.8336
Akap10	3.21374	3.62582	4.34054	5.11326	4.87452	5.23521	3.83001	3.0534	3.92137	4.28561	5.25073	3.86618
Akap11	3.78143	2.35901	3.61537	2.83769	3.76217	3.21824	2.92914	2.88222	2.4017	4.13266	3.45382	3.78957
Akap12	3.91283	5.69516	3.93849	3.8657	4.2865	5.90262	12.4126	7.05508	19.7216	3.31669	1.84438	2.00168
Akap13	8.83769	10.0315	16.2924	10.2771	15.0763	12.2176	12.5461	10.1162	9.6102	11.338	12.3819	11.8823
Akap14	0	0	0	0.0849878	0	0	0	0.0436175	0	0	0.0425554	0.0449655
Akap17b	1.56973	0.941068	1.75425	1.22236	0.905194	1.10324	0.728103	0.754885	0.394952	0.977623	0.855266	0.804097
Akap2	11.675	16.8972	11.5816	10.2647	15.7964	9.9575	18.8331	13.7934	12.9604	12.9675	5.72647	6.45564
Akap3	0	0	0	0	0.0259108	0	0	0	0	0.0313613	0	0
Akap4	0	0	0	0	0	0	0	0	0	0	0	0
Akap5	0.269931	0.128945	0.142959	0.528399	0.313079	0.315155	0.0804523	0.201048	0.135032	0.0845351	0.158746	0.153897
Akap6	4.40879	4.52782	3.68891	4.37331	6.43184	5.44188	5.88199	4.81257	2.79234	6.27946	4.04622	4.16084
Akap7	7.5683	11.1013	11.5142	10.9278	14.9416	10.8476	12.3206	10.1545	15.4974	10.9892	11.0742	7.44392
Akap8	17.9508	20.5435	18.3311	28.1862	23.0594	24.3298	17.1539	20.054	21.2279	19.8356	23.8958	23.8353
Akap8l	26.0396	29.6854	28.011	30.9623	31.1733	30.0355	23.7118	23.7126	33.579	23.2022	37.9662	32.4217
Akap9	16.9706	22.0538	21.2662	23.049	28.7253	22.9767	30.2667	23.3497	28.1179	26.0291	24.9281	24.8444
Akip1	10.187	9.78048	9.62683	9.52881	16.18	11.7541	8.3106	11.6536	14.7256	12.8778	13.5438	11.3236
Akirin1	21.4679	17.7183	23.7064	16.4065	21.9817	16.6074	15.6713	14.616	15.2698	17.6294	15.9282	13.8709
Akirin1-ps	0	0	0	0	0	0.2127	0	0	0	0	0	0
Akirin2	21.2313	29.4074	28.6568	40.0137	37.3003	45.9042	33.5903	35.2497	32.4249	27.0017	33.4788	33.9186
Akna	0.681518	0.731339	0.671605	1.12577	3.31639	1.19728	0.797188	1.1551	0.961167	0.946138	1.30139	0.870799
Aknad1	0.0165437	0.0408614	0.0140245	0.438481	0.442819	0.545945	0.308387	0.391727	0.0826998	0.328654	0.20724	0.397919
Akp-ps1	0.137882	0	0	0.0385486	0.156499	0	0.0787471	0	0.0471644	0.296163	0	0
Akp3	0	0	0	0.0457582	0	0	0	0	0	0	0	0
Akr1a1	138.624	134.941	139.283	149.61	249.465	170.46	176.86	214.661	192.817	187.493	213.661	179.123
Akr1b10	49.0053	50.1591	45.3087	34.9788	36.6117	31.4351	49.1209	46.4386	31.5496	55.4499	44.2562	45.9577
Akr1b3	167.27	140.471	179.664	185.253	161.732	200.727	153.9	218.851	174.239	159.478	165.338	162.739
Akr1b7	0	0	0	0	0	0.0558344	0	0	0	0	0	0
Akr1b8	1.37861	1.68203	3.22356	20.5515	27.9274	19.6443	9.80769	13.7892	10.4331	9.25678	12.062	8.64514
Akr1c12	0	0	0	0	0.127174	0	0	0.0695544	0.063849	0	0.0704367	0
Akr1c13	0	0.315432	0.659309	0.781475	0.815447	0.830756	0.398655	0.807686	1.5923	0.400527	1.10127	0.379023
Akr1c14	0.763301	0.972923	1.419	1.52344	0.980306	1.15494	0.660423	0.167082	0.536961	0.399998	0.67115	0.290225
Akr1c18	0.236485	0.14254	0.402387	0.0662428	0	0.0663751	0.0750145	0	0	0	0	0
Akr1c19	0	0	0.239273	0.128199	0	0.231389	0.119057	0	0.0627871	0	0.292148	0
Akr1c20	0	0	0	0	0	0	0	0	0	0	0	0
Akr1c21	0	0	0	0	0	0	0	0	0	0	0	0
Akr1c6	0.0668189	0	0	0	0	0	0	0	0	0	0	0
Akr1cl	0.218832	0.221781	0.289722	0.208697	0.0704405	0.0627796	0.191539	0	0.112019	0.453359	0.184411	0.121039
Akr1d1	0.0325894	0.0528511	0.0829568	0.0546247	0	0.0986002	0	0.14014	0.106959	0.0335854	0.027345	0.14454
Akr1e1	10.0984	12.329	15.6108	15.044	14.3145	15.327	13.6601	9.69815	17.0318	14.2854	16.1325	16.1389
Akr7a5	40.9555	34.1029	34.3367	41.0967	33.3534	39.1281	31.862	40.545	39.9887	34.585	40.867	35.6371
Akt1	32.6438	36.549	33.1447	40.379	63.7401	43.5189	45.4017	56.2177	50.273	39.7675	37.7947	34.5042
Akt1s1	156.195	143.745	134.773	88.4755	124.586	110.899	124.822	113.15	115.423	102.889	136.732	119.993
Akt2	153.601	156.683	163.565	126.101	133.74	139.188	159.111	176.311	153.977	137.708	170.759	157.466
Akt2-ps	0.0738861	0.119602	0.126416	0.120214	0.12738	0.108465	0.127007	0.0614725	0.0584114	0.149918	0.0606338	0.190004
Akt3	2.68235	3.61002	2.786	3.00916	5.52896	2.94111	2.66774	2.90197	2.34419	2.99069	4.01858	2.75122
Aktip	39.2262	39.9461	43.0421	34.0923	37.3099	34.6532	33.855	33.5222	34.3776	36.0766	40.5926	37.4225
Alad	22.8587	21.7287	21.8891	17.5859	27.9778	15.5386	28.7621	26.3177	71.0076	27.443	34.5235	29.9676
Alas1	106.869	101.408	105.22	102.199	113.102	97.618	131.903	117.441	125.759	118.566	84.0286	102.795
Alas2	1.92593	3.3313	2.13378	4.13053	0.844066	2.77988	3.10587	3.16193	6.81196	3.00291	6.3618	4.55997
Alb	0.794265	0.107446	0.412124	0.370056	0.413195	0.0667957	0	0.227885	3.26111	0.136526	0.62995	0.156646
Alcam	0.235283	0.275235	0.913072	0.569621	4.32681	0.428396	0.663229	0.688704	2.99985	1.38997	2.79279	1.4701
Aldh16a1	6.43947	9.17743	8.72606	12.9461	18.8365	10.7548	8.0563	12.279	11.208	7.90465	11.2597	8.92979
Aldh18a1	2.15594	1.56489	2.7221	2.8108	6.18293	2.0627	3.70855	3.12686	0.935052	3.23634	1.61537	1.94038
Aldh1a1	85.708	148.098	94.4229	74.7703	72.2918	102.162	117.39	119.679	125.547	124.118	127.769	135.807
Aldh1a2	0.58969	0.159478	0.166849	0.296639	1.67333	0.0892402	1.01019	0.74418	0.129085	0.445851	0.0660048	0.90694
Aldh1a3	1.08715	1.65734	0.89194	0.854298	1.04583	0.489018	0.277764	0.455146	0.427735	0.455563	0.421683	0.445877
Aldh1a7	2.47305	3.48612	10.8007	1.56452	0.812551	0.953491	0.371662	0.410771	26.5768	1.96875	5.61073	1.50167
Aldh1b1	0.0386888	0.28249	0.229874	0.486535	1.50265	0.351284	0.828456	0.965355	0.158789	0.398871	0.422204	0.30895
Aldh1l1	12.8328	16.0165	17.1854	11.647	9.43165	7.52361	9.72984	6.14813	55.9837	11.9595	17.8062	8.79326
Aldh1l2	1.44409	2.74973	1.70583	1.84308	4.04654	3.15852	2.35731	1.3141	1.40507	2.70846	1.68661	1.54105
Aldh2	133.905	261.919	207.295	190.827	163.982	174.317	177.621	182.254	447.237	139.619	246.16	145.643
Aldh3a1	0	0.344065	0	2.13244	2.55599	2.67267	0.453656	0.273615	0.565565	0.874199	0.0444923	1.36328
Aldh3a2	8.5508	6.50587	7.65796	7.78221	10.1412	7.26558	5.83054	7.10993	9.17763	8.7331	11.0089	7.61166
Aldh3b1	1.01232	0.626254	0.655036	2.38578	9.52025	2.95605	2.56054	5.85219	1.86102	2.08866	3.56349	2.26789
Aldh3b2	0.542723	1.48938	1.70122	0.942987	0.604169	0.284344	0	0.138784	9.13628	0.645744	2.41786	0.259331
Aldh3b3	0.0451542	0.0189818	0	0.0200939	0.190504	0.0850462	0.0183983	0.0220649	0.373032	0	0.0184248	0
Aldh4a1	54.1277	57.4896	53.4563	40.8547	38.8628	40.0779	46.0398	47.3469	43.4614	44.4982	41.5966	42.1737
Aldh5a1	3.50196	3.12867	3.24994	2.95719	1.88919	2.63479	2.9333	2.47645	3.32755	2.61042	1.80889	1.89983
Aldh6a1	55.1566	83.7667	67.183	51.7686	45.2732	47.1165	58.1737	51.3303	94.8256	48.9351	67.0407	51.9358
Aldh7a1	18.597	29.758	27.9359	17.5863	21.823	19.6141	22.5385	20.5797	22.0396	20.6128	22.5604	21.2227
Aldh8a1	0.717893	0.373448	0.588248	0.346879	0.75531	0.99187	0.645429	0.711522	0.775632	0.355275	0.709588	0.619019
Aldh9a1	5.41587	5.08207	6.00368	7.10429	10.4378	5.79704	3.74542	4.36745	12.0255	9.85911	11.1723	10.7223
Aldoa	16900.5	18000.8	17949.4	14600.6	17419.5	14366.8	18926.3	20193	19658.3	17595.5	24688.1	19451.3
Aldoart1	0.0618683	0.106521	0.0371422	0	0.0744807	0.0662272	0.0374746	0	0.0359221	0.0902319	0.146945	0.116474
Aldoart2	0.0874843	0	0	0	0.0469609	0.0417822	0	0	0.0453374	0	0.139099	0.0489861
Aldob	0.0445527	0	0.0378292	0.0747292	0.311893	0.0337218	0.19036	0.231263	0	0.0459503	0.0748311	0.197979
Aldoc	0.336583	0.525766	0.136778	0.360263	0.896683	0.229295	0.459841	0.391757	0.373684	0.391561	1.21817	0.805572
Alg1	9.00059	11.6682	12.8423	11.2714	14.6284	12.974	10.996	13.792	14.3862	11.4586	14.2702	11.6274
Alg10b	3.73669	2.78305	4.62539	2.6439	3.2208	3.35123	2.40455	1.61573	1.76986	3.99195	3.71708	3.74535
Alg11	2.4079	3.81201	2.86187	3.89084	4.35675	2.19045	2.205	1.8696	2.26651	2.34528	4.64187	3.86842
Alg12	2.69447	2.62323	3.55449	3.72464	4.99646	3.58497	2.12795	2.62464	3.95067	3.70821	3.6917	3.09208
Alg13	4.0403	4.59126	4.89001	3.6429	4.7946	4.21147	3.81867	4.66122	4.39553	3.20795	4.7139	3.8687
Alg14	5.15449	5.7213	9.01882	9.30628	7.23471	10.8241	6.53139	6.75798	8.71683	9.83853	8.6014	6.95962
Alg2	10.0762	10.9776	14.4349	16.498	11.9045	13.0519	9.90397	11.4658	12.2846	11.344	9.18084	10.3504
Alg3	12.3984	7.8151	12.2443	11.0206	8.99791	10.7686	10.3619	9.69983	8.13853	10.6563	9.67404	11.4697
Alg5	8.90941	11.2157	9.18399	9.18719	13.7046	9.8704	10.5153	11.8097	14.1933	11.02	12.3149	10.6538
Alg6	6.06355	5.18701	7.46094	7.3499	7.22935	8.11244	5.35802	5.17491	4.18621	7.44836	5.81509	7.41918
Alg8	2.61779	2.67788	4.24022	3.7476	4.66374	3.80725	2.74144	3.36819	4.12231	3.40975	4.02368	4.59602
Alg9	8.78763	5.97197	7.58909	7.84621	9.82185	6.74148	6.51668	7.73477	9.96208	8.18112	8.08486	6.67207
Alk	0	0	0	0	0	0.026598	0	0	0	0	0	0
Alkbh1	5.19305	4.29399	4.00443	5.97397	9.42966	6.52041	5.64496	5.75753	6.06556	6.10144	6.1034	5.06803
Alkbh2	0.496181	1.29354	0.955341	1.91114	1.32638	1.43471	1.02628	1.70017	2.71185	1.23083	2.05517	1.28252
Alkbh3	44.8058	52.2446	36.8674	57.5031	55.9765	62.5068	54.0484	64.4036	55.5253	51.2862	54.7231	56.8763
Alkbh4	4.64056	3.01906	3.88158	4.9475	4.05998	4.93251	3.00838	3.59035	2.4887	6.49712	3.64352	3.67939
Alkbh5	42.5601	44.6192	44.1719	29.3866	32.8525	37.0484	33.0276	29.0289	26.054	32.7058	34.5896	33.3162
Alkbh6	25.1365	19.9026	18.8231	18.0964	18.9212	22.5921	17.7291	22.9758	21.1762	17.6812	20.463	18.3378
Alkbh7	18.8569	21.3221	19.4199	29.1054	18.9248	29.0894	18.398	20.4247	17.973	20.9678	16.5821	19.9895
Alkbh8	5.82386	5.67845	5.37326	3.89535	3.4786	3.72989	2.923	2.95084	2.77295	4.78594	4.65912	3.52713
Allc	0	0.0548744	0	0	0	0	0	0	0	0	0	0
Alms1	0.482942	0.580821	0.555321	0.611672	0.82106	0.815835	0.590661	0.660269	0.731706	0.538498	0.72507	0.683516
Alms1-ps1	0	0.0672971	0.0195911	0	0.338601	0.088702	0	0	0.0624608	0	0	0.0730515
Alms1-ps2	0.139272	0.101373	0.00465909	0.436455	0.277239	0.306358	0.113838	0.412882	0.538739	0.1852	0.172685	0.0657367
Alox12	0.681921	0.710491	0.445227	1.24422	0.923453	1.24988	0.769751	0.424167	0.510122	0.873899	0.666613	0.533459
Alox12b	0.0364276	0.0295475	0	0	0.217077	0	0.280798	0.0940123	0.0896907	0	0.091722	0
Alox12e	0.0365722	0	0	0	0	0	0	0	0	0	0.130776	0
Alox15	0	0	0.0312182	0	0.0313137	0	0	0	0	0.0379177	0	0.0652684
Alox5	0.817017	0.929208	1.29905	0.348551	1.67421	0.511202	1.00675	0.892905	0.52342	0.32018	0.864903	1.33909
Alox5ap	5.35963	5.78498	3.06433	13.1142	45.8377	13.6859	14.8619	12.6212	8.11847	13.3706	18.2088	13.4069
Alox8	0	0.132672	0.0603065	0	0.0248482	0.0928279	0.0413096	0.0588272	0.0576869	0.0319142	0.0498256	0.036844
Aloxe3	0	0.107342	0.0615882	0.0608666	0.272468	0.0138924	0.117189	0.0589438	0.264912	0.0678399	0.0728486	0.0324978
Alpi	0	0	0	0.0318545	0	0	0	0	0	0	0.031895	0
Alpk1	0.748645	0.95854	0.632201	1.30674	4.89038	2.19188	0.901693	1.26723	1.33329	1.0258	1.17379	1.21734
Alpk2	11.9954	15.5024	16.554	9.42453	12.1843	14.1702	15.1169	14.1833	9.35237	21.8134	15.0725	16.8136
Alpk3	46.1188	61.1596	45.9861	44.7186	49.9498	45.3373	58.7929	49.7593	31.7228	42.0498	37.7172	38.8291
Alpl	8.63342	12.9958	8.87863	4.37459	6.65417	11.6075	23.3817	18.3967	12.0255	13.9841	3.20802	3.32488
Alppl2	0	0	0	0	0	0	0	0	0	0	0	0
Als2	6.21998	7.05365	5.97735	6.24721	8.18727	8.30049	9.29906	6.89979	5.71634	7.98075	6.89669	6.57412
Als2cl	7.17138	7.99299	9.56691	13.0876	8.71118	5.99035	7.80448	4.61455	12.0586	6.89369	7.98558	7.75754
Als2cr11	0	0	0	0	0	0	0	0	0	0	0	0
Als2cr12	0.248636	0.447492	1.38841	0.506637	0.0649322	0.128598	0	0.0535718	2.55485	0	0.209072	0.371609
Alx1	0.132892	0.0315949	0.0330556	0.0979484	0.132609	0.0589332	0	0.0670153	0.0319672	0.0803002	0.131433	0
Alx3	0	0	0	0	0.0410594	0	0	0	0	0	0	0
Alx4	0.251529	0.140302	0.124215	0.369836	0.672843	0.370164	0.166018	0.346845	0.0989404	0.465183	0.236719	0.606996
Alyref	13.7053	15.4707	13.5979	18.8761	20.1128	15.5185	18.6565	16.2919	16.1091	16.5074	17.9459	15.7627
Alyref2	1.78015	1.62971	2.20804	1.93173	2.20961	2.03149	1.08093	1.66351	1.3428	1.9162	2.37213	1.97751
Amacr	9.01027	10.0855	8.54723	11.0839	7.84559	9.97758	10.0348	11.6398	9.2774	9.92224	8.71122	8.75285
Ambn	0	0	0	0	0	0	0	0	0	0	0	0
Ambp	0.0745064	0	0	0	0	0	0	0	0	0	0	0
Ambra1	7.9742	8.07436	6.98225	9.36255	11.2132	8.7234	9.58606	9.76112	10.1073	8.60382	10.8866	11.1584
Amd-ps1	0	0	0	0	0	0	0	0	0	0	0	0
Amd-ps3	1.06791	0.1533	0.162475	0	0.160573	0	0.481033	0	0.194016	0.20378	0.118346	0.131068
Amd-ps4	0.211113	0	0	0	0	0	0	0	0.108981	0.164744	0	0
Amd-ps5	0	0	0	0	0	0	0	0	0	0	0	0
Amd1	759.595	118.589	160.136	61.9605	136.136	83.0914	163.143	123.317	121.754	161.705	93.2005	229.526
Amd2	3.02994	0.413146	0.775979	0.170224	0.661961	0.19964	1.31533	0.693424	0.628425	0.774291	0.440134	1.01598
Amdhd1	0	0	0	0	0	0.0276811	0	0.0944284	0	0	0.0614186	0.0324611
Amdhd2	6.70081	10.4656	7.79572	16.7831	15.9197	16.2938	11.4541	17.9738	15.6332	10.4371	14.729	10.1173
Amelx	0	0	0	0	0	0.0979583	0	0	0.246834	0	0	0
Amer1	3.1308	3.24951	2.86417	4.65115	2.52177	4.09216	2.27989	3.23435	2.85582	2.0968	3.17205	2.50125
Amer2	0	0	0	0	0.0275385	0	0.0277795	0.0280767	0	0.0670889	0	0.028823
Amer3	0	0	0	0	0	0	0	0	0	0	0	0
Amfr	78.0914	60.7047	67.0454	52.9167	58.54	55.6319	55.0135	54.4217	53.1613	60.9082	63.3162	66.6649
Amh	0.218923	0.177854	0.278991	0.367422	0.27953	0.290146	0.23448	0.424302	0.134929	0.451881	0.275981	0.194386
Amhr2	17.0492	7.20477	13.3474	13.8522	13.1836	10.6755	15.288	11.1967	11.122	10.0496	13.6315	10.8931
Amigo1	17.4296	13.4961	17.0524	15.5105	18.3314	18.7329	15.425	18.4481	12.5574	18.1831	9.77082	12.7845
Amigo2	1.67889	1.03939	1.78694	1.79055	2.07897	1.68528	0.914932	1.10245	1.50254	1.82433	0.589012	1.11006
Amigo3	1.97897	2.36521	1.62044	4.36508	2.15763	2.86276	1.1894	1.82169	1.53852	1.43139	1.51508	1.75559
Ammecr1	1.34409	1.20876	1.69793	1.74782	3.64358	2.6049	1.37556	2.25302	0.953679	1.72876	1.06591	1.19777
Ammecr1l	3.43175	4.13242	4.20418	5.76227	7.38852	5.06493	3.35332	4.98594	6.18541	5.8826	4.89451	5.00115
Amn	0	0	0.046041	0.136428	0.138395	0.0820833	0	0.186722	0.222667	0.0559292	0.0910881	0.144356
Amn1	6.1651	5.87715	5.12915	4.37167	4.69568	6.04787	5.47941	7.81109	5.06991	7.34736	5.27789	6.26887
Amot	17.9446	19.2252	25.9658	24.1467	18.2163	25.0115	16.4874	14.2679	8.49207	27.4466	21.2435	27.7158
Amotl1	102.75	78.2265	97.676	51.6859	64.8354	70.7729	67.9764	58.6399	47.0968	93.8182	60.4648	73.6845
Amotl2	7.59925	11.298	14.8541	10.591	7.98128	7.61491	3.79538	5.74331	17.8466	5.78139	9.79935	9.45414
Ampd1	800.994	656.388	895.478	824.046	606.603	724.172	642.842	716.001	866.445	661.546	912.459	926.712
Ampd2	5.31689	4.73425	2.60361	6.52508	7.1406	5.06949	3.7403	6.02535	7.7625	4.9873	3.83799	4.74759
Ampd3	3.1702	6.10639	4.98588	12.5865	8.25521	12.3001	13.7089	10.0933	11.0137	13.904	16.0306	9.59801
Amph	0.136357	0.221033	0.395415	0.215425	0.139304	0.103107	0.186821	0.0703363	0.11184	0.132531	0.431942	0.0725551
Amt	2.28091	3.77789	2.93414	6.03929	5.9436	3.62696	1.86253	3.66858	4.20518	3.20027	6.86729	5.13418
Amtn	0	0	0	0	0	0	0	0	0	0	0	0
Amy1	26.9711	32.7903	39.6002	23.1512	14.6317	15.3181	33.1613	32.6525	85.7981	34.0188	49.2991	43.2653
Amy2-ps1	0	0	0	0	0	0	0	0	0.0709985	0	0	0
Amy2a1	0	0	0	0	0.0960293	0.126994	0.0687077	0	0	0	0	0
Amy2a2	0	0	0.00660521	0.00656322	0	0.0148323	0.00937182	0	0.00714801	0	0	0
Amy2a3	0	0	0.00660521	0.00656322	0	0.0148323	0.00937182	0	0.00714801	0	0	0
Amy2a4	0	0	0.00660521	0.00656322	0	0.0148323	0.00937182	0	0.00714801	0	0	0
Amy2a5	0	0.0378151	1.85758e-05	0	0	0	0	0.0401665	0	0	0	0
Amy2b	0	0	0	0	0	0	0	0	0	0	0	0
Amz1	0.458648	0.337048	0.111311	1.35149	3.89596	0.98843	0.720745	2.71435	0.631412	1.70289	2.06007	1.1305
Amz2	51.6744	50.861	53.8749	48.3626	47.6649	47.9103	45.4497	46.6291	48.5774	47.5398	50.5537	45.8968
Anapc1	9.87844	10.291	10.4022	13.5962	18.2038	13.5988	11.7872	13.8209	14.2962	19.2056	14.4763	14.2569
Anapc10	2.9484	3.96226	3.88342	4.65764	6.15844	6.06376	4.04061	4.36033	6.46688	4.87771	4.94056	3.79474
Anapc11	27.7219	32.1196	30.6839	40.0513	37.6936	38.1235	30.2262	33.5801	37.0196	34.8687	40.8659	39.9616
Anapc13	143.791	133.97	138.099	157.301	141.224	142.36	125.803	126.073	171.841	120.341	153.019	161.601
Anapc15	20.515	16.554	19.1866	20.1932	21.3562	18.3798	12.8477	29.3361	20.0923	13.6374	17.634	14.1444
Anapc15-ps	0	0	0	0	0	0.261781	0	0	0	0	0	0
Anapc16	39.4064	33.2768	43.9971	37.3477	36.6863	37.6176	43.04	50.4476	49.4646	47.0256	56.3407	55.7571
Anapc2	17.2592	19.0517	15.1268	21.1032	25.5831	21.4883	22.1637	21.3444	21.2113	22.4538	25.2158	21.518
Anapc4	19.6076	25.3188	20.7982	37.2038	34.4015	33.5691	31.0284	37.6909	37.6725	28.8438	36.8617	33.8289
Anapc5	400.491	424.074	430.355	319.804	344.602	346.221	323.327	320.047	395.627	313.956	524.809	400.265
Anapc7	8.44035	9.41587	6.80693	12.4205	14.2772	11.5353	12.2378	13.5443	10.3611	12.5299	12.1684	11.1098
Ang	3.78233	1.48077	5.95045	1.73689	7.28149	5.19181	3.3408	6.04914	7.46751	4.70144	7.24473	7.82088
Ang-ps1	0	0	0	0	0	0	0	0	0	0	0	0
Ang-ps2	0	0	0	0	0	0	0	0	0	0	0	0
Ang-ps3	0	0	0	0	0	0	0	0	0	0	0	0
Ang2	0	0	0	0	0	0.225157	0	0	0	0	0	0.263288
Ang4	0	0	0	0.12636	0	0	0	0	0	0	0	0
Ang5	0	0	0	0	0	0	0	0	0	0	0	0
Ang6	0	0	0	0	0	0	0	0	0	0	0	0
Angel1	3.41036	3.61432	3.30818	3.45854	3.89839	3.95988	3.36182	4.14752	2.44669	5.40117	3.3168	3.61413
Angel2	14.308	14.1164	16.8876	13.5458	15.0532	12.6436	14.0725	13.688	13.9361	14.0778	14.8381	13.2522
Angpt1	2.60775	4.2082	4.50793	4.89263	2.34065	4.93532	4.69033	2.70977	3.84475	3.47629	3.20296	2.52695
Angpt2	1.16847	0.622687	0.570949	1.02002	1.76158	1.33669	1.00387	0.869741	1.2444	1.14597	1.18287	0.744862
Angpt4	0.38032	0.154266	0.355085	0.318838	0.0323767	0.201429	0.0325752	0.0327215	0.0936516	0.156833	0.0638487	0.0337441
Angptl1	2.35907	3.34131	4.2929	3.41856	12.7637	7.53348	5.54318	7.28976	2.71151	7.44296	4.68165	4.52667
Angptl2	13.6016	27.1266	24.2477	43.3788	76.9204	47.6121	46.3482	78.9511	45.9928	44.7871	30.4606	28.2058
Angptl3	0.195264	0.129779	0.405939	0.157381	0.229058	0	0.167632	0.137396	0.786339	0.0761743	0.0310113	0.0555028
Angptl4	10.724	8.08392	26.8154	11.9865	19.4624	7.51791	5.63021	6.43392	98.0628	13.2739	34.3241	23.0912
Angptl6	4.97835	4.5301	5.25061	3.93538	3.07705	5.2244	5.13848	5.22282	5.67066	3.66681	4.91827	4.67178
Angptl7	1.73362	4.97295	1.75649	0.438136	4.68737	1.94126	3.90088	1.85065	2.00505	2.25443	0.652065	1.27873
Angptl8	2.57009	2.57624	8.76539	5.01786	0.0994107	0.177573	0	0.202157	9.54562	0.605253	4.04356	1.35224
Ank	84.7029	84.5156	77.2046	37.5405	57.7502	47.1457	76.1624	48.9009	45.682	64.4655	64.409	71.274
Ank1	573.708	422.433	674.429	512.323	394.92	500.57	432.285	406.059	328.011	476.373	333.239	374.96
Ank2	19.3357	31.3965	18.5048	36.9194	22.5716	26.2288	34.2152	19.0807	13.0122	37.7988	21.5286	28.174
Ank3	20.9828	23.6682	25.0598	24.306	39.7948	31.8025	28.3846	24.5941	21.0961	39.318	38.7336	44.2707
Ankar	0	0	0	0	0	0	0	0	0	0	0	0
Ankdd1a	0.142687	0	0	0.0658027	0.499886	0	0	0.0554946	0.105883	0.0664855	1.073	0.0537161
Ankdd1b	0.794869	0.700695	0.791836	0.89797	0.882516	0.862724	1.03595	0.50535	0.765722	1.21109	1.2471	0.981066
Ankef1	4.34773	4.4864	5.93536	3.91695	3.16598	2.25802	1.24449	1.72498	23.0177	2.99256	5.52235	4.11569
Ankfn1	0.033031	0.085958	0.0280276	0	0	0.0499694	0	0	0	0	0	0.0354208
Ankfy1	2.88912	3.36918	3.47158	4.29312	7.11729	4.94753	3.38363	4.69076	3.92756	4.43436	4.20272	4.16171
Ankhd1	21.0588	19.4891	21.4248	21.7338	24.5087	20.5762	22.3728	19.6563	19.1167	20.3379	24.0789	23.3462
Ankib1	3.50214	3.31797	4.05163	2.98919	3.58135	3.6956	3.90595	2.89705	3.69782	3.26239	3.43019	3.40777
Ankk1	0	0	0	0	0	0.0245053	0	0	0	0	0	0
Ankle1	0.175774	0.0841193	0.160478	0.44568	1.49538	0.504271	0.186197	0.610939	0.351471	0.345568	0.281704	0.627732
Ankle2	7.99283	9.1301	14.9705	7.62146	10.5705	10.7217	8.49696	9.93798	9.46671	12.0996	14.0484	10.9392
Ankmy1	0.0655333	0.165518	0.0556549	0.203407	0.253815	0.0983477	0.0229836	0.370596	0.0220143	0.130014	0.105016	0.0914296
Ankmy2	3.22082	2.9647	2.8563	4.30763	4.86766	4.68169	2.88256	2.86412	5.73222	3.61847	3.91815	3.30694
Ankra2	11.1624	11.7073	12.0146	10.857	14.0525	14.7492	10.615	12.0962	12.1031	12.6055	12.7066	12.1234
Ankrd1	6.48905	21.9595	6.29941	84.3869	92.0186	96.5536	138.729	145.297	39.5195	128.918	101.386	107.629
Ankrd10	17.4699	12.0651	15.9914	33.7719	32.2946	29.4954	18.7383	31.0935	19.6909	25.87	16.7958	21.669
Ankrd11	29.1529	37.2146	30.694	25.2461	35.443	28.9968	34.2544	29.8643	36.9989	27.2975	37.3068	31.7545
Ankrd12	2.34362	4.02553	3.06965	3.97929	5.45878	3.81576	2.25909	5.08158	3.3051	4.77134	5.6151	2.71845
Ankrd13a	9.55647	9.82844	9.29302	11.581	19.2087	12.4601	8.42899	12.0844	10.9087	13.3065	10.4197	11.1913
Ankrd13b	8.32973	10.6164	9.77009	7.40511	9.1788	6.32655	6.58266	7.74991	7.67382	6.94102	9.53367	6.99624
Ankrd13c	9.56619	10.5671	13.068	9.77285	13.6625	12.785	8.68469	8.92265	11.4018	12.9122	9.83928	10.3815
Ankrd13d	0.446024	0.52723	0.757646	0.770924	1.09942	0.982809	0.487015	0.598367	0.182986	0.534756	0.748939	0.519185
Ankrd16	19.8805	25.4664	24.982	23.6296	35.0144	25.3674	18.8675	23.9968	28.182	30.4447	27.4371	26.4509
Ankrd17	9.80866	12.0094	11.0922	12.2047	14.1378	12.7534	12.7909	12.6052	12.7626	11.9215	11.6114	13.274
Ankrd2	180.869	103.529	70.3674	91.1986	47.2037	168.398	150.356	51.9802	36.5035	74.4291	35.0431	66.8002
Ankrd22	0	0	0	0	0	0.074338	0	0	0	0	0	0
Ankrd23	1105.68	2202.25	1029.34	1187.07	1140.44	1490.53	1851.33	1231.35	1055.57	1451.9	2082.42	1922.38
Ankrd24	10.4233	13.2526	15.1732	9.68942	12.8868	10.0732	11.6098	8.14766	13.9708	9.19963	11.2753	8.70838
Ankrd26	1.20225	0.594265	1.28384	1.27586	0.979279	0.785774	1.33876	0.598959	0.781979	0.617066	0.881658	1.0023
Ankrd27	6.59802	8.5312	7.24163	11.1416	8.06908	6.28488	7.45999	7.37966	8.72071	6.48247	6.52265	5.73757
Ankrd28	15.4391	16.2438	16.4678	11.3268	12.9226	12.075	12.6706	11.0875	8.10938	15.7254	11.5021	11.745
Ankrd29	0.358036	0.426848	0.36291	0.468741	0.939184	0.398164	0.309936	0.198069	0.296945	0.813894	0.138031	0.668598
Ankrd31	0	0	0	0	0	0	0	0	0	0	0	0
Ankrd33	0	0	0	0	0	0	0	0.0555379	0	0	0	0
Ankrd33b	15.0224	11.0481	18.1021	9.48372	8.06917	12.8886	15.4196	12.6352	11.6316	16.0408	10.8016	10.6081
Ankrd34a	0.580493	0.221536	0.6085	0.772742	0.639532	0.413284	0.350936	0.558039	0.308225	0.422326	0.286549	0.363498
Ankrd34b	0	0	0	0	0	0.0193345	0	0.0219817	0.0209716	0	0	0
Ankrd34c	0	0	0	0	0.013625	0.0363935	0	0	0.0263329	0.016848	0	0
Ankrd35	0.170187	0.196275	0.20414	0.267256	0.359648	0.283534	0.702065	1.1734	0.43735	0.851102	0.665465	0.527486
Ankrd36	0	0	0	0	0	0	0	0	0	0	0	0
Ankrd37	6.36095	7.64877	4.38814	9.06185	5.4216	6.80286	6.40835	4.41236	6.07198	6.89253	7.36587	4.32122
Ankrd39	7.76957	5.79065	6.253	9.67157	8.22341	9.08453	8.26689	11.1928	8.99359	5.48955	8.9163	8.35239
Ankrd40	123.775	123.791	144.008	81.5486	104.026	92.1059	94.6396	81.2212	71.4392	103.029	89.1241	95.4623
Ankrd42	0.0664319	0.0796017	0.151988	0.10579	0.281462	0.143219	0.0667552	0.205405	0.284821	0.184681	0.225638	0.0891261
Ankrd44	5.17587	3.07506	6.09363	4.1871	5.26387	4.14893	1.89412	3.02059	4.2901	2.61997	3.92563	3.46813
Ankrd45	0	0	0	0.0195115	0.0198317	0.0352198	0	0	0	0	0	0.0206541
Ankrd46	12.9445	12.2054	17.2195	16.0215	16.6966	17.1304	11.8196	14.3253	16.0666	13.159	19.3933	15.4067
Ankrd49	4.62469	4.14441	4.35107	4.61375	6.77168	4.54677	4.52327	3.22851	3.95625	4.10554	5.77966	4.82116
Ankrd50	2.72383	1.82604	3.04189	3.03829	4.64528	3.04229	2.9461	3.16804	3.19046	2.54465	2.92393	2.30844
Ankrd52	13.3752	19.5482	15.7183	20.7661	22.4696	22.4724	19.9229	18.9115	12.9735	20.0495	10.0394	12.9012
Ankrd53	0.152438	0	0.0444663	0.256161	0.178235	0.079276	0.0448502	0	0.172037	0.078773	0	0.185896
Ankrd54	6.14617	4.92344	5.39279	5.93421	8.8595	7.07353	4.44295	6.982	7.43161	4.478	7.59816	5.69746
Ankrd55	0.0631432	0.0511961	0.0535742	0.211662	0.215022	0.0477577	0.0270376	0.295354	0.0518054	0.097603	0.105956	0.196028
Ankrd6	1.86623	1.03508	1.55419	1.17768	1.96454	1.11198	1.26042	0.749602	1.56533	1.48476	1.75929	1.21204
Ankrd60	0	0	0	0	0	0	0	0	0	0	0	0
Ankrd61	0.257838	0.354476	0.130506	0.435752	0.661715	0.353732	0.105825	0.224357	0.464545	0.433821	0.304799	0.504502
Ankrd63	0	0.0570635	0.0149344	0.0147506	0	0	0.0301627	0	0	0.0181367	0	0
Ankrd65	0.0841927	0	0	0	0	0	0	0	0	0	0	0
Ankrd66	0.0711185	0	0	0.0597369	0.484263	0	0	0.0613327	0	0	0.179522	0.126388
Ankrd7	0	0	0.140857	0.0695657	0	0	0	0	0.136293	0	0	0
Ankrd9	160.367	139.431	166.586	145.759	209.068	248.108	185.399	312.921	260.675	285.735	196.005	221.935
Anks1	3.99533	5.6781	5.81408	5.88232	5.36307	6.46868	5.1174	4.48185	11.1301	5.02347	3.89243	3.33906
Anks1b	0	0.053655	0.0266044	0	0.0903547	0.0830156	0	0.056908	0.0235559	0	0.309009	0
Anks3	7.0159	7.45243	7.10256	8.89596	9.03487	9.16036	7.47303	8.91495	8.97278	6.82795	9.1461	8.2147
Anks4b	0	0.0692005	0	0.054461	0	0.0683626	0.0328374	0.0228587	0.0417684	0.0484556	0.091478	0.0928718
Anks6	1.26941	0.965278	0.66964	1.29435	1.3547	0.436377	0.732335	0.936026	1.14129	0.922908	0.816717	0.726256
Ankub1	0.0979747	0.0264569	0.11074	0.082034	0.167171	0.296385	0.139715	0.0988504	0.267936	0.134504	0.0274216	0.173653
Ankzf1	4.96755	9.24957	6.01417	8.00117	9.76953	7.98394	4.50891	5.5436	8.71344	5.93755	13.7492	9.92921
Anln	1.37514	0.882756	0.816138	1.16169	3.67808	1.1076	1.13951	1.25704	0.625883	1.78822	0.80316	0.813575
Ano1	3.15472	2.46202	1.13131	1.85458	2.32672	1.65349	1.70623	1.50653	2.78185	1.79636	1.47489	1.29119
Ano10	20.6239	19.7681	21.8257	28.1039	22.212	21.9871	20.9103	25.1721	28.2386	17.8872	27.3811	19.9895
Ano2	0.032551	0	0.0552393	0.0818404	0.153773	0.123105	0.0836311	0.157121	0	0.0670915	0.0546255	0
Ano3	0.0253126	0.010245	0.0429066	0.0105946	0.0107757	0	0.010834	0	0	0.0260523	0	0
Ano4	0.947851	0.743421	0.743324	0.792631	0.36911	1.22097	0.582127	0.458164	0.201751	0.648504	1.44084	0.782179
Ano5	30.6395	36.9125	43.9934	37.9503	37.666	41.7143	32.9728	29.9282	22.4215	44.7465	33.6571	34.9521
Ano6	12.9073	14.3781	16.334	16.791	21.7976	17.9524	19.6013	16.6299	19.7178	17.5322	13.6405	12.1758
Ano7	0	0.0175398	0	0	0.0184333	0	0.118694	0	0	0.0304212	0	0
Ano8	11.2919	13.0702	10.8513	12.8877	13.8639	12.7876	11.6864	10.773	10.4122	9.61187	9.89314	7.53497
Ano9	0	0.0943418	0	0	0	0	0	0	0	0	0	0
Anp32-ps	0	0	0	0	0	0	0	0	0	0	0	0
Anp32a	60.7511	79.6182	67.5089	88.4972	81.7788	96.2004	50.3242	56.6619	95.0503	65.7013	67.8949	59.1223
Anp32b	58.4812	69.1644	60.9168	58.4755	88.9839	69.0643	60.8951	64.4156	77.1217	54.7576	66.5961	56.7342
Anp32b-ps1	0.415596	0.113113	0.117889	0	0	0.105154	0	0	0.113708	1.00431	0.466866	0
Anp32e	38.0591	36.9357	42.7583	26.8401	40.0573	35.7098	37.3434	34.3324	27.3545	38.8979	35.1077	34.2705
Anpep	7.03066	6.9998	6.69805	13.6012	40.3606	14.219	15.5117	28.6179	11.6209	17.5455	43.9014	20.804
Antxr1	1.89206	1.74776	3.25175	2.93465	9.80362	5.21319	4.08104	6.49347	2.21153	3.88245	2.86583	2.843
Antxr2	3.04718	3.30059	3.95933	4.6832	11.6876	6.65819	5.48983	5.58804	4.22701	5.76517	6.21407	4.46759
Antxrl	0	0	0	0	0.0358098	0	0	0	0	0	0	0
Anxa1	14.3997	14.9075	20.3506	28.2481	152.72	38.8893	39.4665	50.1713	29.819	59.59	122.756	62.9521
Anxa10	0	0	0	0.0651229	0	0	0	0	0	0	0	0
Anxa11	83.3875	69.0002	78.0087	89.4602	106.691	109.462	143.877	152.071	106.411	154.702	127.597	146.14
Anxa13	0.218265	0	0.186017	0.275614	0	0.331622	0	0	0	0	0	0.0971377
Anxa2	31.9211	35.569	53.7308	96.6272	252.565	134.197	92.2132	149.987	68.6465	115.993	101.923	106.664
Anxa3	19.1017	17.5795	28.6023	15.9786	20.7936	16.0007	19.1995	22.5148	21.3043	20.4663	27.8604	23.0769
Anxa4	8.67904	11.0445	10.3643	28.7981	57.2175	34.2039	34.7596	49.051	32.554	47.1652	44.8681	41.642
Anxa5	27.5914	23.8622	38.3034	48.7558	113.439	55.2163	46.5818	79.9453	83.2786	54.3499	76.5334	48.9652
Anxa6	107.518	102.12	117.79	106.476	137.051	115.325	140.661	151.386	124.994	144.225	117.991	123.744
Anxa7	36.7886	29.9471	25.9418	52.4446	66.2423	57.4243	62.8204	56.3804	55.4329	62.7767	62.9703	66.2301
Anxa8	0.913257	2.06843	0.285745	1.16926	3.02783	1.09165	1.77071	1.24152	5.63543	2.67761	2.98785	2.04797
Anxa9	0.146665	0.376309	0.415208	0.656177	1.33172	1.13331	0.418843	0.463038	0.682697	1.3006	1.04433	0.862039
Aoah	0.270367	0.100498	0.254899	0.478392	1.25318	0.204468	0.207063	0.284147	0.128423	0.216697	0.201729	0.10659
Aoc1	0	0	0	0	0	0.0248853	0	0	0	0	0.0276061	0
Aoc2	0.416625	0.75401	0.625988	1.46847	1.24249	0.936157	0.895607	0.985504	1.65324	0.483067	0.959608	0.987449
Aoc3	7.65132	8.91282	11.1516	9.80757	4.80856	4.21631	1.63972	2.18297	60.4792	3.90369	10.0067	4.39029
Aox1	16.7048	12.4265	14.9236	15.1038	13.1726	17.5161	10.7308	8.40704	22.9499	10.0357	16.4594	14.032
Aox2	0.0147613	0.0836582	0.0625612	0.0123583	0.075407	0.0334619	0.0126366	0.0126791	0.14516	0.0151948	0.0247399	0
Aox3	0.215098	0.0150854	0.126335	0.142164	0.18257	0	0.0318916	0.0800123	0.182243	0.0191771	0.158618	0.642201
Aox4	0.0221251	0	0.0645443	0.0185312	0.0585978	0	0.0504197	0	0	0.0227858	0	0.141423
Ap1ar	19.0801	18.8	20.1674	16.3603	17.6017	15.1785	17.7786	18.558	18.1684	15.3509	20.1286	20.174
Ap1b1	16.6352	13.6287	17.5945	16.6189	19.1476	18.1959	14.3845	16.1808	14.4299	16.4741	18.0653	16.5898
Ap1g1	18.812	17.0033	20.046	23.3802	22.8695	22.4126	18.6875	18.1987	21.1002	19.6256	19.8097	17.9357
Ap1g2	4.72071	7.39349	9.16702	18.9081	14.0887	14.3571	7.78727	13.1131	12.149	8.72535	13.3952	10.2431
Ap1m1	19.4937	19.3738	20.0463	22.2573	29.2452	23.9669	25.6458	23.333	23.1917	23.6031	22.7277	23.0582
Ap1m2	0.142774	0	0	0	0.0290338	0.0404841	0	0	0.0439281	0	0	0
Ap1s1	11.5491	16.94	16.3553	22.2245	31.964	23.7174	19.6318	26.8586	25.6397	21.1448	26.3632	25.9603
Ap1s2	27.3911	29.5999	24.3022	49.3246	55.3494	47.386	54.3613	51.2316	39.4516	54.0345	45.8811	54.7861
Ap1s3	1.09431	0.729641	1.0944	2.01113	1.83247	1.48655	1.692	2.19176	2.16905	1.26668	1.33645	2.20028
Ap2a1	34.3491	31.9164	31.6646	32.322	42.8171	32.8451	38.7995	42.1551	34.2527	36.248	37.5973	34
Ap2a2	20.7853	20.9161	23.6841	16.3639	26.8274	20.7686	22.5361	23.6857	23.7611	22.7428	25.4561	22.7084
Ap2b1	10.2842	11.1977	12.3542	9.81922	16.4495	11.4613	12.8229	12.4517	12.1225	12.8118	13.5316	11.2131
Ap2m1	77.377	86.2222	82.7276	91.3515	112.186	95.7631	91.1686	103.194	89.1059	102.082	105.826	98.9569
Ap2s1	52.2797	50.8282	50.6142	74.7715	85.59	82.9356	62.7214	80.342	75.1376	62.9393	72.1141	73.445
Ap3b1	6.43487	8.27102	6.92979	5.85648	10.1352	6.56661	8.55806	8.09195	7.61462	7.77535	7.93067	7.41667
Ap3b2	0.115199	0.224722	0.0540524	0.453778	0.412567	0.344947	0.437425	0.329203	0.224572	0.210072	0.456941	0.154093
Ap3d1	17.565	18.6742	20.9692	20.9176	28.8348	17.2947	17.1276	21.1714	28.7254	16.5588	23.3744	24.0238
Ap3m1	9.76247	9.82647	13.6012	11.8779	14.619	10.574	10.1492	9.12969	9.15543	13.5521	10.6593	8.60512
Ap3m1-ps	0.268089	0	0	0	0	0	0	0	0	0	0	0
Ap3m2	1.37885	1.3717	1.45341	4.58354	5.12585	3.71301	2.51467	3.14662	4.64391	3.49507	3.65278	2.79046
Ap3s1	12.2134	17.0055	19.4299	15.7757	22.9669	15.0701	12.2045	12.1579	34.8951	14.463	25.993	17.9125
Ap3s1-ps1	0	0	0	0	0	0	0	0	0	0	0.329664	0
Ap3s1-ps2	0.388975	0	0	0.491178	0.694973	0.21142	0.776403	0.981467	1.35776	0.276462	0.73897	0
Ap3s2	8.71787	8.70266	11.1455	8.62521	10.52	9.47387	9.43462	8.37006	7.20629	10.9672	9.79269	9.88297
Ap4b1	7.08398	6.80419	5.64914	7.70034	9.27434	7.45116	8.08474	9.08812	7.47605	9.94901	8.66519	7.92991
Ap4e1	3.86787	4.30756	5.17462	5.54595	5.81244	5.06108	3.88032	2.73844	3.89023	3.82537	5.72151	5.7109
Ap4m1	5.66374	8.15812	5.81901	7.87014	10.3817	9.16896	5.924	7.08933	11.7828	8.21447	10.163	8.96669
Ap4s1	71.8759	70.8994	71.8056	72.2495	64.8614	70.6407	71.674	73.1953	73.7378	73.711	74.3117	78.4245
Ap5b1	0.621015	0.526251	0.742313	0.591278	0.841109	0.683068	0.459274	0.582466	0.486235	0.61073	0.852408	0.550757
Ap5m1	3.63571	3.99603	4.41576	3.50763	4.71322	4.29042	3.9473	3.31514	3.6598	3.9726	4.18155	3.78609
Ap5s1	10.6423	12.7704	11.2538	15.8554	12.8626	16.3249	11.3782	15.0865	12.9499	14.1759	12.2098	12.4497
Ap5z1	2.82394	4.92767	3.801	4.84023	7.55947	3.59097	3.07473	4.73327	6.30007	5.49286	6.79882	5.10441
Apaf1	0.840266	0.555851	1.80061	4.36236	5.12941	2.76507	3.61091	6.12908	2.01672	4.34916	1.416	3.2391
Apba1	0.396768	0.310819	0.390515	0.428565	1.12241	0.522183	0.306772	0.60456	0.293638	0.55327	0.375339	0.476411
Apba2	0.111631	0	0.0951516	0.720186	0.407979	0.183573	0.206425	0.386202	0.0236795	0.314463	0.094205	0.0993727
Apba3	73.0942	76.2482	66.9068	70.6421	52.5813	65.8279	56.1402	50.8873	65.7859	57.9189	54.7758	56.674
Apbb1	4.67657	5.46512	3.90897	7.36857	10.3815	8.01829	5.55394	11.804	3.66596	7.10996	6.54241	7.41795
Apbb1ip	0.996948	0.744618	1.22481	1.39555	7.44986	1.46107	0.949212	2.10126	1.15032	2.27036	2.42194	2.38762
Apbb2	23.6435	21.7256	15.7792	12.7169	21.5892	11.8395	14.8762	11.8501	12.5796	11.6601	11.6594	10.3778
Apc	5.66046	4.62381	6.06818	3.88119	4.74822	5.12188	3.59362	3.50346	3.41707	5.0947	4.43412	4.16618
Apc-ps1	1.28579	1.08985	0.90615	1.79089	1.34435	2.01923	0.680676	0.460817	1.09854	0.826952	1.12409	0.236185
Apc2	0.21435	0.135929	0.165934	0.0933466	0.213228	0.141401	0.0079556	0.055862	0.0685237	0.144792	0.101762	0.115857
Apcdd1	2.35175	1.32201	1.91551	1.31387	0.854234	0.87749	0.375948	0.350549	9.49288	0.452373	2.2362	1.30721
Apcs	0	0	0	0	0	0	0	0	0	0	0	0
Apeh	15.271	18.9796	21.4594	31.4564	18.1982	29.1333	18.9735	22.9355	19.9071	19.5824	21.5612	23.4014
Apela	0	0	0	0	0	0	0	0	0	0	0	0
Apex1	23.6448	22.3012	25.9689	19.6738	33.4183	20.4893	22.6252	28.5973	24.012	24.3403	24.6663	22.3587
Apex2	3.4877	3.16969	2.67063	4.11434	5.68494	4.1728	3.96849	3.15627	5.18528	4.46768	3.99679	5.2251
Aph1a	24.3375	25.8364	25.5947	28.728	39.6843	34.4821	28.1148	35.5711	31.0961	28.06	29.8314	27.9519
Aph1b	0.929107	0.547856	1.00697	0.756942	1.52391	0.976909	0.973298	1.14953	1.06606	0.792603	1.24526	1.00201
Aph1c	1.05584	0.476886	0.647207	1.55096	3.71473	0.673227	1.76394	2.2149	1.26772	1.64572	3.41809	2.41902
Api5	10.2095	11.8439	12.9774	13.4588	17.2461	15.7514	11.4771	12.1969	11.7504	14.3072	15.244	14.2286
Api5-ps	0	0	0	0	0	0	0	0	0	0	0	0
Apip	28.2728	34.6967	32.5096	33.4928	33.4364	35.8918	24.518	28.9291	32.517	27.7225	38.7229	31.8514
Apitd1	0.996542	0.80776	1.10924	2.64619	1.57728	1.83244	2.29972	0.974665	0.715224	1.91939	1.8581	1.39122
Aplf	1.63941	1.83412	1.9425	2.79128	2.59326	2.90004	2.41692	2.70043	2.05791	2.34454	3.28845	2.1065
Apln	0.443048	0.538651	0.822111	1.6936	0.636503	1.13069	0.213406	0.166645	0.613233	0.48497	0.255489	0.491143
Aplnr	1.73105	1.49731	1.48787	15.4011	4.00304	5.80053	1.5623	2.29576	3.49921	2.4334	3.51112	2.71715
Aplp1	0.568394	0.33814	0.578919	0.953131	1.68668	0.630744	0.486839	0.637529	0.431041	0.85942	1.72215	0.871848
Aplp2	80.7514	89.1548	101.771	115.765	102.059	104.511	79.4782	83.897	163.92	108.271	107.658	112.405
Apmap	12.8751	20.4557	16.035	16.9647	15.3039	17.0768	13.8279	13.4728	62.5496	16.0696	30.4519	19.4799
Apoa1	0.188487	0	0.240751	0.317072	0.398521	0	0	0.244231	0.931936	0.0975164	1.5092	0.335316
Apoa1bp	45.2706	41.1799	46.9396	49.5186	49.4914	46.1922	52.8263	48.105	52.7037	45.2915	53.3494	47.7483
Apoa2	0.457228	0.217971	0.453075	0.581475	0.698773	0.201923	0	0.719183	1.14285	0.477242	0	0
Apoa4	0	0	0	0	0	0	0	0	0	0.0515338	0.461599	0.0886819
Apoa5	0	0	0	0	0.0327219	0	0	0.0330714	0.0631021	0	0	0.367723
Apob	0	0	0	0.0688659	0.0349585	0	0	0	0.0674285	0	0.0344782	0
Apobec1	2.84001	3.92485	4.53875	7.74015	46.9002	7.19335	7.53915	12.9384	5.21976	17.1272	24.4274	11.276
Apobec2	368.92	441.294	417.383	593	639.216	665.781	596.512	479.862	620.169	611.22	544.437	609.646
Apobec3	23.5415	21.9265	23.7292	40.1887	63.0424	40.2697	53.4381	61.3238	59.0988	67.1842	46.512	57.7382
Apobec4	0	0	0	0	0	0	0	0	0	0	0	0
Apobr	1.06205	0.593851	1.02455	0.701007	4.34576	0.986289	1.31521	1.77717	1.55048	1.08034	1.87085	0.874606
Apoc1	10.1882	36.5547	33.5608	18.6254	9.17229	7.89211	3.95308	6.16456	220.155	9.42682	51.8957	24.7551
Apoc2	0.200424	0	0.171694	1.18749	4.94415	1.53053	0.34465	2.9658	2.49591	0.543853	1.03434	1.40042
Apoc3	0.671037	3.13481	2.4299	2.46461	0.760994	0.866344	0	0.494454	5.95186	0.933577	2.41224	1.24924
Apoc4	0.169057	0.305037	0.494128	1.09288	0.696619	0.401372	0.26868	0.597521	0.619041	0.498665	0.392027	0.151846
Apod	39.7166	40.1227	64.0607	34.3743	97.7045	49.0154	45.611	87.539	56.2198	43.2986	90.9601	60.0199
Apoe	172.83	195.1	218.051	422.027	1017.09	402.917	333.688	1151.44	980.984	369.302	545.638	317.086
Apof	0	0	0.063949	0	0.0639903	0.114008	0	0.0648561	0.123742	0	0	0
Apoh	0.560866	0.717588	0.368959	1.00603	0.204584	0.789983	0.24732	0.0691434	0	0.908833	0.365465	1.48796
Apol10a	0	0	0	0.0386345	0	0	0	0	0.0319371	0	0	0
Apol10b	1.81131	2.24225	1.26888	3.26616	1.19498	1.23393	1.04739	1.91002	1.45032	1.16764	1.36911	1.04495
Apol11a	0.0848824	0	0	0	0	0	0	0	0	0	0	0
Apol11b	0.141073	0.229046	0	0	0	0.0353005	0.0399501	0.0401461	0.0383001	0	0.0391685	0.0413913
Apol6	20.9716	23.2358	20.5177	27.6451	15.8253	21.1882	27.0631	12.0029	68.9688	19.479	15.167	13.2967
Apol7a	0	0	0	0	0.0334825	0	0	0	0	0.129918	0	0.0577284
Apol7b	0.443779	0	0	0	0.927344	0	0.8984	0.451297	1.09295	0.457523	0.948384	0.680173
Apol7c	0	0.0712502	0.0372669	0.0368092	0.0747286	0.0996617	0.0751993	0.113337	0.0360421	0.0452671	0.294872	0
Apol7e	2.52847e-05	0.746746	0.713312	0.469699	0	0.878098	0.00013096	3.62646e-05	7.32673e-05	7.68705e-05	3.99856e-05	4.16968e-05
Apol8	0	0	0	0.0826576	0.0419377	0.0372992	0.0606134	0.169683	0.04047	0	0.118789	0.0941772
Apol9a	0	0.303335	0.760378	0.435029	1.3135	0.463453	0.285295	0.715567	0.137065	0.175263	0.546096	0.111596
Apol9b	0.477233	0.342314	0.494754	0.32173	2.49696	0.870501	0.0869399	0.74822	0.360259	0.258119	0.0833621	0.105959
Apold1	7.60502	1.53497	3.77097	16.2822	0.882368	15.5031	6.30137	6.28539	20.9364	1.34657	2.89154	5.49165
Apom	0.0966611	0	0.246962	0	0.246788	0.146759	0.16581	0.0835133	0	0.100034	0.325934	0.257967
Apon	0.0667651	0	0.056762	0.131097	0.113657	0.0788763	0	0.0575605	0	0.137919	0.0561598	0.059314
Apoo	156.408	183.893	173.046	159.95	157.394	149.082	169.392	159.497	154.948	165.06	182.54	183.135
Apoo-ps	0	0.996105	0	1.79537	9.6441e-10	0	1.68455	0	0	0	3.4886	0
Apool	23.7612	30.0291	26.7907	38.6527	28.6045	35.8372	35.6847	43.677	29.1791	33.1069	28.275	30.9666
Apopt1	49.3952	49.6066	49.6554	47.4459	48.7205	51.1477	43.8981	44.9498	50.4846	51.7287	50.9498	46.0132
App	37.2837	55.5123	38.203	54.4153	102.299	79.5821	67.0056	60.7764	44.0307	60.9066	57.1901	53.839
Appbp2	3.46017	3.63844	4.20199	5.04109	6.16749	5.0989	4.41144	4.93617	6.1957	4.82907	4.67976	3.83585
Appl1	9.08458	8.60644	9.14919	7.07635	8.34319	7.57038	7.75074	5.95829	6.35144	8.50975	10.3676	9.08136
Appl2	17.7682	22.4288	18.1464	31.4382	33.0409	26.6044	22.4089	17.2856	30.5196	16.5979	26.4373	25.3148
Aprt	27.2837	27.668	23.1286	33.2079	58.5502	36.9698	33.3118	52.3072	36.4365	34.5637	36.69	33.2512
Aprt-ps	0	0	0	0	0.201658	0	0	0	0	0	0	0
Aptx	12.5228	10.7019	11.6325	10.1493	12.4501	9.77082	9.90973	10.0923	11.5285	12.6203	10.3851	11.086
Aqp1	189.192	237.245	171.212	180.941	137.565	143.769	205.633	180.607	190.111	167.887	187.352	153.815
Aqp10-ps	0	0.149456	0	0	0	0	0	0	0	0	0	0
Aqp11	0.617224	0.322929	0.591494	1.99167	2.01438	1.26586	0.936457	2.12527	2.59866	1.53828	1.1323	1.10813
Aqp12	0	0	0	0	0	0	0	0	0	0	0	0
Aqp2	0	0.106947	0.0559032	0.110435	0.111945	0.099665	0	0.0566888	0.0540805	0.0679157	0	0.116835
Aqp3	0.154506	0.126232	0.0467556	0.0864786	0.0879016	0.039113	0.132737	0	0.0846414	0.159452	0.0433021	0.137583
Aqp4	6.04046	5.53175	7.83084	5.15632	2.83642	3.01354	2.5496	1.86462	1.95824	6.65172	2.48196	3.04257
Aqp5	0	0.0552361	0.115485	0	0.162911	0	0	0	0	0	0	0
Aqp6	0	0	0	0	0	0	0	0	0	0.0448857	0	0
Aqp7	10.2096	6.88477	7.09621	11.4141	4.85538	4.65185	1.8416	2.11603	19.099	3.00857	9.58367	5.51256
Aqp8	0.255929	0.208084	0.163162	0.347132	0.163383	0.242407	0.21341	0.330902	0.20403	0.0854021	0.215233	0.170504
Aqp9	0.484791	0.523015	0.113104	0.498	0.856968	0.26582	0.0456292	0.0859812	0.0820291	0.183411	0.283733	0
Aqr	4.72011	5.53757	5.82464	4.76226	8.3951	5.20538	5.55369	5.45036	5.20938	4.98891	6.31417	5.20986
Ar	7.80956	3.3292	6.02083	2.24404	2.44711	2.58236	3.6578	3.10065	3.68579	4.70751	2.51268	4.02276
Araf	65.6092	70.6851	68.201	77.3005	74.4116	77.4069	69.019	69.2583	72.8054	70.9734	82.0337	75.3237
Arap1	5.18406	9.87987	13.0566	21.1715	30.748	21.1288	13.6494	20.6845	16.0495	18.1333	16.2739	12.5516
Arap2	0.833443	0.556337	1.40291	1.04413	0.759664	1.65579	0.546542	0.412395	1.77524	0.941117	1.06251	0.425374
Arap3	6.29644	7.83971	5.37917	11.8994	6.61392	6.95801	5.61433	5.40888	7.8143	4.31011	7.22333	5.55213
Arc	0.571764	0.718368	0.363851	1.00625	1.55765	0.907985	0.930277	0.811131	1.12599	1.56143	1.00737	0.735527
Arcn1	31.7227	34.4195	38.9587	28.6547	40.9216	33.8729	34.3641	28.9886	31.3355	39.2732	36.8191	36.2862
Areg	0	0	0	0.131481	0.133172	0	0.134142	0.270011	0	0	0.065861	0.139076
Arel1	10.034	10.8415	11.4276	7.26782	11.2004	8.66727	9.91954	8.33442	9.10989	10.1064	10.2689	8.48018
Arf1	166.016	159.749	172.482	140.147	174.778	173.559	181.171	184.243	182.634	182.123	200.495	199.094
Arf2	13.5068	12.0983	15.6976	12.0576	14.385	12.8698	11.1459	11.3227	9.58806	11.4279	9.03821	9.3062
Arf3	5.60211	4.42427	6.45412	6.81534	12.1835	7.76642	6.35364	8.64872	8.15151	7.78454	8.37454	6.20156
Arf4	22.9441	24.045	25.8098	33.0789	46.5417	31.8725	27.6613	39.866	49.0669	27.8724	29.9137	27.2384
Arf5	44.627	48.0892	46.1294	82.1632	77.6749	81.916	77.1548	89.8796	79.3998	68.8659	67.2174	69.9428
Arf6	8.25175	8.04152	8.96769	12.0041	18.182	13.1658	11.2567	15.3065	11.6751	10.9384	10.6737	10.1368
Arfgap1	20.2824	18.6759	18.8267	20.2839	31.2844	22.5179	17.8177	20.5518	21.0577	26.5201	25.388	24.1427
Arfgap2	120.182	90.0092	112.683	86.2246	99.7527	90.2524	86.1216	98.4152	86.4978	103.185	116.925	102.167
Arfgap3	3.06318	4.04	3.17056	6.79921	11.5486	8.75907	9.25401	11.494	10.0541	11.0322	7.59835	8.89838
Arfgef1	43.8206	44.2528	50.9409	24.0194	26.8678	32.7067	27.2324	29.8084	23.9025	29.4276	29.7851	28.0946
Arfgef2	6.35312	8.19549	7.84934	6.00119	6.98783	7.25061	7.41914	7.8449	6.27336	7.89603	6.43353	6.58296
Arfgef3	0	0.0139482	0.00486891	0.0192358	0.0538263	0.0130212	0.0147564	0.0295993	0	0.0236494	0.0288774	0.00509175
Arfip1	5.60929	5.74626	6.94715	9.13859	11.9484	8.59041	8.517	9.16401	8.19526	8.51826	8.00228	7.61472
Arfip2	10.9338	12.2576	11.3249	15.2251	17.9085	15.7827	9.42416	12.4041	18.0059	14.9825	14.3005	9.72863
Arfrp1	27.1224	27.423	29.0253	33.0147	27.619	31.4086	24.0004	25.7925	28.8823	26.9384	24.201	30.0797
Arg1	0.250894	0.050992	0.377706	0	0.289203	0.230988	0.248331	0.432484	0	0	0.263724	0
Arg2	0	0.159099	0.110748	0.164085	0	0.247141	0.0558276	0.112303	0.0535682	0.0675138	0.0547853	0.0578649
Arglu1	28.72	28.3659	31.7311	33.4601	35.1929	32.4245	28.5533	27.487	35.9286	30.4901	35.7259	31.4901
Arhgap1	8.14469	5.11534	5.9263	6.51745	14.1285	8.91793	4.9012	7.91921	9.21067	6.15325	9.30286	5.1393
Arhgap10	27.6399	21.5412	27.8586	18.1946	23.6869	24.0331	20.7138	21.0783	16.7871	27.8737	26.8319	31.5063
Arhgap11a	0.626983	0.538882	0.482872	0.598311	2.5683	0.711995	0.576287	0.683054	0.345284	0.941224	0.937772	0.682549
Arhgap12	11.6343	9.17296	9.66167	8.27758	8.617	9.32232	7.20883	5.82979	8.33801	6.6261	7.24759	7.21859
Arhgap15	1.37197	0.3569	0.479531	0.618667	2.04065	0.685963	0.434905	0.72795	0.239243	0.697827	0.539763	0.61709
Arhgap17	10.0334	8.15792	10.5514	11.0043	12.9596	10.1222	9.50957	9.5797	9.8049	8.98668	9.33129	7.55865
Arhgap18	3.24483	2.05913	3.19006	7.49016	6.85594	6.75849	3.88725	5.26812	8.30757	2.49251	4.08709	3.74446
Arhgap19	4.22257	4.74848	5.37132	4.72109	7.16081	5.38107	3.27769	4.66339	3.15862	4.83413	4.82281	3.97058
Arhgap20	8.75571	4.95087	9.93771	4.26885	2.94171	5.36362	3.55514	3.32274	3.12164	2.54512	2.63699	2.81028
Arhgap21	7.70877	10.1016	9.48464	7.72634	11.2292	7.1288	6.26557	6.24571	9.49967	7.90717	12.0942	7.29398
Arhgap22	1.30532	0.818057	0.879122	1.69205	9.93742	2.1221	2.04144	3.61795	0.932376	3.43764	3.76817	2.32874
Arhgap23	4.52698	4.48086	3.86882	6.65204	9.07798	5.9748	5.61389	8.5659	6.79284	6.5108	5.73477	4.77911
Arhgap24	5.99106	3.16634	4.36322	6.3401	10.6047	7.90725	7.41544	10.396	7.36197	7.11544	5.05359	7.2846
Arhgap25	0.857755	1.44874	1.19405	1.96392	11.048	3.04027	3.54864	4.66596	2.84381	2.30565	9.49368	4.02252
Arhgap26	2.67512	2.63717	4.31942	3.61648	4.03728	2.79772	4.0707	2.64402	6.93127	8.63927	11.0916	6.80543
Arhgap27	2.83702	5.22565	11.8738	7.17291	5.28485	4.21483	4.47911	5.37375	4.57179	3.83446	2.77184	2.83606
Arhgap28	0.510394	0.613547	0.312814	1.28959	2.18559	1.66101	0.810374	1.37822	0.565411	0.941539	0.524403	0.526187
Arhgap29	9.6509	9.45496	11.1996	17.4063	9.32132	8.43293	5.41785	7.70465	11.2784	6.39326	10.4908	8.34148
Arhgap30	0.535763	0.798704	0.566969	1.60941	7.10458	1.3453	1.36685	2.18726	0.894952	2.22732	2.88384	1.64309
Arhgap31	5.42259	7.27306	5.70966	5.9325	8.70597	5.73298	5.74654	5.53118	6.10024	4.54904	4.95798	3.49336
Arhgap32	1.61142	1.10103	2.71743	1.01317	1.50159	0.878903	1.15772	0.645372	1.26779	0.902821	1.28548	0.717185
Arhgap33	0.500642	0.29302	0.553923	1.93227	3.39081	1.13016	1.24417	1.59742	0.654848	1.91801	0.678753	0.719872
Arhgap35	7.83616	5.41626	8.78296	4.15876	6.38946	5.5711	5.45268	4.80106	5.18815	5.31893	6.46366	5.65299
Arhgap36	0	0	0	0	0.246404	0.0243243	0.0275415	0.986646	0.0708892	0.329961	0.0809505	0.0285262
Arhgap39	1.90943	3.60365	2.92382	3.95126	6.34254	3.97998	2.56699	3.40301	3.58379	3.19501	5.07818	3.27782
Arhgap4	1.9941	0.812803	0.872954	3.12274	2.92431	2.08693	1.0901	1.10274	1.21936	1.02982	1.18496	1.23206
Arhgap40	0	0.0359307	0.275738	0	0	0	0	0	0.036351	0	0.181986	0
Arhgap42	1.38712	1.73004	1.74785	2.06599	2.15638	2.10719	1.23725	1.48112	1.7731	1.84249	2.14378	2.29378
Arhgap44	4.20158	3.6201	3.86189	2.02523	2.57372	3.40017	3.30557	2.79529	2.14586	3.47594	3.66028	3.68354
Arhgap45	1.85401	1.75851	2.06947	4.80763	14.3098	4.49836	2.80457	6.6873	3.10494	4.22449	5.46707	4.4753
Arhgap5	9.16719	9.86805	14.1543	9.78402	9.51932	10.9323	7.82882	7.32362	10.0308	8.85132	8.65609	8.01917
Arhgap6	1.1031	1.27898	1.81397	1.83588	2.97328	1.85196	1.95185	1.59614	1.97197	3.00418	3.08736	2.64337
Arhgap8	1.91945	0.291114	1.13237	1.14501	1.04606	1.52492	0.625239	0.909819	1.83326	1.46463	0.884604	1.1329
Arhgap9	0.45226	0.780363	0.67611	2.85583	7.13532	2.07126	2.12962	3.367	1.5362	2.09672	4.19775	2.27176
Arhgdia	50.101	55.4834	57.9953	69.6988	123.269	79.0416	68.426	87.3997	79.6267	72.3887	80.3487	70.7526
Arhgdib	6.72914	8.55287	8.35093	8.79367	29.7247	12.353	10.4169	16.6115	8.067	11.1553	14.7431	9.9335
Arhgdig	0.567395	1.12312	0.603919	2.99736	2.41493	3.76863	1.37358	4.65638	1.35624	0.978522	0.797051	1.68234
Arhgef1	32.3907	33.0903	26.7996	55.55	61.3185	51.2359	39.0501	45.9439	57.9978	34.5349	51.5366	41.3661
Arhgef10	3.40653	2.7034	3.05343	3.32528	4.72372	3.86604	2.40369	3.23015	2.81673	3.27691	2.79016	2.44768
Arhgef10l	34.3621	22.2055	32.5576	22.8669	21.2469	28.9859	22.5745	25.4103	15.0381	22.5583	14.0148	16.6771
Arhgef11	7.94421	8.31236	7.58452	5.84513	8.53391	6.22017	6.25778	5.73849	6.74623	7.28534	7.09506	6.74571
Arhgef12	12.4022	10.9533	11.9718	10.0045	11.4539	10.818	11.2031	8.7501	9.50293	11.0956	9.62418	9.33098
Arhgef15	6.447	9.13497	4.62537	14.3213	8.5959	7.07543	4.37729	5.65132	5.01415	5.50447	7.0841	5.21426
Arhgef16	0.344378	0.0534411	0.205031	0.128418	0.138668	0.027047	0.0306207	0.141703	0.0992405	0	0.283771	0
Arhgef17	19.3016	15.9986	16.7104	10.6539	16.0193	12.5973	21.612	16.7382	14.5568	21.5686	16.872	16.8114
Arhgef18	3.72316	3.80976	4.23497	3.80807	4.26571	4.37086	3.65438	3.24737	3.70264	2.30394	3.53298	3.5398
Arhgef19	0.221152	0.302282	0.321958	0.621055	1.15599	0.744933	0.217823	0.974757	0.295177	0.422769	0.413907	0.21824
Arhgef2	16.1509	11.6799	11.8902	22.6844	32.8763	23.5952	13.7974	21.0422	12.8133	21.2171	21.7242	16.1603
Arhgef25	9.38459	13.3309	8.7674	17.7987	18.6304	15.2446	12.1837	14.8175	11.4961	11.2313	14.7716	13.6216
Arhgef26	0.415721	0.330469	0.320401	0.434338	0.657253	0.257082	0.363333	0.155844	0.582135	0.310899	0.341494	0.28662
Arhgef28	0.814868	1.16542	0.886353	1.09146	1.02911	0.738826	0.709181	0.606548	1.89186	0.712921	0.807979	0.69813
Arhgef3	4.06059	3.38814	3.91523	7.26849	8.622	5.18959	5.60851	4.42501	4.71717	4.97904	5.18869	4.41495
Arhgef33	0	0.0216395	0	0.0447386	0	0.040378	0	0.0459072	0.0656963	0	0	0.0236781
Arhgef37	1.66941	0.916553	1.48456	2.57167	3.11758	2.23958	2.74374	2.01386	1.45755	3.99436	1.51311	1.71924
Arhgef38	0	0	0	0	0	0	0	0	0	0	0	0
Arhgef39	1.13349	0.661278	0.430164	0.647708	2.70686	1.03203	0.587638	0.929019	0.624677	0.842009	0.425976	0.27454
Arhgef4	0.235476	1.78272	1.94128	0.470389	0.53189	0.260191	0.294661	0.341951	0.364449	0.296961	0.28861	0.375579
Arhgef40	11.1931	11.0593	9.25904	28.3679	29.0766	16.5916	8.79873	20.2524	23.6801	14.3405	12.7001	14.7261
Arhgef5	5.50366	3.49307	4.17269	6.71426	4.59024	5.61285	4.05914	4.24052	4.43265	4.69222	5.12277	5.20615
Arhgef6	23.8628	26.9114	23.645	18.9367	26.1603	24.3937	23.1759	26.3171	19.428	20.4234	19.9009	20.3023
Arhgef7	15.9314	18.958	17.4591	16.292	19.3035	17.3711	17.0762	13.6226	15.7306	14.0855	15.2435	13.7675
Arhgef9	4.90465	5.00284	5.64902	4.52247	4.25427	5.2133	4.0169	3.05434	3.07288	4.5161	6.20948	4.14829
Arid1a	7.6368	7.33912	7.07922	7.5343	9.73844	7.60361	7.78389	6.69197	7.62827	6.84971	8.24765	7.61769
Arid1b	9.2346	7.19479	10.2069	5.95714	8.74092	6.70881	7.02417	6.56695	6.40586	6.6651	6.33928	6.51893
Arid2	2.69646	3.49729	3.27348	4.46274	4.47198	4.7433	3.6119	4.41111	4.47185	2.72468	3.31887	3.64499
Arid3a	1.25512	0.853632	1.30562	0.986606	1.58018	1.13113	1.14041	1.06833	1.2189	0.983568	1.34788	0.776861
Arid3b	2.28717	1.91097	2.39765	1.61267	1.44011	1.51928	1.66324	1.55277	1.88068	1.36764	2.40672	2.09203
Arid3c	0	0	0	0.118859	0	0	0.0606484	0	0	0	0	0
Arid4a	3.52528	3.52964	3.36504	3.64557	5.29285	3.5459	2.73915	2.56407	2.84342	3.33263	3.17068	3.17126
Arid4b	3.66742	2.91905	4.27376	3.73558	4.19286	4.53375	4.02615	3.41193	4.68106	3.53852	5.57599	5.13875
Arid5a	3.73474	10.2935	3.78308	7.00536	10.0473	10.6165	9.97964	10.1754	10.1075	15.9721	17.536	5.58668
Arid5b	4.53013	4.9931	8.266	5.31041	7.94901	8.42841	10.2693	10.6572	9.91112	4.08081	5.44243	4.32876
Arih1	32.0794	26.7083	36.5996	22.9329	30.4242	27.4697	30.3716	25.6649	24.6643	32.7994	28.7541	29.0552
Arih2	33.9683	34.4959	35.1725	22.721	34.764	29.6125	31.4703	29.5112	32.9751	30.5703	32.0357	31.2047
Arl1	62.367	67.4656	74.6355	67.9036	81.1518	75.616	71.9874	70.3532	64.2244	80.9708	83.9406	80.1889
Arl10	4.2969	3.61506	4.4508	4.79698	7.02216	3.86992	3.34189	4.67492	2.77674	4.85477	4.76683	4.39084
Arl11	0.124974	0.253994	0.106224	0.577064	6.86133	1.18361	1.28524	2.85436	0.462403	2.12925	4.36124	1.44307
Arl13a	0.0523129	0	0	0	0.0890615	0	0	0.0901084	0.0429821	0	0	0
Arl13b	3.75904	1.85456	2.54211	2.41868	5.09128	2.02549	2.40569	1.49997	2.35988	3.13776	3.13048	1.74355
Arl14	0	0	0	0	0.135084	0	0.0680357	0	0	0	0	0
Arl14ep	4.4361	4.37465	4.3823	5.70202	7.86886	6.68875	3.98981	4.57561	4.69127	5.41577	7.75406	6.56696
Arl14epl	0.0411674	0.0668115	0.034948	0	0.0701891	0.0623069	0	0.035427	0.0337982	0.254696	0.0691281	0.146124
Arl15	2.53183	3.37078	2.71716	2.64046	2.68336	2.94958	1.94673	2.10978	2.98746	2.23548	3.40172	2.70334
Arl16	3.64703	3.35318	3.79098	3.07492	6.49941	3.99013	5.62839	5.49286	4.18432	5.21491	3.9471	3.70633
Arl2	45.6926	47.462	42.4285	49.1069	43.3358	52.3637	41.7619	48.4047	49.9303	39.4641	50.1202	44.5554
Arl2bp	54.0845	52.8039	54.4181	58.8777	77.3091	70.2277	58.5642	61.9576	51.4855	64.0844	57.1068	58.052
Arl3	84.9369	102.552	99.1834	104.364	95.0259	101.646	81.7545	78.6974	84.2098	95.4029	101.262	92.6006
Arl4a	26.9796	32.6708	31.8644	26.2437	22.9578	28.1307	27.09	31.7567	90.6372	24.3428	31.39	31.1232
Arl4c	0.435501	0.582638	0.494031	1.75302	5.32756	2.57485	1.42687	4.06096	0.477662	1.31107	0.886469	0.994816
Arl4d	6.48783	6.04608	11.4918	10.1023	7.363	27.8632	44.7757	73.4757	42.4682	8.30698	3.80895	6.66461
Arl5a	14.9527	14.7881	16.8916	13.0272	18.1173	14.0844	12.7729	14.946	13.4709	15.2591	16.4501	16.9659
Arl5b	4.96826	5.05658	7.3501	7.26488	4.9738	8.14014	5.55968	6.39868	5.97894	5.18805	3.56759	4.58033
Arl5c	1.72389	0.907877	0.807143	2.28399	4.5722	2.56236	2.12825	4.24429	3.18395	2.40834	2.35943	1.87447
Arl6	1.84319	1.58962	3.05057	2.89047	2.9409	2.11625	2.57002	2.03922	2.69707	2.27667	2.72275	3.28209
Arl6ip1	5.75772	7.8759	9.15036	11.035	20.0982	9.43011	7.13562	11.0422	23.669	8.42707	16.7298	10.182
Arl6ip4	39.7237	36.3368	42.4399	43.8927	51.2258	45.3102	38.2514	46.7263	53.6655	42.2352	40.6375	44.2761
Arl6ip5	76.285	89.1625	93.3269	194.913	215.638	227.412	184.764	228.483	127.105	213.718	147.549	182.231
Arl6ip6	11.5711	11.1785	12.4915	11.0548	8.99414	11.263	9.37519	7.72975	8.38913	8.89558	8.47114	8.46311
Arl8a	13.8207	14.412	12.517	17.2991	25.7669	18.0854	16.7091	17.4841	20.0167	14.9662	20.0736	16.0311
Arl8b	44.5767	50.3516	51.3245	40.1973	56.4655	46.7884	52.5121	43.4483	37.1214	57.6036	54.357	53.5175
Arl9	0.656857	0	0.853376	0.927636	0.891238	1.03426	0.666522	1.14505	1.19157	0.456783	0.57641	0.195867
Armc1	9.09629	9.0313	10.1324	11.3896	11.7769	11.6157	10.0888	11.5853	8.42499	11.9658	10.3347	11.0117
Armc10	2.04668	3.03725	2.70641	4.05476	6.13434	5.13491	3.48232	4.507	5.02675	3.22748	5.53324	3.20872
Armc12	0	0	0	0	0	0.0678135	0	0	0	0	0	0.0794736
Armc2	0.246022	0.0611995	0.260773	0.381773	0.400707	0.224206	0.16998	0.296008	0.0904179	0.209976	0.405115	0.263931
Armc3	0	0.0511765	0.0267769	0	0.0806027	0	0	0.0542805	0	0	0.0264789	0
Armc4	0	0	0	0	0	0	0	0	0	0	0	0
Armc5	5.49142	5.06157	5.89992	5.09491	5.83805	5.68391	3.58024	4.27631	4.04298	5.24329	5.01474	4.26418
Armc6	7.90213	9.50257	9.34332	9.72107	9.92562	10.4941	6.03203	9.72832	5.05175	8.59235	9.45483	10.807
Armc7	1.24776	1.01745	1.2697	2.14945	3.40988	1.83689	0.96439	2.01282	0.742417	0.996419	1.49621	1.2879
Armc8	12.0824	13.5776	14.8024	13.488	14.3678	16.0232	14.8354	14.2155	11.768	16.0461	14.5997	13.9263
Armc9	0.785693	1.44738	1.69522	0.892043	3.25967	2.15668	1.57748	2.83025	1.68185	2.14703	2.02227	1.68464
Armcx1	0.908932	0.997513	1.28428	3.10654	4.91241	2.55979	1.2144	2.98859	0.943543	2.25479	2.87322	1.81536
Armcx2	1.59882	1.22534	1.89886	5.15984	11.0244	5.38588	3.49697	6.787	1.3592	3.055	1.85328	2.54677
Armcx3	12.689	14.2486	14.9837	20.7403	25.1804	22.5033	17.6116	24.9439	11.1947	20.8394	12.4718	13.8642
Armcx4	4.33467	4.52644	7.77673	4.83159	3.85265	5.79841	4.1719	4.40298	2.2173	5.61399	2.94936	4.65632
Armcx5	2.65461	2.41187	1.87611	2.47055	3.74222	3.07356	2.41057	2.75025	3.39173	2.95589	3.08661	2.73774
Armcx6	1.40867	1.13905	2.46604	2.06036	3.72217	3.06326	1.71011	3.55791	1.3995	3.0819	1.26666	1.41627
Armt1	10.6926	12.0416	12.3019	12.9062	12.0494	12.245	11.602	10.3577	10.32	13.2454	13.644	12.0561
Arnt	16.8577	18.8289	20.0439	16.9924	26.1671	20.3554	26.9188	22.2615	24.5452	21.436	28.4495	23.229
Arnt2	0.619072	0.820125	0.405471	0.424038	0.994267	1.04606	0.722664	1.00468	0.161412	1.52246	0.412646	0.707537
Arntl	28.4424	3.23526	30.1634	16.9774	3.03104	19.4059	9.07774	10.6532	6.96114	7.02013	13.4414	12.8111
Arntl2	2.27304	4.86665	2.21109	3.20528	2.72006	4.29686	3.58705	3.6088	4.72173	3.37329	7.64383	4.23797
Arpc1a	21.417	24.7784	24.2716	27.3871	27.9218	29.3341	23.1503	27.3245	39.9141	28.372	31.5729	29.8718
Arpc1b	25.2486	29.8802	31.0691	47.0661	128.959	41.3967	41.2694	52.5091	76.2986	45.403	69.4434	35.6472
Arpc2	55.405	61.4368	60.007	62.6544	121.188	70.9539	71.1086	74.3848	63.2413	75.767	77.9975	65.4234
Arpc3	57.9687	59.4255	56.9826	83.7558	103.432	82.3429	77.597	97.3714	99.5265	76.9869	82.3536	74.8072
Arpc4	32.4287	31.6779	32.9098	40.2531	54.8539	41.8297	34.5456	52.6131	38.7864	39.2301	46.7836	40.8993
Arpc5	9.93701	11.3708	11.1252	18.3303	45.2679	18.4083	16.3469	23.0621	24.214	20.4641	26.3449	16.4531
Arpc5l	115.94	105.885	111.305	93.837	85.3751	96.0412	98.4612	90.4736	98.3898	108.052	105.691	110.59
Arpin	2.22709	1.68007	2.35471	3.37402	4.22422	3.60682	2.33896	2.3533	2.3734	2.57811	2.95196	3.0508
Arpp19	77.4403	78.3889	85.2915	113.956	100.149	108.732	157.328	135.778	145.718	128.811	99.7556	133.346
Arpp21	2.83362	4.77762	4.20851	17.8797	21.6534	21.1018	19.6651	28.7961	19.0201	18.2183	7.74073	12.3989
Arr3	0	0	0.169326	0.34373	0.0586223	0.106276	0.0978921	0.0593868	0.518112	0	0	0.122385
Arrb1	7.02778	5.00273	8.16388	6.23909	8.16446	6.25453	4.02077	3.63157	6.11935	5.89008	7.83268	5.76524
Arrb2	10.0057	11.2143	8.17196	19.9397	34.6046	18.9128	15.6111	30.2182	14.0828	13.5567	17.9143	16.5987
Arrdc1	4.71466	3.1939	7.2432	11.5972	13.9032	9.96623	5.20193	10.6718	9.101	7.47339	11.3044	7.0677
Arrdc2	92.3451	105.627	137.023	108.82	179.059	128.537	169.628	180.448	199.563	148.088	74.5157	147.3
Arrdc3	26.9344	23.1815	39.3059	20.57	26.7259	37.2475	36.6349	47.752	48.1392	16.7658	20.2866	20.4635
Arrdc4	6.93705	3.48695	9.50863	4.71706	5.95867	5.40075	4.66339	7.24551	7.06668	4.49047	6.97217	4.14626
Arrdc5	0.184501	1.65412	0.628356	0.310332	0.863622	0.700136	1.10759	0.637421	0.380043	0.0954419	0.544184	0
Arsa	4.94052	3.9534	4.73639	6.10675	7.67272	5.83813	4.95423	6.04958	8.50223	3.85544	7.65119	4.95124
Arsb	1.67651	2.6443	2.34637	2.34302	9.82821	3.19409	2.21949	3.01562	4.68455	3.59366	4.13986	2.28074
Arsg	0.551573	0.547989	0.520873	1.39773	2.28405	0.679689	0.682772	1.47885	1.51158	0.822609	1.10048	0.950306
Arsi	1.08777	0.595808	1.42163	1.84757	3.72928	2.46788	1.76232	1.94645	0.868205	2.02953	1.75105	1.4341
Arsj	0.0447641	0.0362658	0	0.0937332	0.438273	0.253794	0.210801	0.115412	0.0917571	0.461014	0.150131	0.119068
Arsk	2.90164	2.16279	3.89672	2.96885	3.24543	2.64883	1.91924	1.83752	2.58949	2.61563	3.17772	2.72629
Art1	289.785	371.167	240.865	339.283	373.471	376.578	372.373	298.618	282.78	354.895	487.064	371.76
Art2a-ps	0	0	0	0	0.192145	0	0	0.0649153	0	0	0	0
Art2b	0.153542	0.244895	0	0.230062	0.158285	0.0675641	0.1111	0.0931866	0.0776126	0.119949	0.0383418	0.0535577
Art3	205.153	252.235	215.943	210.502	307.98	268.575	294.201	247.604	305.65	314.558	387.442	308.568
Art4	0.070202	0.113873	0	0	0	0.0265536	0.0300626	0.0603868	0	0.0361797	0.0883734	0.0311394
Art5	23.259	54.8034	20.1074	46.4454	57.3843	64.005	49.4711	36.5467	45.8557	55.27	107.279	57.5429
Artn	0.0586828	0.0953809	0.343287	0.240672	0.34966	0.382934	0.100574	0.752246	0.192949	0.126843	0.295994	0.357312
Arv1	2.26194	2.2372	3.05922	3.89529	5.0278	3.42424	2.81412	3.43033	3.35789	3.42455	2.71468	3.08307
Arvcf	6.45597	6.8455	4.92998	6.8418	5.34352	6.48189	6.94676	6.98075	6.60989	5.58842	8.41293	6.43014
Arx	0.0721261	0.117004	0.0612116	0.604593	0.491944	0.43858	0.338584	0.287675	0.174652	0.706299	0.25515	0.890178
Arxes1	1.07549	2.72376	3.31312	0.610974	0.469978	0.189064	0.0546825	0.307407	14.7575	0.835392	3.28446	1.00781
Arxes2	3.52375	14.2623	9.62085	5.23124	1.82022	2.45022	0.511052	1.13478	80.6646	4.29548	21.2564	9.06494
As3mt	27.6386	34.2634	22.8157	14.3408	19.5027	21.5578	20.7873	20.671	14.6408	20.9071	15.4095	16.2817
Asah1	8.73414	8.98346	12.4052	12.3696	30.3928	14.3372	12.6125	16.7721	13.7634	19.9731	19.4475	14.5083
Asah2	2.01439	2.75855	2.37542	2.53021	2.86877	2.53275	1.80297	1.55761	2.64186	1.94204	2.45598	1.86687
Asap1	3.38244	4.51873	3.61804	4.64124	7.97062	4.28613	3.71945	3.71905	6.07315	7.55489	5.19789	2.84609
Asap2	1.73726	2.95052	1.95613	3.99507	3.98407	3.88641	2.52566	2.29455	2.09214	1.5903	2.72058	2.29258
Asap3	1.67026	0.956957	1.27806	3.34349	3.64177	2.98685	1.51723	2.18785	1.66986	1.90871	2.45897	1.67942
Asb1	3.6864	3.53261	5.8057	5.60695	4.34701	5.10804	3.7857	3.65297	2.95381	4.08493	3.50063	3.18963
Asb10	68.6017	48.6606	48.363	31.7559	30.4438	28.8073	40.5792	27.3225	30.4037	27.7083	29.0094	26.3478
Asb11	139.138	196.746	182.03	141.677	122.27	156.833	205.989	166.052	233.043	125.266	192.783	168.246
Asb12	35.1852	44.4822	30.7595	35.0567	29.4995	43.3801	29.325	32.2335	31.1831	28.126	29.7408	37.5511
Asb13	11.1071	12.3989	12.7258	10.7583	10.3435	10.3448	11.1576	10.7963	12.8516	11.6947	12.6828	12.194
Asb14	118.436	104.677	98.8648	64.4755	52.5331	56.2055	91.6112	68.6823	88.133	68.4367	115.162	100.412
Asb15	17.5165	52.2643	23.3329	13.6046	29.2715	22.0734	29.7708	17.2011	24.5392	24.9914	36.4821	21.8022
Asb16	42.7488	45.0607	49.8763	39.4932	44.507	40.5657	50.212	41.2696	40.0813	42.7789	54.3926	48.1483
Asb17	0	0.0841186	0.0293395	0.0579578	0.0883	0.0523081	0.0888327	0.159713	0.226975	0.0356352	0.0290144	0.0306711
Asb18	15.5989	18.0495	18.9739	16.3591	15.9654	17.1026	18.4889	10.6296	11.1653	15.4089	10.711	8.07969
Asb2	544.367	296.35	569.499	272.763	212.86	373.502	400.131	344.468	348.904	159.105	257.617	224.431
Asb3	2.82002	3.26879	3.13255	4.14055	4.59448	4.43122	4.04688	3.47305	3.11553	4.42824	4.41435	4.76951
Asb4	8.92532	3.65396	10.6911	3.34441	3.63729	3.59619	1.44106	0.99493	1.99013	1.60838	6.58609	3.88115
Asb5	166.707	134.529	119.042	132.96	115.645	145.821	178.058	131.436	140.172	163.228	151.049	190.924
Asb6	5.68451	7.42066	6.01036	8.33822	10.2361	8.16205	6.8216	8.13898	7.61809	8.57436	9.32891	7.6746
Asb7	3.14352	3.07507	3.79193	3.76356	3.47385	3.96018	2.56218	3.66271	3.38214	4.06497	3.64459	3.25733
Asb8	49.3588	67.6746	49.3946	58.7859	73.7151	67.9733	64.0689	71.6626	52.0216	74.8911	54.2511	66.0906
Asb9	0	0	0	0	0	0	0	0	0	0	0	0
Ascc1	14.9081	13.6274	12.5519	12.9578	14.3294	13.1874	13.5219	15.4082	14.5526	13.7145	17.9582	16.3547
Ascc2	7.82414	8.96807	8.59721	9.44476	12.2931	8.93363	10.0789	8.12806	8.40595	10.7923	10.317	10.1578
Ascc3	4.41661	5.94144	4.73429	4.11977	6.81938	4.76521	4.95245	6.01673	4.03503	6.52603	5.002	4.74895
Ascl1	0.0712887	0.0289103	0.0907492	0.0896339	0.0303444	0	0	0.030662	0.46804	0	0.0897449	0.0316222
Ascl2	0	0.0464672	0	0.106065	0.194707	0	0	0.0492673	0.0470011	0	0	0
Ascl3	0	0	0.130049	0	0.129508	0.115922	0	0	0	0	0	0
Ascl4	0.301049	0.036181	0	0.0756737	0.0382832	0.22886	0.0381827	0.221098	0.0783063	0.0466908	0.0374292	0
Ascl5	0	0	0	0.170475	0.513947	0.307611	0.346333	0.350637	0	0	0	0.180019
Asf1a	16.3407	11.7973	17.5036	17.3491	16.6187	18.1175	13.6056	12.53	13.9427	13.6568	13.6557	15.5333
Asf1b	0.253874	0.64737	0.517533	1.06496	3.54419	0.615118	0.55898	1.39919	0.417139	0.733444	0.639901	0.697951
Asgr1	0	0	0	0	0.0696069	0	0	0	0.0673352	0	0	0
Asgr2	0.160462	0.263124	0.546728	0.343053	0.435681	0.733578	0.218051	0.219976	0.559995	0.333491	0.407695	0.44739
Ash1l	6.13911	7.1099	6.98272	5.25433	6.9678	5.742	6.36464	4.89818	5.50415	7.00937	6.08478	6.4714
Ash2l	13.7496	14.2178	13.7775	17.0765	21.4178	17.1264	16.6833	21.6089	16.9982	18.2891	18.0007	15.7723
Asic1	0.344669	0.353728	0.214352	0.558182	0.567323	0.330234	0.314806	0.335735	0.489872	0.165666	0.385352	0.42787
Asic2	0.0977298	0.0264152	0.042862	0.0273016	0.0215121	0.0246404	0.0836969	0.0560338	0.0801874	0	0	0.0577933
Asic3	0.66082	1.73791	0.702447	2.13016	0.769922	1.55525	1.78635	1.3847	1.47135	0.753565	2.02409	1.59582
Asic4	0	0	0	0	0.0280976	0.0271644	0	0	0.0589369	0	0.0301358	0.0637109
Asic5	0	0	0	0	0	0	0	0	0	0	0	0
Asl	4.47641	8.29443	7.38417	13.3305	13.3812	13.5752	9.86364	12.4987	11.7146	11.7915	13.1223	8.06943
Asmt	0	0	0	0	0	0	0.0686281	0	0	0	0	0
Asna1	41.4099	46.9504	43.0715	39.1422	50.3806	41.3789	38.3717	43.616	39.4917	39.9858	48.5099	47.9987
Asns	1.5271	4.46335	2.68218	2.74984	4.09485	3.47741	1.38516	5.2194	21.829	2.96753	3.96066	2.31207
Asnsd1	69.7612	75.8476	69.3875	55.9168	58.7458	63.0107	59.6014	56.991	60.3019	61.6387	72.1755	66.4428
Aspa	6.72161	5.14541	8.23788	9.55646	7.84068	8.25783	14.3325	14.4575	17.275	16.0543	10.2563	12.6306
Aspdh	0.113	0	0	0.164412	0	0	0	0	0.0932408	0	0.176473	0.173633
Aspg	0.386064	2.99991	4.20381	1.42898	0.356055	0.559677	0.881671	0.470358	6.86307	0.265235	4.85892	0.570745
Asph	166.442	138.224	191.843	190.913	187.408	243.165	152.91	171.042	159.271	168.672	175.016	151.264
Asphd1	0.228614	0	0	0.238349	0.122751	0.171414	0	0.121565	0.0708629	0.181247	0	0.204599
[truncated: 31,642 more rows]
