# Supplementary material for: Microbiota dysbiosis influences immune system and muscle pathophysiology of dystrophin deficient mice
Source: EMBO Mol Med. 2026 Jun 3;18(7):2979–3008. doi: 10.1038/s44321-026-00445-1 (PMC13365508; doi:10.1038/s44321-026-00445-1)
Supplement: Supplementary file 5 — Data Set EV4 [file 44321_2026_445_MOESM5_ESM.xlsx]

## Sheet: Legend
Dataset EV4 legend
Gene onthology (GO) analysis of the convergent upregulated genes in muscles of 3m mdx, 3m mdx+ABX and 3m GFmdx mice, evidencing pathways related oxidative metabolism and nutrient uptake/processing

## Sheet: Dataset EV4
log2 fc median	mdx	mdx	mdx	mdxGFM	mdxGFM	mdxGFM	mdxABX	mdxABX	mdxABX
Fbxo31	-0.83924	0	-0.112667	0.201294	0.096826	0.156571	0.908452	0.0989517	0.783411
Fbxo32	-1.23882	-0.962127	0	0.367583	0.264058	0.103346	2.2361	0.847782	0.445179
Trim63	-1.53991	-0.973816	-0.294102	0.653486	0	0.511473	2.18698	0.268744	0.0913485
Atf4	-0.15383	-0.262203	0	0.129438	0.0479884	0.344508	0.610432	0.395752	0.137924
Gadd45a	-0.800986	-0.716898	0.0466516	0.137087	0	1.02741	0.0710567	0.333026	0.546377
Map1lc3a	-0.254056	-0.290932	0	0.197617	0.633268	0.207796	0.116149	0.000324147	0.229548
Map1lc3b	-0.384362	-0.219063	-0.0944033	0.0799227	0.053662	0.0709403	0.604381	0.278608	0
Bnip3	-0.380369	-0.182299	0.157272	0.2491	0.303813	0.679482	0.198291	0	0.141964
Phlda3	-0.468783	-0.128662	-0.0846962	0.328897	0.239481	0.417782	0	0.31184	0.203612
Smad3	-0.807343	-0.781035	-0.33661	0.170839	0.209203	0.26863	0.182957	0	1.30351
Myod1	1.11401	0.760121	0.324072	-0.152637	-0.377263	-2.23744	-0.974573	-4.61448	-1.41983
Myog	0.578512	1.93993	1.24124	-0.205338	-1.40055	-3.3539	-0.123264	-3.47624	-1.2303
Mef2c	-0.040557	0.191864	0.0796595	-0.152637	-0.377263	-2.23744	-0.974573	-4.61448	-1.41983
Pax7	0	1.62072	1.01195	-0.205338	-1.40055	-3.3539	-0.123264	-3.47624	-1.2303
Pax3	0	-0.292	0.346695	-0.153227	-1.04842	-1.51729	-0.347262	-0.3919	-0.342653
Obsl1	0.629396	0.119994	0.410839	-0.534839	-1.52473	-0.0454209	-0.233863	-1.99727	-0.903036
Dmpk	0.61462	0.0823242	0.507061	-0.220854	-1.35304	-1.45218	-5.08778	-0.504998	-0.144561
Actc1	0.500099	0.701001	0.255366	-0.896093	-0.225784	-1.35212	-1.26669	-1.62884	-1.35007
Tnnt1	0.56669	1.28665	0.736964	-0.170436	-0.428156	-0.425862	-0.0704553	-1.50139	-0.902684
Acta2	0	1.11909	0.136981	-2.59615	-1.55859	-5.43876	-1.43849	-4.24337	-2.34269
heatmaps
log2 fc	mdx	mdx	mdx	mdxGFM	mdxGFM	mdxGFM	mdxABX	mdxABX	mdxABX
Fbxo31	-0.83924	0	-0.112667	0.201294	0.096826	0.156571	0.908452	0.0989517	0.783411
Fbxo32	-1.23882	-0.962127	0	0.367583	0.264058	0.103346	2.2361	0.847782	0.445179
Trim63	-1.53991	-0.973816	-0.294102	0.653486	0	0.511473	2.18698	0.268744	0.0913485
Atf4	-0.15383	-0.262203	0	0.129438	0.0479884	0.344508	0.610432	0.395752	0.137924
Gadd45a	-0.800986	-0.716898	0.0466516	0.137087	0	1.02741	0.0710567	0.333026	0.546377
Map1lc3a	-0.254056	-0.290932	0	0.197617	0.633268	0.207796	0.116149	0.000324147	0.229548
Map1lc3b	-0.384362	-0.219063	-0.0944033	0.0799227	0.053662	0.0709403	0.604381	0.278608	0
Bnip3	-0.380369	-0.182299	0.157272	0.2491	0.303813	0.679482	0.198291	0	0.141964
Phlda3	-0.468783	-0.128662	-0.0846962	0.328897	0.239481	0.417782	0	0.31184	0.203612
Smad3	-0.807343	-0.781035	-0.33661	0.170839	0.209203	0.26863	0.182957	0	1.30351
Myod1	1.11401	0.760121	0.324072	-0.152637	-0.377263	-2.23744	-0.974573	-4.61448	-1.41983
Myog	0.578512	1.93993	1.24124	-0.205338	-1.40055	-3.3539	-0.123264	-3.47624	-1.2303
Mef2c	-0.040557	0.191864	0.0796595	-0.152637	-0.377263	-2.23744	-0.974573	-4.61448	-1.41983
Pax7	0	1.62072	1.01195	-0.205338	-1.40055	-3.3539	-0.123264	-3.47624	-1.2303
Pax3	0	-0.292	0.346695	-0.153227	-1.04842	-1.51729	-0.347262	-0.3919	-0.342653
Obsl1	0.629396	0.119994	0.410839	-0.534839	-1.52473	-0.0454209	-0.233863	-1.99727	-0.903036
Dmpk	0.61462	0.0823242	0.507061	-0.220854	-1.35304	-1.45218	-5.08778	-0.504998	-0.144561
Actc1	0.500099	0.701001	0.255366	-0.896093	-0.225784	-1.35212	-1.26669	-1.62884	-1.35007
Tnnt1	0.56669	1.28665	0.736964	-0.170436	-0.428156	-0.425862	-0.0704553	-1.50139	-0.902684
Acta2	0	1.11909	0.136981	-2.59615	-1.55859	-5.43876	-1.43849	-4.24337	-2.34269
