# Supplementary material for: Microbiota dysbiosis influences immune system and muscle pathophysiology of dystrophin deficient mice
Source: EMBO Mol Med. 2026 Jun 3;18(7):2979–3008. doi: 10.1038/s44321-026-00445-1 (PMC13365508; doi:10.1038/s44321-026-00445-1)
Supplement: Supplementary file 6 — Source data Fig. 1 [file 44321_2026_445_MOESM6_ESM.xlsx]

## Sheet: Figure 1
Figure 1C		Crypth lenght						Mucosal layer thickness
		3m C57Bl	3m mdx					3m C57Bl	3m mdx
		161.457	144.82	Mouse 1				37.013	8.201	Mouse 1
		193.665	107.848					26.642	7.906
		149.618	129.223					44.049	9.823
		141.014	107.113					43.661	11.011
		182.993	103.734					41.213	10
		137.169	108.101					48.439	10
		125.345	91.036					30.136	15.207
		124.085	87.249					31.197	12.54
		186.878	96.355					22.269	11.673
		174.028	85.771					21.2	8.5
		187.022	98.274					25.391	12.5
		122.293	76.175					21.49	13.757
		152.942	93.97					18.715	9
		168.877	92.724					23.946	16.508
		140.889	129.311					45.673	13.657
		137.366	100.399					50.631	15.232	Mouse 2
		141.823	98.827					24.648	18.028
		134.908	72.067					42.582	19.039
		193.284	79.098					34.184	12.021
		127.938	93.51					30.747	11.853
		242.743	85.301	Mouse 2				34.724	20.125
		245.401	73.351					31.249	16.125
		251.772	89.203					41.522	28.284
		264.125	85.301					44.138	20
		227.894	98.317					29.259	16
		226.435	77.632					40.917	18.028
		209.33	83.463					36.188	12.042
		209.173	87.496					40.213	16.125
		191.577	102.607					40.912	15.232
		144.62	87.167					32.449	16.826
		159.578	91.915					32.152	14.895	Mouse 3
		175.241	86.572					24.45	17.993
		171.663	103.512					24.898	24.895
		205.275	87.561					26.367	26.557
		132.095	97.068					26.556	19.666
		237.561	88.735					21.045	19.41
		212.902	84.896					26.931	12.636
		84.084	81.987					28.277	31.68
		183.21	71.527					27.26	22.834
		126.406	78.075					19.677	17.45
		235.618	75.827	Mouse 3				27.26	14.857
		264.243	99.192					34.005	17.993
		241.842	97.723					30.697	10.32
		201.482	113.688					32.209	24.552
		269.808	109.364					32.312	14.241
		227.605	92.446					27.599	18.455	Mouse 4
		219.933	75.128					28.656	13.162
		109.269	82.251					36.624	21.68
		126.235	104.518					32.035	19.41
		179.934	82.306					38.174	16.5
		118.585	66.444					21.62	17.174
		164.566	87.781					26.261	19.641
		145.23	104.877					31.249	23.613
		190.582	87.074					26.261	23.613
		196.008	95.603					33.673	23.356
		146.387	84.777					25.982	24.305
		177.822	66.33					45.102	17.777
		139.172	105.451					45.918	12.636
		256.791	106.46					37.138	11.921
		195.57	81.349					39	10.827
		141.209	66.693	Mouse 4
		173.342	47.888
		182.415	81.052
		177.84	79.323
		168.438	76.144
		190.296	86.815
		196.462	75.449
		196.462	77.963
		243.693	111.965
		239.429	94.971
		176.995	105.821
		170.784	97.213
		242.048	76.224
		220.231	97.042
		249.741	108.271
		199.301	83.506
		203.739	107.039
		178.785	111.114
		173.414	97.275
		203.478	112.422
Figure 1D		Total SCFA			Propionic acid				Isobutyric aid				Isovaleric acid
		3m C57Bl	3m mdx		3m C57Bl	3m mdx			3m C57Bl	3m mdx			3m C57Bl	3m mdx
		532.368	463.268		64.6275	57.547			27.25	10.8175			5.36024	6.60644
		335.179	838.401		54.0545	72.1316			6.68245	11.2841			9.1757	8.84737
		770.566	485.858		110.759	37.3927			30.4461	8.12881				11.3934
			497.459			46.4351				22.3798				5.43687
										32.9809
		Valeric acid			Butyric acid				Acetic acid
		3m C57Bl	3m mdx		3m C57Bl	3m mdx			3m C57Bl	3m mdx
		24.7914	6.10479		55.0933	58.4923			355.246	323.7
		5.77583	14.6953		29.3307	197.808			239.336	533.635
		28.6524	6.9658		90.1798	95.8889			488.887	337.482
			21.3068			67.4276				334.473
										803.722
Figure 1E				Mean intensity (a.u.)
				Lyso PC 18:0	Lyso PC 16:0	PC 34:2	PC 36:2
			Region	Mean	Mean	Mean	Mean
		mouse1	1	11.05	368.9	600.36	638.19
			2	3.72	318.63	636.08	649.18
			3	2.75	308.29	647.11	655.29
			4	2.94	331.93	629.45	662.06
			5	4.72	305.01	629.17	649.19
			6	5.82	318.08	650.02	642
			7	4.91	369.24	644.88	659.11
			8	5.1	362.46	637.33	653.45
			9	9.34	330.47	602.77	659.8
			10	3.6	300.23	614	650.73
			11	4.12	310.66	630.52	636.93
			12	6.07	371.25	622.99	658.92
		mouse 2	1	4.2	303.69	631.05	650.9
			2	10.92	359.37	610.83	633.18
			3	8.39	347.11	637.64	664.1
			4	4.3	358.06	639.87	647.16
			5	4.94	363.49	646.5	638.19
			6	5.51	371.03	649.03	652.85
			7	7.33	354.86	606.29	643.4
			8	4.09	381.11	627.93	659.07
			9	5.97	309.09	638.67	671.39
			10	2.67	350.02	628.83	633.2
			11	4.96	373.55	613.65	650.92
			12	3.44	344	622.74	659.85
		mouse 3	1	6.59	314.33	620.74	665.87
			2	9.03	369.07	641.27	639.81
			3	10.27	305.07	622.05	661.03
			4	7.2	353.56	633.08	654.55
			5	6.03	373.59	627.5	673.39
			6	4.04	305	610.01	646.9
			7	6.36	396.36	652.52	630.64
			8	8.93	341.11	635.06	651.7
			9	8.11	363.64	648.13	644.76
			10	3.08	394.46	601.09	637.25
			11	5.93	363.57	607.26	643.48
			12	8.94	341.06	616.47	641.02
Figure 1F		PSMB8			PSMB9				PTX3				RELb
		3m C57Bl	3m mdx		3m C57Bl	3m mdx			3m C57Bl	3m mdx			3m C57Bl	3m mdx
		0.0634884	0.760718		0.580519	0.56913			0.129295	0.401699			0.130033	0.58995
		0.0361404	0.835348		0.560616	1.2604			0.100192	0.615468			0.118423	0.438691
		0.0569185	0.747796		1.07606	0.66921			0.101603	0.220273			0.28793	0.699106
			1.20516			1.21867				0.720486				0.924592
			1.79781			1.12809				0.698778				0.941144
		TGFβ			TLR4				IL6				TNFα
		3m C57Bl	3m mdx		3m C57Bl	3m mdx			3m C57Bl	3m mdx			3m C57Bl	3m mdx
		1.21579	0.716187		0.821031	0.458713			0.406388	0.431082			0.478817	0.235555
		0.786286	0.883283		0.601348	0.821039			0.305545	0.538142			0.29531	0.356274
		1.0653	0.644339		1.19592	0.725156			0.715014	0.602588			0.437408	0.34013
			1.18514			0.740489				0.597414				0.551887
			0.770692			1.79497				1.31396				1.2533
		TRAF6			TLR2
		3m C57Bl	3m mdx		3m C57Bl	3m mdx
		0.0619479	0.408778		1.05237	0.410694
		0.045139	0.2506		0.780341	0.39212
		0.0438402	0.525361		1.02685	0.451009
			0.5868			0.548208
			1.75143			0.594963
		PSMB8					PSMB9							PTX3
		RELB					TGFβ							TLR4
		IL6					TNFα							TRAF6
		TLR2					Actin
