# Supplementary material for: Microbiota dysbiosis influences immune system and muscle pathophysiology of dystrophin deficient mice
Source: EMBO Mol Med. 2026 Jun 3;18(7):2979–3008. doi: 10.1038/s44321-026-00445-1 (PMC13365508; doi:10.1038/s44321-026-00445-1)
Supplement: Supplementary file 7 — Source data Fig. 2 [file 44321_2026_445_MOESM7_ESM.xlsx]

## Sheet: observed_asv
ID	Status	Observed
EXP1.1	CTRL	514
EXP1.2	CTRL	475
EXP1.3	CTRL	666
Sample11	CTRL	661
Sample12	CTRL	591
Sample13	CTRL	595
EXP2.4	MDX_3m	488
EXP2.5	MDX_3m	505
EXP4.10	MDX_3m	454
Sample10	MDX_3m	507
Sample14	MDX_3m	411
Sample15	MDX_3m	404
Sample16	MDX_3m	434
Sample9	MDX_3m	522

## Sheet: rel_ab_4genera
ID	Status	Prevotella	Alistipes	Parasutterella	Parasutterella	Rikenella
EXP1-1	CTRL	0.169814	0.529902	1.4915	1.4915	0.159584
EXP1-2	CTRL	0	1.36056	0.613786	0.613786	0
EXP1-3	CTRL	0.0122757	1.70632	1.40762	1.40762	0.0675164
Sample11	CTRL	0.227101	2.38149	0.910449	0.910449	0.177998
Sample12	CTRL	0.284387	1.89251	0.390777	0.390777	0.137079
Sample13	CTRL	0.280295	1.86591	0.728359	0.728359	0.202549
EXP2-4	MDX_3m	2.68429	8.58277	0.00204595	0.00204595	0
EXP2-5	MDX_3m	1.34828	6.85394	0.00204595	0.00204595	0
EXP4-10	MDX_3m	0.308939	11.1116	0.0143217	0.0143217	0
Sample10	MDX_3m	4.65045	24.7969	0.0184136	0.0184136	0
Sample14	MDX_3m	2.67611	5.71434	0.0716083	0.0716083	0
Sample15	MDX_3m	1.96821	6.42838	0.114573	0.114573	0
Sample16	MDX_3m	1.3892	5.95372	0.0634245	0.0634245	0
Sample9	MDX_3m	0.403053	24.49	0.00613786	0.00613786	0

## Sheet: rel_ab_barplot
Status	CTRL	MDX_3m
Bacteroidetes_uncl	27.0158	16.9929
Lachnospiraceae_uncl	19.2886	23.1835
Bacteria_uncl	21.0027	19.1742
Alistipes	1.62278	11.7415
Bacteroidales_uncl	2.21577	6.51815
Ruminococcaceae_uncl	4.22421	6.42096
Bacteroides	8.08969	2.68429
Helicobacter	2.83194	1.82934
Porphyromonadaceae_uncl	1.76054	1.31018
Clostridiales_uncl	1.62278	1.6585
Prevotella	0.162312	1.92857
Oscillibacter	0.839522	1.42756
Anaeroplasma	0.419761	0.86109
Odoribacter	0.0610376	1.08691
Parabacteroides	0.628107	0.484891
Saccharibacteria_genera_is	0.205618	0.301266
Lactobacillus	1.79225	0.194621
Prevotellaceae_uncl	1.85022	0.00179021
Lachnoanaerobaculum	0.406803	0.198202
Lachnospiracea_incertae_sedis	0.315077	0.0716083
Parasutterella	0.923747	0.0365714
Clostridium_XlVb	0.31269	0.258557
Clostridia_uncl	0.183113	0.399216
Mucispirillum	0.283705	0.0920678
Intestinimonas	0.136397	0.157794
Anaerotruncus	0.258813	0.0560079
Rikenellaceae_uncl	0.00579686	0.432207
Flavonifractor	0.08593	0.0910449
Erysipelotrichaceae_uncl	0.180385	0.096927
Others	1.27395	0.309706

## Sheet: otutable
OTU	Status	DENOVO1	DENOVO2	DENOVO3	DENOVO4	DENOVO5	DENOVO6	DENOVO7	DENOVO8	DENOVO9	DENOVO10	DENOVO11	DENOVO12	DENOVO13	DENOVO14	DENOVO15	DENOVO16	DENOVO17	DENOVO18	DENOVO19	DENOVO20	DENOVO21	DENOVO22	DENOVO23	DENOVO24	DENOVO25	DENOVO26	DENOVO27	DENOVO28	DENOVO29	DENOVO30	DENOVO31	DENOVO32	DENOVO33	DENOVO34	DENOVO35	DENOVO36	DENOVO37	DENOVO38	DENOVO39	DENOVO40	DENOVO41	DENOVO42	DENOVO43	DENOVO44	DENOVO45	DENOVO46	DENOVO47	DENOVO48
EXP1-1	CTRL	8047	37	1	56	1085	298	39	1	10	1	630	1308	136	824	124	0	202	265	307	174	114	8	0	10	135	324	118	0	29	0	3	133	691	110	0	64	78	2	3	0	0	1	1612	107	5	118	1584	153
EXP1-2	CTRL	1	2	11	92	726	436	367	302	1	0	228	388	38	427	11	161	1579	0	1003	0	389	366	0	4	0	0	10	2	0	6	3	37	26	344	0	504	478	142	27	273	11	445	41	276	249	16	1	11
EXP1-3	CTRL	1202	21	223	67	403	169	46	126	7	0	596	1385	55	357	257	254	983	588	1392	26	132	310	21	3	38	30	204	0	29	24	23	97	92	118	0	37	765	6	106	78	43	118	511	157	11	39	147	176
Sample11	CTRL	4516	86	20	116	484	252	143	471	127	24	176	1591	388	692	50	12	88	712	6	1813	361	264	31	26	189	3717	421	8	411	0	42	366	428	384	0	715	364	157	184	0	0	18	32	59	3	193	2362	190
Sample12	CTRL	7600	32	10	306	1321	90	1007	183	55	0	216	619	196	1762	66	3	67	401	9	1635	632	52	13	37	134	2261	218	0	638	0	5	155	231	360	0	1	36	414	26	0	0	16	133	235	24	238	3146	18
Sample13	CTRL	6186	49	2	222	549	101	262	144	75	0	205	2135	142	876	16	0	67	519	2	2564	372	97	146	1	270	1390	218	0	342	0	44	357	180	296	0	806	261	15	76	0	0	12	28	116	4	150	2766	107
EXP2-4	MDX_3m	3	1820	265	190	2135	685	3269	1181	573	1497	462	0	167	1106	59	217	54	576	406	92	1073	270	92	11	1138	128	227	61	807	0	40	1439	0	576	0	0	0	602	543	1	0	0	21	154	93	0	3	280
EXP2-5	MDX_3m	5160	1796	62	149	32	460	5927	904	935	793	360	0	513	293	3716	139	304	236	487	17	849	234	50	2	1031	384	73	20	1338	0	226	830	6	531	0	0	0	325	277	0	0	0	23	26	340	13	2	222
EXP4-10	MDX_3m	32	2732	168	3081	1589	1020	2036	1020	1049	170	668	0	904	298	3898	565	123	633	542	156	198	113	1087	3	592	180	194	1134	3	0	50	1921	3	446	0	1573	0	852	792	0	0	0	126	13	68	59	2	27
Sample10	MDX_3m	3	4696	2272	673	1025	618	3671	3977	5634	3500	308	1	1169	794	12	1263	115	955	583	1	644	380	871	12	405	386	303	1252	56	0	541	2833	5	193	0	0	0	15	539	1	1	0	39	22	4	5	7	119
Sample14	MDX_3m	0	2	1742	981	538	2789	6	462	322	1548	229	233	1643	369	79	953	2911	269	385	0	533	1091	771	4	0	0	454	812	266	845	9	40	832	347	675	1	1118	0	492	1521	660	1309	1655	291	2	638	2	150
Sample15	MDX_3m	0	8	1800	1323	553	3259	9	257	1836	1318	244	68	1342	423	12	443	4780	304	391	0	1309	1419	929	0	0	0	639	545	149	614	14	29	1345	373	527	0	2129	0	313	1490	534	1228	2906	139	6	813	5	156
Sample16	MDX_3m	1	2	2087	1276	421	2284	22	319	581	828	132	202	1253	338	504	857	5538	140	320	0	1189	1066	1541	17	0	0	342	296	185	783	8	2	1479	660	623	0	845	0	395	847	600	681	212	1389	95	679	2	121
Sample9	MDX_3m	1590	7559	34	2495	1543	98	5867	3897	3618	265	408	16	289	1412	1092	238	15	505	139	60	577	116	32	10	1067	540	118	250	884	0	190	1863	2	252	0	76	0	324	251	0	0	0	18	34	154	21	5	81
[truncated: 1,006 more columns]

## Sheet: taxa
DENOVO1	Bacteria;Bacteroidetes
DENOVO2	Bacteria;Bacteroidetes;Bacteroidia;Bacteroidales;Rikenellaceae;Alistipes
DENOVO3	Bacteria;Bacteroidetes;Bacteroidia;Bacteroidales
DENOVO4	Bacteria;Bacteroidetes;Bacteroidia;Bacteroidales
DENOVO5	Bacteria;Proteobacteria;Epsilonproteobacteria;Campylobacterales;Helicobacteraceae;Helicobacter
DENOVO6	Bacteria;Bacteroidetes
DENOVO7	Bacteria;Firmicutes;Clostridia;Clostridiales;Lachnospiraceae
DENOVO8	Bacteria;Bacteroidetes;Bacteroidia;Bacteroidales;Rikenellaceae;Alistipes
DENOVO9	Bacteria;Bacteroidetes;Bacteroidia;Bacteroidales;Rikenellaceae;Alistipes
DENOVO10	Bacteria;Bacteroidetes;Bacteroidia;Bacteroidales;Prevotellaceae;Prevotella
DENOVO11	Bacteria;Firmicutes;Clostridia;Clostridiales;Lachnospiraceae
DENOVO12	Bacteria;Bacteroidetes;Bacteroidia;Bacteroidales;Bacteroidaceae;Bacteroides
DENOVO13	Bacteria;Bacteroidetes
DENOVO14	Bacteria;Firmicutes;Clostridia;Clostridiales;Lachnospiraceae
DENOVO15	Bacteria;Firmicutes;Clostridia;Clostridiales;Lachnospiraceae
DENOVO16	Bacteria;Bacteroidetes;Bacteroidia;Bacteroidales;Rikenellaceae;Alistipes
DENOVO17	Bacteria
DENOVO18	Bacteria;Bacteroidetes
DENOVO19	Bacteria;Bacteroidetes
DENOVO20	Bacteria;Bacteroidetes
DENOVO21	Bacteria;Firmicutes;Clostridia;Clostridiales;Ruminococcaceae;Oscillibacter
DENOVO22	Bacteria
DENOVO23	Bacteria;Bacteroidetes;Bacteroidia;Bacteroidales;Porphyromonadaceae;Odoribacter
DENOVO24	Bacteria;Firmicutes;Clostridia;Clostridiales;Lachnospiraceae
DENOVO25	Bacteria
DENOVO26	Bacteria;Bacteroidetes
DENOVO27	Bacteria;Bacteroidetes
DENOVO28	Bacteria;Tenericutes;Mollicutes;Anaeroplasmatales;Anaeroplasmataceae;Anaeroplasma
DENOVO29	Bacteria;Firmicutes;Clostridia;Clostridiales;Lachnospiraceae
DENOVO30	Bacteria
DENOVO31	Bacteria;Firmicutes;Clostridia;Clostridiales;Lachnospiraceae
DENOVO32	Bacteria;Bacteroidetes;Bacteroidia;Bacteroidales;Bacteroidaceae;Bacteroides
DENOVO33	Bacteria
DENOVO34	Bacteria;Firmicutes;Clostridia;Clostridiales;Ruminococcaceae
DENOVO35	Bacteria;Bacteroidetes
DENOVO36	Bacteria;Firmicutes;Clostridia;Clostridiales;Lachnospiraceae
DENOVO37	Bacteria
DENOVO38	Bacteria;Firmicutes;Clostridia;Clostridiales;Lachnospiraceae
DENOVO39	Bacteria;Bacteroidetes
DENOVO40	Bacteria;Bacteroidetes
DENOVO41	Bacteria;Bacteroidetes
DENOVO42	Bacteria
DENOVO43	Bacteria;Firmicutes;Clostridia;Clostridiales;Lachnospiraceae
DENOVO44	Bacteria;Firmicutes;Clostridia;Clostridiales;Lachnospiraceae
DENOVO45	Bacteria;Firmicutes;Clostridia;Clostridiales;Lachnospiraceae
DENOVO46	Bacteria;Bacteroidetes;Bacteroidia;Bacteroidales
DENOVO47	Bacteria;Bacteroidetes;Bacteroidia;Bacteroidales;Bacteroidaceae;Bacteroides
DENOVO48	Bacteria;Candidatus Saccharibacteria;Saccharibacteria_genera_incertae_sedis;Saccharibacteria_genera_incertae_sedis;Saccharibacteria_genera_incertae_sedis;Saccharibacteria_genera_incertae_sedis
DENOVO49	Bacteria
DENOVO50	Bacteria;Bacteroidetes
DENOVO51	Bacteria;Bacteroidetes
DENOVO52	Bacteria;Firmicutes;Clostridia;Clostridiales;Ruminococcaceae
DENOVO53	Bacteria;Bacteroidetes
DENOVO54	Bacteria;Firmicutes;Clostridia;Clostridiales;Lachnospiraceae
DENOVO55	Bacteria;Firmicutes;Clostridia;Clostridiales;Lachnospiraceae
DENOVO56	Bacteria;Firmicutes;Clostridia;Clostridiales;Lachnospiraceae
DENOVO57	Bacteria;Firmicutes;Clostridia;Clostridiales;Ruminococcaceae
DENOVO58	Bacteria;Firmicutes;Clostridia;Clostridiales;Lachnospiraceae
DENOVO59	Bacteria;Firmicutes;Clostridia;Clostridiales;Lachnospiraceae;Lachnoanaerobaculum
DENOVO60	Bacteria;Firmicutes;Clostridia;Clostridiales;Lachnospiraceae
DENOVO61	Bacteria;Bacteroidetes
DENOVO62	Bacteria;Firmicutes;Clostridia;Clostridiales;Lachnospiraceae
DENOVO63	Bacteria;Firmicutes;Clostridia;Clostridiales;Lachnospiraceae
DENOVO64	Bacteria;Firmicutes;Clostridia;Clostridiales;Lachnospiraceae
DENOVO65	Bacteria;Bacteroidetes;Bacteroidia;Bacteroidales
DENOVO66	Bacteria;Bacteroidetes;Bacteroidia;Bacteroidales;Porphyromonadaceae
DENOVO67	Bacteria;Bacteroidetes
DENOVO68	Bacteria;Bacteroidetes;Bacteroidia;Bacteroidales
DENOVO69	Bacteria;Firmicutes;Clostridia;Clostridiales;Lachnospiraceae
DENOVO70	Bacteria;Firmicutes;Clostridia;Clostridiales;Ruminococcaceae
DENOVO71	Bacteria
DENOVO72	Bacteria
DENOVO73	Bacteria;Bacteroidetes;Bacteroidia;Bacteroidales;Porphyromonadaceae
DENOVO74	Bacteria;Firmicutes;Clostridia;Clostridiales;Lachnospiraceae
DENOVO75	Bacteria;Bacteroidetes;Bacteroidia;Bacteroidales
DENOVO76	Bacteria;Bacteroidetes;Bacteroidia;Bacteroidales;Bacteroidaceae;Bacteroides
DENOVO77	Bacteria;Bacteroidetes
DENOVO78	Bacteria;Bacteroidetes
DENOVO79	Bacteria;Bacteroidetes
DENOVO80	Bacteria;Bacteroidetes
DENOVO81	Bacteria;Firmicutes;Clostridia;Clostridiales;Ruminococcaceae
DENOVO82	Bacteria;Firmicutes;Clostridia;Clostridiales;Lachnospiraceae
DENOVO83	Bacteria;Firmicutes;Clostridia;Clostridiales;Lachnospiraceae
DENOVO84	Bacteria
DENOVO85	Bacteria;Bacteroidetes;Bacteroidia;Bacteroidales;Rikenellaceae;Alistipes
DENOVO86	Bacteria
DENOVO87	Bacteria;Bacteroidetes;Bacteroidia;Bacteroidales;Bacteroidaceae;Bacteroides
DENOVO88	Bacteria
DENOVO89	Bacteria;Firmicutes;Clostridia;Clostridiales;Ruminococcaceae
DENOVO90	Bacteria
DENOVO91	Bacteria;Firmicutes;Clostridia;Clostridiales;Ruminococcaceae
DENOVO92	Bacteria;Firmicutes;Clostridia;Clostridiales;Lachnospiraceae
DENOVO93	Bacteria
DENOVO94	Bacteria;Firmicutes;Clostridia;Clostridiales;Lachnospiraceae
DENOVO95	Bacteria;Firmicutes;Clostridia;Clostridiales;Lachnospiraceae
DENOVO96	Bacteria;Firmicutes;Clostridia;Clostridiales;Lachnospiraceae
DENOVO97	Bacteria;Firmicutes;Clostridia;Clostridiales;Lachnospiraceae
DENOVO98	Bacteria;Firmicutes;Clostridia;Clostridiales;Lachnospiraceae;Lachnospiracea_incertae_sedis
DENOVO99	Bacteria;Bacteroidetes;Bacteroidia;Bacteroidales;Rikenellaceae;Alistipes
DENOVO100	Bacteria;Bacteroidetes;Bacteroidia;Bacteroidales;Bacteroidaceae;Bacteroides
DENOVO101	Bacteria;Bacteroidetes;Bacteroidia;Bacteroidales;Porphyromonadaceae;Parabacteroides
DENOVO102	Bacteria;Bacteroidetes
DENOVO103	Bacteria;Firmicutes;Clostridia;Clostridiales;Lachnospiraceae
DENOVO104	Bacteria;Firmicutes;Clostridia;Clostridiales;Lachnospiraceae
DENOVO105	Bacteria;Firmicutes;Clostridia;Clostridiales;Lachnospiraceae
DENOVO106	Bacteria
DENOVO107	Bacteria;Bacteroidetes;Bacteroidia;Bacteroidales;Rikenellaceae;Alistipes
DENOVO108	Bacteria;Bacteroidetes;Bacteroidia;Bacteroidales;Porphyromonadaceae
DENOVO109	Bacteria
DENOVO110	Bacteria
DENOVO111	Bacteria;Bacteroidetes;Bacteroidia;Bacteroidales;Prevotellaceae
DENOVO112	Bacteria;Firmicutes;Clostridia;Clostridiales;Lachnospiraceae
DENOVO113	Bacteria;Bacteroidetes
DENOVO114	Bacteria;Bacteroidetes
DENOVO115	Bacteria;Bacteroidetes
DENOVO116	Bacteria
DENOVO117	Bacteria;Firmicutes;Bacilli;Lactobacillales;Lactobacillaceae;Lactobacillus
DENOVO118	Bacteria;Bacteroidetes
DENOVO119	Bacteria;Bacteroidetes
DENOVO120	Bacteria;Firmicutes;Clostridia;Clostridiales;Lachnospiraceae
DENOVO121	Bacteria;Firmicutes;Clostridia;Clostridiales;Lachnospiraceae
DENOVO122	Bacteria;Bacteroidetes;Bacteroidia;Bacteroidales;Rikenellaceae;Alistipes
DENOVO123	Bacteria;Bacteroidetes;Bacteroidia;Bacteroidales;Rikenellaceae;Alistipes
DENOVO124	Bacteria;Bacteroidetes;Bacteroidia;Bacteroidales
DENOVO125	Bacteria
DENOVO126	Bacteria;Firmicutes;Clostridia;Clostridiales;Lachnospiraceae
DENOVO127	Bacteria;Firmicutes;Clostridia;Clostridiales;Ruminococcaceae
DENOVO128	Bacteria;Proteobacteria;Betaproteobacteria;Burkholderiales;Sutterellaceae;Parasutterella
DENOVO129	Bacteria
DENOVO130	Bacteria;Firmicutes;Clostridia;Clostridiales;Lachnospiraceae
DENOVO131	Bacteria;Firmicutes;Clostridia;Clostridiales
DENOVO132	Bacteria;Firmicutes;Clostridia;Clostridiales;Lachnospiraceae
DENOVO133	Bacteria;Firmicutes;Clostridia;Clostridiales;Lachnospiraceae;Clostridium XlVb
DENOVO134	Bacteria;Firmicutes;Clostridia;Clostridiales;Lachnospiraceae
DENOVO135	Bacteria;Firmicutes;Clostridia;Clostridiales;Lachnospiraceae
DENOVO136	Bacteria;Proteobacteria;Epsilonproteobacteria;Campylobacterales;Helicobacteraceae;Helicobacter
DENOVO137	Bacteria;Bacteroidetes
DENOVO138	Bacteria;Firmicutes;Clostridia;Clostridiales;Lachnospiraceae
DENOVO139	Bacteria;Bacteroidetes;Bacteroidia;Bacteroidales;Rikenellaceae;Alistipes
DENOVO140	Bacteria;Bacteroidetes
DENOVO141	Bacteria;Firmicutes;Clostridia;Clostridiales
DENOVO142	Bacteria;Firmicutes;Clostridia;Clostridiales;Lachnospiraceae
DENOVO143	Bacteria;Firmicutes;Clostridia;Clostridiales;Ruminococcaceae
DENOVO144	Bacteria;Firmicutes;Clostridia;Clostridiales;Ruminococcaceae
DENOVO145	Bacteria
DENOVO146	Bacteria;Bacteroidetes
DENOVO147	Bacteria;Firmicutes;Clostridia;Clostridiales;Lachnospiraceae
DENOVO148	Bacteria;Firmicutes;Clostridia;Clostridiales;Lachnospiraceae
DENOVO149	Bacteria;Bacteroidetes
DENOVO150	Bacteria
DENOVO151	Bacteria
DENOVO152	Bacteria;Bacteroidetes;Bacteroidia;Bacteroidales
DENOVO153	Bacteria
DENOVO154	Bacteria;Firmicutes;Clostridia;Clostridiales;Ruminococcaceae
DENOVO155	Bacteria
DENOVO156	Bacteria;Firmicutes;Clostridia;Clostridiales;Lachnospiraceae
DENOVO157	Bacteria
DENOVO158	Bacteria
DENOVO159	Bacteria;Bacteroidetes
DENOVO160	Bacteria;Bacteroidetes
DENOVO161	Bacteria;Proteobacteria;Epsilonproteobacteria;Campylobacterales;Helicobacteraceae;Helicobacter
DENOVO162	Bacteria;Firmicutes;Clostridia;Clostridiales;Lachnospiraceae
DENOVO163	Bacteria;Firmicutes;Clostridia;Clostridiales;Ruminococcaceae;Oscillibacter
DENOVO164	Bacteria;Firmicutes;Clostridia;Clostridiales;Lachnospiraceae
DENOVO165	Bacteria;Bacteroidetes
DENOVO166	Bacteria;Firmicutes;Bacilli;Lactobacillales;Lactobacillaceae;Lactobacillus
DENOVO167	Bacteria;Firmicutes;Clostridia;Clostridiales;Ruminococcaceae
DENOVO168	Bacteria;Firmicutes;Clostridia;Clostridiales;Ruminococcaceae
DENOVO169	Bacteria;Firmicutes;Clostridia;Clostridiales;Lachnospiraceae
DENOVO170	Bacteria
DENOVO171	Bacteria
DENOVO172	Bacteria;Proteobacteria;Epsilonproteobacteria;Campylobacterales;Helicobacteraceae;Helicobacter
DENOVO173	Bacteria;Firmicutes;Clostridia;Clostridiales;Ruminococcaceae
DENOVO174	Bacteria
DENOVO175	Bacteria;Bacteroidetes
DENOVO176	Bacteria;Firmicutes;Clostridia;Clostridiales;Lachnospiraceae
DENOVO177	Bacteria
DENOVO178	Bacteria;Bacteroidetes;Bacteroidia;Bacteroidales;Prevotellaceae
DENOVO179	Bacteria;Bacteroidetes
DENOVO180	Bacteria;Bacteroidetes
DENOVO181	Bacteria
DENOVO182	Bacteria;Bacteroidetes
DENOVO183	Bacteria;Bacteroidetes;Bacteroidia;Bacteroidales;Porphyromonadaceae
DENOVO184	Bacteria;Firmicutes;Clostridia;Clostridiales
DENOVO185	Bacteria;Bacteroidetes
DENOVO186	Bacteria;Bacteroidetes;Bacteroidia;Bacteroidales;Porphyromonadaceae
DENOVO187	Bacteria
DENOVO188	Bacteria;Proteobacteria;Epsilonproteobacteria;Campylobacterales;Helicobacteraceae;Helicobacter
DENOVO189	Bacteria;Firmicutes;Clostridia;Clostridiales;Lachnospiraceae
DENOVO190	Bacteria;Bacteroidetes
DENOVO191	Bacteria;Bacteroidetes;Bacteroidia;Bacteroidales;Porphyromonadaceae
DENOVO192	Bacteria
DENOVO193	Bacteria
DENOVO194	Bacteria
DENOVO195	Bacteria;Bacteroidetes
DENOVO196	Bacteria;Bacteroidetes
DENOVO197	Bacteria
DENOVO198	Bacteria
DENOVO199	Bacteria;Bacteroidetes
DENOVO200	Bacteria
DENOVO201	Bacteria;Bacteroidetes
DENOVO202	Bacteria;Firmicutes;Clostridia;Clostridiales;Lachnospiraceae
DENOVO203	Bacteria;Firmicutes;Clostridia;Clostridiales;Lachnospiraceae
DENOVO204	Bacteria
DENOVO205	Bacteria;Firmicutes;Clostridia
DENOVO206	Bacteria;Firmicutes;Clostridia;Clostridiales;Lachnospiraceae
DENOVO207	Bacteria;Firmicutes;Clostridia;Clostridiales;Lachnospiraceae
DENOVO208	Bacteria;Firmicutes;Clostridia;Clostridiales;Ruminococcaceae
DENOVO209	Bacteria;Firmicutes;Clostridia;Clostridiales;Ruminococcaceae;Anaerotruncus
DENOVO210	Bacteria;Bacteroidetes
DENOVO211	Bacteria;Firmicutes;Clostridia;Clostridiales;Lachnospiraceae
DENOVO212	Bacteria
DENOVO213	Bacteria;Firmicutes;Clostridia;Clostridiales;Ruminococcaceae
DENOVO214	Bacteria;Bacteroidetes
DENOVO215	Bacteria;Firmicutes;Clostridia;Clostridiales
DENOVO216	Bacteria;Firmicutes;Clostridia;Clostridiales;Lachnospiraceae
DENOVO217	Bacteria;Bacteroidetes;Bacteroidia;Bacteroidales
DENOVO218	Bacteria;Tenericutes;Mollicutes;Anaeroplasmatales;Anaeroplasmataceae;Anaeroplasma
DENOVO219	Bacteria;Bacteroidetes;Bacteroidia;Bacteroidales
DENOVO220	Bacteria;Firmicutes;Clostridia;Clostridiales;Ruminococcaceae
DENOVO221	Bacteria
DENOVO222	Bacteria;Firmicutes;Clostridia;Clostridiales;Lachnospiraceae
DENOVO223	Bacteria;Firmicutes;Clostridia
DENOVO224	Bacteria;Bacteroidetes
DENOVO225	Bacteria
DENOVO226	Bacteria;Bacteroidetes;Bacteroidia;Bacteroidales
DENOVO227	Bacteria;Bacteroidetes;Bacteroidia;Bacteroidales;Rikenellaceae
DENOVO228	Bacteria;Firmicutes;Clostridia;Clostridiales;Lachnospiraceae
DENOVO229	Bacteria
DENOVO230	Bacteria;Bacteroidetes;Bacteroidia;Bacteroidales;Bacteroidaceae;Bacteroides
DENOVO231	Bacteria
DENOVO232	Bacteria;Firmicutes;Clostridia;Clostridiales
DENOVO233	Bacteria
DENOVO234	Bacteria
DENOVO235	Bacteria
DENOVO236	Bacteria;Firmicutes;Clostridia;Clostridiales;Lachnospiraceae
DENOVO237	Bacteria;Firmicutes;Clostridia;Clostridiales;Ruminococcaceae;Intestinimonas
DENOVO238	Bacteria;Bacteroidetes;Bacteroidia;Bacteroidales;Porphyromonadaceae;Parabacteroides
DENOVO239	Bacteria;Firmicutes;Clostridia;Clostridiales;Lachnospiraceae
DENOVO240	Bacteria
DENOVO241	Bacteria;Firmicutes;Clostridia;Clostridiales;Lachnospiraceae
DENOVO242	Bacteria
DENOVO243	Bacteria;Bacteroidetes
DENOVO244	Bacteria;Bacteroidetes
DENOVO245	Bacteria
DENOVO246	Bacteria;Bacteroidetes
DENOVO247	Bacteria;Bacteroidetes;Bacteroidia;Bacteroidales;Rikenellaceae;Alistipes
DENOVO248	Bacteria;Firmicutes;Clostridia;Clostridiales
DENOVO249	Bacteria;Firmicutes;Clostridia;Clostridiales;Lachnospiraceae
DENOVO250	Bacteria;Bacteroidetes
DENOVO251	Bacteria
DENOVO252	Bacteria;Firmicutes;Clostridia;Clostridiales;Ruminococcaceae
DENOVO253	Bacteria;Bacteroidetes;Bacteroidia;Bacteroidales;Rikenellaceae;Rikenella
DENOVO254	Bacteria;Firmicutes;Clostridia;Clostridiales;Ruminococcaceae
DENOVO255	Bacteria;Firmicutes;Clostridia;Clostridiales;Ruminococcaceae;Flavonifractor
DENOVO256	Bacteria;Firmicutes;Clostridia;Clostridiales;Lachnospiraceae
DENOVO257	Bacteria;Bacteroidetes
DENOVO258	Bacteria;Firmicutes;Clostridia;Clostridiales;Lachnospiraceae
DENOVO259	Bacteria
DENOVO260	Bacteria
DENOVO261	Bacteria
DENOVO262	Bacteria;Firmicutes;Clostridia;Clostridiales;Ruminococcaceae;Oscillibacter
DENOVO263	Bacteria;Firmicutes;Clostridia;Clostridiales;Ruminococcaceae
DENOVO264	Bacteria;Bacteroidetes;Bacteroidia;Bacteroidales;Bacteroidaceae;Bacteroides
DENOVO265	Bacteria;Deferribacteres;Deferribacteres;Deferribacterales;Deferribacteraceae;Mucispirillum
DENOVO266	Bacteria;Firmicutes;Clostridia;Clostridiales;Lachnospiraceae
DENOVO267	Bacteria;Firmicutes;Clostridia;Clostridiales
DENOVO268	Bacteria;Firmicutes;Clostridia;Clostridiales;Ruminococcaceae
DENOVO269	Bacteria
DENOVO270	Bacteria;Bacteroidetes
DENOVO271	Bacteria;Bacteroidetes;Bacteroidia;Bacteroidales
DENOVO272	Bacteria;Firmicutes;Clostridia;Clostridiales;Lachnospiraceae
DENOVO273	Bacteria;Bacteroidetes
DENOVO274	Bacteria;Tenericutes;Mollicutes;Anaeroplasmatales;Anaeroplasmataceae;Anaeroplasma
DENOVO275	Bacteria;Firmicutes;Clostridia;Clostridiales;Lachnospiraceae
DENOVO276	Bacteria
DENOVO277	Bacteria;Bacteroidetes;Bacteroidia;Bacteroidales
DENOVO278	Bacteria;Firmicutes;Clostridia;Clostridiales;Lachnospiraceae
DENOVO279	Bacteria
DENOVO280	Bacteria;Bacteroidetes
DENOVO281	Bacteria;Bacteroidetes;Bacteroidia;Bacteroidales
DENOVO282	Bacteria;Bacteroidetes;Bacteroidia;Bacteroidales;Bacteroidaceae;Bacteroides
DENOVO283	Bacteria
DENOVO284	Bacteria;Firmicutes;Clostridia;Clostridiales;Ruminococcaceae
DENOVO285	Bacteria
DENOVO286	Bacteria;Bacteroidetes;Bacteroidia;Bacteroidales;Porphyromonadaceae
DENOVO287	Bacteria;Bacteroidetes;Bacteroidia;Bacteroidales;Rikenellaceae
DENOVO288	Bacteria
DENOVO289	Bacteria
DENOVO290	Bacteria
DENOVO291	Bacteria;Bacteroidetes
DENOVO292	Bacteria;Firmicutes;Clostridia;Clostridiales;Lachnospiraceae
DENOVO293	Bacteria;Bacteroidetes;Bacteroidia;Bacteroidales;Bacteroidaceae;Bacteroides
DENOVO294	Bacteria
DENOVO295	Bacteria;Firmicutes;Clostridia;Clostridiales;Lachnospiraceae
DENOVO296	Bacteria
DENOVO297	Bacteria
DENOVO298	Bacteria;Firmicutes;Clostridia;Clostridiales;Lachnospiraceae;Blautia
DENOVO299	Bacteria;Firmicutes;Clostridia;Clostridiales;Lachnospiraceae
DENOVO300	Bacteria;Firmicutes;Clostridia;Clostridiales;Lachnospiraceae
DENOVO301	Bacteria
DENOVO302	Bacteria;Candidatus Saccharibacteria;Saccharibacteria_genera_incertae_sedis;Saccharibacteria_genera_incertae_sedis;Saccharibacteria_genera_incertae_sedis;Saccharibacteria_genera_incertae_sedis
DENOVO303	Bacteria;Firmicutes;Clostridia;Clostridiales;Lachnospiraceae
DENOVO304	Bacteria;Bacteroidetes;Bacteroidia;Bacteroidales;Bacteroidaceae;Bacteroides
DENOVO305	Bacteria
DENOVO306	Bacteria;Bacteroidetes;Bacteroidia;Bacteroidales;Porphyromonadaceae;Parabacteroides
DENOVO307	Bacteria;Firmicutes;Clostridia;Clostridiales;Lachnospiraceae
DENOVO308	Bacteria
DENOVO309	Bacteria;Firmicutes;Clostridia;Clostridiales;Lachnospiraceae
DENOVO310	Bacteria
DENOVO311	Bacteria
DENOVO312	Bacteria;Bacteroidetes
DENOVO313	Bacteria
DENOVO314	Bacteria
DENOVO315	Bacteria;Bacteroidetes;Bacteroidia;Bacteroidales;Porphyromonadaceae
DENOVO316	Bacteria;Firmicutes;Clostridia;Clostridiales;Ruminococcaceae
DENOVO317	Bacteria;Firmicutes;Clostridia;Clostridiales;Lachnospiraceae
DENOVO318	Bacteria;Firmicutes;Clostridia;Clostridiales;Ruminococcaceae;Intestinimonas
DENOVO319	Bacteria;Firmicutes;Clostridia;Clostridiales;Lachnospiraceae
DENOVO320	Bacteria
DENOVO321	Bacteria
DENOVO322	Bacteria;Firmicutes;Clostridia;Clostridiales
DENOVO323	Bacteria;Firmicutes;Clostridia;Clostridiales;Lachnospiraceae
DENOVO324	Bacteria;Firmicutes;Clostridia;Clostridiales;Lachnospiraceae
DENOVO325	Bacteria
DENOVO326	Bacteria
DENOVO327	Bacteria
DENOVO328	Bacteria;Firmicutes;Clostridia;Clostridiales;Lachnospiraceae
DENOVO329	Bacteria;Firmicutes;Clostridia;Clostridiales;Lachnospiraceae
DENOVO330	Bacteria;Bacteroidetes;Bacteroidia;Bacteroidales;Rikenellaceae;Alistipes
DENOVO331	Bacteria;Firmicutes;Clostridia;Clostridiales;Lachnospiraceae
DENOVO332	Bacteria
DENOVO333	Bacteria;Bacteroidetes
DENOVO334	Bacteria;Firmicutes;Clostridia;Clostridiales;Lachnospiraceae
DENOVO335	Bacteria;Firmicutes;Clostridia;Clostridiales;Ruminococcaceae
DENOVO336	Bacteria;Firmicutes;Clostridia;Clostridiales;Lachnospiraceae
DENOVO337	Bacteria;Firmicutes;Clostridia;Clostridiales;Ruminococcaceae
DENOVO338	Bacteria
DENOVO339	Bacteria;Firmicutes;Clostridia;Clostridiales
DENOVO340	Bacteria
DENOVO341	Bacteria;Firmicutes;Clostridia;Clostridiales;Ruminococcaceae;Flavonifractor
DENOVO342	Bacteria;Spirochaetes;Spirochaetia;Spirochaetales;Brachyspiraceae;Brachyspira
DENOVO343	Bacteria;Bacteroidetes;Bacteroidia;Bacteroidales;Rikenellaceae;Alistipes
DENOVO344	Bacteria
DENOVO345	Bacteria;Firmicutes;Clostridia;Clostridiales;Lachnospiraceae;Lachnospiracea_incertae_sedis
DENOVO346	Bacteria;Bacteroidetes
DENOVO347	Bacteria
DENOVO348	Bacteria
DENOVO349	Bacteria;Firmicutes;Clostridia;Clostridiales
DENOVO350	Bacteria
DENOVO351	Bacteria
DENOVO352	Bacteria;Firmicutes;Clostridia;Clostridiales;Lachnospiraceae
DENOVO353	Bacteria;Firmicutes;Clostridia;Clostridiales;Ruminococcaceae
DENOVO354	Bacteria;Firmicutes;Clostridia;Clostridiales;Lachnospiraceae;Lachnospiracea_incertae_sedis
DENOVO355	Bacteria
DENOVO356	Bacteria;Bacteroidetes;Bacteroidia;Bacteroidales;Porphyromonadaceae
DENOVO357	Bacteria;Firmicutes;Clostridia;Clostridiales
DENOVO358	Bacteria;Firmicutes;Clostridia;Clostridiales
DENOVO359	Bacteria;Bacteroidetes
DENOVO360	Bacteria;Firmicutes;Clostridia;Clostridiales;Lachnospiraceae
DENOVO361	Bacteria;Verrucomicrobia;Verrucomicrobiae;Verrucomicrobiales;Verrucomicrobiaceae;Akkermansia
DENOVO362	Bacteria;Firmicutes;Clostridia;Clostridiales;Lachnospiraceae
DENOVO363	Bacteria
DENOVO364	Bacteria
DENOVO365	Bacteria;Firmicutes;Clostridia;Clostridiales;Ruminococcaceae
DENOVO366	Bacteria
DENOVO367	Bacteria;Firmicutes;Clostridia;Clostridiales;Ruminococcaceae
DENOVO368	Bacteria;Bacteroidetes;Bacteroidia;Bacteroidales;Bacteroidaceae;Bacteroides
DENOVO369	Bacteria;Firmicutes;Clostridia;Clostridiales;Lachnospiraceae
DENOVO370	Bacteria;Bacteroidetes
DENOVO371	Bacteria
DENOVO372	Bacteria;Bacteroidetes
DENOVO373	Bacteria
DENOVO374	Bacteria
DENOVO375	Bacteria;Firmicutes;Clostridia;Clostridiales;Lachnospiraceae
DENOVO376	Bacteria
DENOVO377	Bacteria;Bacteroidetes;Bacteroidia;Bacteroidales;Porphyromonadaceae
DENOVO378	Bacteria
DENOVO379	Bacteria;Deferribacteres;Deferribacteres;Deferribacterales;Deferribacteraceae;Mucispirillum
DENOVO380	Bacteria;Bacteroidetes
DENOVO381	Bacteria;Bacteroidetes
DENOVO382	Bacteria;Bacteroidetes
DENOVO383	Bacteria;Firmicutes;Clostridia;Clostridiales;Ruminococcaceae
DENOVO384	Bacteria;Firmicutes;Clostridia;Clostridiales;Lachnospiraceae
DENOVO385	Bacteria
DENOVO386	Bacteria;Firmicutes;Clostridia;Clostridiales;Lachnospiraceae
DENOVO387	Bacteria
DENOVO388	Bacteria;Firmicutes;Clostridia;Clostridiales;Lachnospiraceae
DENOVO389	Bacteria;Bacteroidetes
DENOVO390	Bacteria;Firmicutes;Clostridia;Clostridiales;Lachnospiraceae
DENOVO391	Bacteria
DENOVO392	Bacteria
DENOVO393	Bacteria;Firmicutes;Clostridia;Clostridiales;Ruminococcaceae
DENOVO394	Bacteria
DENOVO395	Bacteria;Firmicutes;Clostridia;Clostridiales;Lachnospiraceae
DENOVO396	Bacteria;Bacteroidetes
DENOVO397	Bacteria;Bacteroidetes;Bacteroidia;Bacteroidales;Porphyromonadaceae;Parabacteroides
DENOVO398	Bacteria;Bacteroidetes
DENOVO399	Bacteria;Bacteroidetes;Bacteroidia;Bacteroidales;Prevotellaceae;Prevotella
DENOVO400	Bacteria
DENOVO401	Bacteria;Firmicutes;Clostridia;Clostridiales
DENOVO402	Bacteria
DENOVO403	Bacteria;Firmicutes;Clostridia;Clostridiales;Lachnospiraceae
DENOVO404	Bacteria;Bacteroidetes;Bacteroidia;Bacteroidales
DENOVO405	Bacteria;Firmicutes;Clostridia;Clostridiales;Lachnospiraceae
DENOVO406	Bacteria;Firmicutes;Clostridia;Clostridiales;Lachnospiraceae
DENOVO407	Bacteria
DENOVO408	Bacteria
DENOVO409	Bacteria
DENOVO410	Bacteria;Firmicutes;Clostridia;Clostridiales;Lachnospiraceae;Lachnospiracea_incertae_sedis
DENOVO411	Bacteria
DENOVO412	Bacteria;Firmicutes;Clostridia;Clostridiales
DENOVO413	Bacteria
DENOVO414	Bacteria;Firmicutes;Clostridia;Clostridiales
DENOVO415	Bacteria
DENOVO416	Bacteria
DENOVO417	Bacteria
DENOVO418	Bacteria;Firmicutes;Clostridia;Clostridiales;Lachnospiraceae
DENOVO419	Bacteria;Firmicutes;Clostridia;Clostridiales;Lachnospiraceae
DENOVO420	Bacteria;Firmicutes;Clostridia;Clostridiales;Ruminococcaceae
DENOVO421	Bacteria;Deferribacteres;Deferribacteres;Deferribacterales;Deferribacteraceae;Mucispirillum
DENOVO422	Bacteria
DENOVO423	Bacteria;Firmicutes;Clostridia;Clostridiales;Lachnospiraceae
DENOVO424	Bacteria
DENOVO425	Bacteria;Firmicutes;Clostridia;Clostridiales;Ruminococcaceae;Intestinimonas
DENOVO426	Bacteria;Bacteroidetes;Bacteroidia;Bacteroidales;Porphyromonadaceae;Parabacteroides
DENOVO427	Bacteria;Bacteroidetes
DENOVO428	Bacteria;Proteobacteria;Gammaproteobacteria;Enterobacteriales;Enterobacteriaceae;Escherichia/Shigella
DENOVO429	Bacteria
DENOVO430	Bacteria;Deferribacteres;Deferribacteres;Deferribacterales;Deferribacteraceae;Mucispirillum
DENOVO431	Bacteria;Firmicutes;Clostridia;Clostridiales;Lachnospiraceae
DENOVO432	Bacteria
DENOVO433	Bacteria;Firmicutes;Erysipelotrichia;Erysipelotrichales;Erysipelotrichaceae
DENOVO434	Bacteria;Firmicutes;Clostridia;Clostridiales;Lachnospiraceae
DENOVO435	Bacteria;Bacteroidetes;Bacteroidia;Bacteroidales;Porphyromonadaceae;Parabacteroides
DENOVO436	Bacteria;Firmicutes
DENOVO437	Bacteria;Firmicutes;Clostridia;Clostridiales
DENOVO438	Bacteria;Firmicutes;Clostridia;Clostridiales;Lachnospiraceae
DENOVO439	Bacteria;Firmicutes;Clostridia;Clostridiales;Ruminococcaceae
DENOVO440	Bacteria;Firmicutes;Clostridia;Clostridiales;Lachnospiraceae
DENOVO441	Bacteria
DENOVO442	Bacteria;Firmicutes;Clostridia;Clostridiales;Lachnospiraceae
DENOVO443	Bacteria;Bacteroidetes;Bacteroidia;Bacteroidales;Porphyromonadaceae;Parabacteroides
DENOVO444	Bacteria;Firmicutes;Erysipelotrichia;Erysipelotrichales;Erysipelotrichaceae
DENOVO445	Bacteria;Firmicutes;Clostridia;Clostridiales;Lachnospiraceae
DENOVO446	Bacteria;Firmicutes;Clostridia;Clostridiales;Lachnospiraceae;Acetatifactor
DENOVO447	Bacteria
DENOVO448	Bacteria;Bacteroidetes
DENOVO449	Bacteria
DENOVO450	Bacteria;Firmicutes;Clostridia;Clostridiales;Ruminococcaceae
DENOVO451	Bacteria;Bacteroidetes;Bacteroidia;Bacteroidales
DENOVO452	Bacteria;Firmicutes;Clostridia;Clostridiales;Ruminococcaceae
DENOVO453	Bacteria
DENOVO454	Bacteria;Firmicutes;Clostridia;Clostridiales;Lachnospiraceae
DENOVO455	Bacteria;Firmicutes;Clostridia;Clostridiales;Lachnospiraceae
DENOVO456	Bacteria;Firmicutes;Clostridia;Clostridiales;Lachnospiraceae
DENOVO457	Bacteria;Bacteroidetes;Bacteroidia;Bacteroidales;Rikenellaceae;Alistipes
DENOVO458	Bacteria;Firmicutes;Clostridia;Clostridiales
DENOVO459	Bacteria;Firmicutes;Clostridia;Clostridiales;Ruminococcaceae
DENOVO460	Bacteria;Bacteroidetes;Bacteroidia;Bacteroidales;Porphyromonadaceae
DENOVO461	Bacteria;Firmicutes;Erysipelotrichia;Erysipelotrichales;Erysipelotrichaceae
DENOVO462	Bacteria
DENOVO463	Bacteria;Firmicutes;Clostridia;Clostridiales;Lachnospiraceae
DENOVO464	Bacteria;Bacteroidetes
DENOVO465	Bacteria
DENOVO466	Bacteria;Firmicutes;Clostridia;Clostridiales;Ruminococcaceae;Faecalibacterium
DENOVO467	Bacteria;Proteobacteria
DENOVO468	Bacteria
DENOVO469	Bacteria;Firmicutes;Clostridia;Clostridiales;Lachnospiraceae
DENOVO470	Bacteria;Firmicutes;Clostridia;Clostridiales;Lachnospiraceae
DENOVO471	Bacteria
DENOVO472	Bacteria;Firmicutes;Clostridia;Clostridiales;Ruminococcaceae
DENOVO473	Bacteria;Bacteroidetes;Bacteroidia;Bacteroidales;Rikenellaceae;Alistipes
DENOVO474	Bacteria;Firmicutes;Bacilli;Lactobacillales;Lactobacillaceae;Lactobacillus
DENOVO475	Bacteria;Firmicutes;Clostridia;Clostridiales;Lachnospiraceae;Clostridium XlVb
DENOVO476	Bacteria
DENOVO477	Bacteria;Firmicutes;Clostridia;Clostridiales;Ruminococcaceae
DENOVO478	Bacteria
DENOVO479	Bacteria;Firmicutes;Clostridia;Clostridiales;Ruminococcaceae
DENOVO480	Bacteria;Bacteroidetes;Bacteroidia;Bacteroidales;Prevotellaceae
DENOVO481	Bacteria;Firmicutes;Clostridia;Clostridiales;Lachnospiraceae
DENOVO482	Bacteria;Firmicutes;Clostridia;Clostridiales;Lachnospiraceae
DENOVO483	Bacteria
DENOVO484	Bacteria
DENOVO485	Bacteria
DENOVO486	Bacteria;Bacteroidetes
DENOVO487	Bacteria;Firmicutes;Clostridia;Clostridiales
DENOVO488	Bacteria
DENOVO489	Bacteria;Bacteroidetes;Bacteroidia;Bacteroidales;Rikenellaceae;Alistipes
DENOVO490	Bacteria
DENOVO491	Bacteria;Proteobacteria;Betaproteobacteria;Burkholderiales;Sutterellaceae;Parasutterella
DENOVO492	Bacteria;Bacteroidetes
DENOVO493	Bacteria;Firmicutes;Clostridia
DENOVO494	Bacteria;Cyanobacteria/Chloroplast;Chloroplast;Chloroplast;Chloroplast;Streptophyta
DENOVO495	Bacteria
DENOVO496	Bacteria;Firmicutes;Clostridia;Clostridiales;Lachnospiraceae
DENOVO497	Bacteria;Firmicutes;Clostridia;Clostridiales;Lachnospiraceae
DENOVO498	Bacteria;Proteobacteria;Betaproteobacteria;Burkholderiales;Sutterellaceae;Parasutterella
DENOVO499	Bacteria
DENOVO500	Bacteria
DENOVO501	Bacteria;Bacteroidetes;Bacteroidia;Bacteroidales
DENOVO502	Bacteria;Firmicutes;Clostridia;Clostridiales
DENOVO503	Bacteria;Firmicutes;Clostridia;Clostridiales
DENOVO504	Bacteria;Bacteroidetes;Bacteroidia;Bacteroidales;Porphyromonadaceae;Parabacteroides
DENOVO505	Bacteria
DENOVO506	Bacteria;Bacteroidetes;Bacteroidia;Bacteroidales;Bacteroidaceae;Bacteroides
DENOVO507	Bacteria;Firmicutes;Clostridia;Clostridiales;Lachnospiraceae
DENOVO508	Bacteria;Firmicutes;Clostridia;Clostridiales;Lachnospiraceae;Dorea
DENOVO509	Bacteria;Firmicutes;Clostridia;Clostridiales;Lachnospiraceae
DENOVO510	Bacteria;Firmicutes;Clostridia;Clostridiales;Lachnospiraceae
DENOVO511	Bacteria;Firmicutes;Clostridia;Clostridiales;Ruminococcaceae
DENOVO512	Bacteria;Firmicutes;Bacilli;Lactobacillales;Lactobacillaceae;Lactobacillus
DENOVO513	Bacteria
DENOVO514	Bacteria;Firmicutes;Clostridia;Clostridiales;Lachnospiraceae
DENOVO515	Bacteria;Firmicutes;Clostridia;Clostridiales
DENOVO516	Bacteria
DENOVO517	Bacteria
DENOVO518	Bacteria
DENOVO519	Unclassified
DENOVO520	Bacteria;Bacteroidetes
DENOVO521	Bacteria
DENOVO522	Bacteria;Bacteroidetes
DENOVO523	Bacteria
DENOVO524	Bacteria;Bacteroidetes;Bacteroidia;Bacteroidales
DENOVO525	Bacteria
DENOVO526	Bacteria;Proteobacteria;Deltaproteobacteria;Desulfovibrionales;Desulfovibrionaceae
DENOVO527	Bacteria
DENOVO528	Bacteria
DENOVO529	Bacteria;Firmicutes;Clostridia;Clostridiales;Lachnospiraceae
DENOVO530	Bacteria;Firmicutes;Clostridia;Clostridiales
DENOVO531	Bacteria;Bacteroidetes;Bacteroidia;Bacteroidales;Rikenellaceae
DENOVO532	Bacteria;Firmicutes;Clostridia;Clostridiales
DENOVO533	Bacteria;Firmicutes;Clostridia;Clostridiales;Lachnospiraceae;Blautia
DENOVO534	Bacteria;Proteobacteria;Betaproteobacteria;Burkholderiales;Sutterellaceae;Parasutterella
DENOVO535	Bacteria
DENOVO536	Bacteria;Firmicutes;Clostridia;Clostridiales;Ruminococcaceae
DENOVO537	Bacteria
DENOVO538	Bacteria
DENOVO539	Bacteria;Firmicutes;Clostridia;Clostridiales;Ruminococcaceae
DENOVO540	Bacteria;Proteobacteria;Deltaproteobacteria;Desulfovibrionales
DENOVO541	Bacteria
DENOVO542	Bacteria;Firmicutes;Clostridia;Clostridiales
DENOVO543	Bacteria;Firmicutes
DENOVO544	Bacteria;Firmicutes;Clostridia;Clostridiales
DENOVO545	Bacteria;Firmicutes;Clostridia;Clostridiales;Lachnospiraceae
DENOVO546	Bacteria
DENOVO547	Bacteria;Firmicutes;Clostridia;Clostridiales;Lachnospiraceae
DENOVO548	Bacteria;Bacteroidetes;Bacteroidia;Bacteroidales;Rikenellaceae
DENOVO549	Bacteria;Bacteroidetes
DENOVO550	Bacteria;Firmicutes;Clostridia;Clostridiales
DENOVO551	Bacteria;Firmicutes;Clostridia;Clostridiales
DENOVO552	Bacteria
DENOVO553	Bacteria;Firmicutes;Bacilli;Lactobacillales;Streptococcaceae;Streptococcus
DENOVO554	Bacteria;Firmicutes;Clostridia;Clostridiales
DENOVO555	Bacteria
DENOVO556	Bacteria
DENOVO557	Bacteria;Firmicutes;Clostridia;Clostridiales;Lachnospiraceae
DENOVO558	Bacteria
DENOVO559	Bacteria
DENOVO560	Bacteria
DENOVO561	Bacteria
DENOVO562	Bacteria;Firmicutes;Clostridia;Clostridiales
DENOVO563	Bacteria;Firmicutes;Clostridia;Clostridiales
DENOVO564	Bacteria
DENOVO565	Bacteria;Firmicutes;Clostridia;Clostridiales;Lachnospiraceae
DENOVO566	Bacteria;Bacteroidetes
DENOVO567	Bacteria;Firmicutes;Clostridia;Clostridiales;Lachnospiraceae
DENOVO568	Bacteria;Firmicutes;Clostridia;Clostridiales;Lachnospiraceae
DENOVO569	Bacteria;Deferribacteres;Deferribacteres;Deferribacterales;Deferribacteraceae;Mucispirillum
DENOVO570	Bacteria;Firmicutes;Clostridia;Clostridiales
DENOVO571	Bacteria;Firmicutes;Clostridia;Clostridiales;Lachnospiraceae
DENOVO572	Bacteria;Firmicutes;Clostridia;Clostridiales;Lachnospiraceae
DENOVO573	Bacteria;Firmicutes;Clostridia;Clostridiales;Lachnospiraceae
DENOVO574	Bacteria;Firmicutes;Clostridia;Clostridiales;Lachnospiraceae
DENOVO575	Bacteria
DENOVO576	Bacteria;Bacteroidetes;Bacteroidia;Bacteroidales
DENOVO577	Bacteria;Firmicutes;Bacilli;Lactobacillales;Aerococcaceae;Aerococcus
DENOVO578	Bacteria
DENOVO579	Bacteria;Firmicutes;Clostridia;Clostridiales;Lachnospiraceae
DENOVO580	Bacteria;Firmicutes;Clostridia;Clostridiales
DENOVO581	Bacteria;Firmicutes;Erysipelotrichia;Erysipelotrichales;Erysipelotrichaceae
DENOVO582	Bacteria;Cyanobacteria/Chloroplast;Chloroplast;Chloroplast;Chloroplast;Streptophyta
DENOVO583	Bacteria;Firmicutes;Clostridia;Clostridiales;Lachnospiraceae
DENOVO584	Bacteria
DENOVO585	Bacteria
DENOVO586	Bacteria;Firmicutes;Clostridia;Clostridiales;Lachnospiraceae
DENOVO587	Bacteria
DENOVO588	Bacteria;Firmicutes;Clostridia;Clostridiales;Lachnospiraceae
DENOVO589	Bacteria;Firmicutes;Erysipelotrichia;Erysipelotrichales;Erysipelotrichaceae;Turicibacter
DENOVO590	Bacteria;Firmicutes;Clostridia;Clostridiales;Ruminococcaceae
DENOVO591	Bacteria;Firmicutes;Clostridia
DENOVO592	Bacteria;Firmicutes;Clostridia;Clostridiales;Ruminococcaceae
DENOVO593	Bacteria;Firmicutes;Clostridia;Clostridiales;Lachnospiraceae
DENOVO594	Bacteria;Firmicutes;Clostridia;Clostridiales;Lachnospiraceae;Lachnospiracea_incertae_sedis
DENOVO595	Bacteria
DENOVO596	Bacteria;Firmicutes;Clostridia;Clostridiales;Lachnospiraceae
DENOVO597	Bacteria;Proteobacteria
DENOVO598	Bacteria;Firmicutes;Clostridia;Clostridiales;Lachnospiraceae
DENOVO599	Bacteria
DENOVO600	Bacteria;Firmicutes;Clostridia;Clostridiales
DENOVO601	Bacteria;Firmicutes
DENOVO602	Bacteria;Firmicutes;Clostridia;Clostridiales;Ruminococcaceae;Anaerotruncus
DENOVO603	Bacteria;Firmicutes;Clostridia;Clostridiales
DENOVO604	Bacteria
DENOVO605	Bacteria
DENOVO606	Bacteria
DENOVO607	Bacteria
DENOVO608	Bacteria;Bacteroidetes;Bacteroidia;Bacteroidales
DENOVO609	Bacteria;Firmicutes
DENOVO610	Bacteria
DENOVO611	Bacteria;Firmicutes;Clostridia;Clostridiales;Lachnospiraceae
DENOVO612	Bacteria
DENOVO613	Bacteria
DENOVO614	Bacteria;Firmicutes;Clostridia;Clostridiales;Lachnospiraceae
DENOVO615	Bacteria;Firmicutes;Clostridia;Clostridiales;Ruminococcaceae
DENOVO616	Bacteria
DENOVO617	Bacteria;Firmicutes;Clostridia;Clostridiales;Ruminococcaceae
DENOVO618	Bacteria
DENOVO619	Bacteria;Firmicutes;Clostridia;Clostridiales
DENOVO620	Bacteria;Firmicutes;Clostridia;Clostridiales;Lachnospiraceae
DENOVO621	Bacteria
DENOVO622	Bacteria
DENOVO623	Bacteria
DENOVO624	Bacteria;Firmicutes;Erysipelotrichia;Erysipelotrichales;Erysipelotrichaceae
DENOVO625	Bacteria;Firmicutes;Clostridia;Clostridiales;Lachnospiraceae
DENOVO626	Bacteria;Bacteroidetes
DENOVO627	Bacteria
DENOVO628	Bacteria;Firmicutes;Clostridia;Clostridiales
DENOVO629	Bacteria
DENOVO630	Bacteria;Firmicutes;Clostridia;Clostridiales;Ruminococcaceae
DENOVO631	Bacteria;Firmicutes;Clostridia;Clostridiales;Lachnospiraceae;Clostridium XlVb
DENOVO632	Bacteria
DENOVO633	Bacteria;Bacteroidetes
DENOVO634	Bacteria;Firmicutes;Clostridia;Clostridiales
DENOVO635	Bacteria;Firmicutes
DENOVO636	Bacteria
DENOVO637	Bacteria;Bacteroidetes;Bacteroidia;Bacteroidales;Rikenellaceae;Alistipes
DENOVO638	Bacteria;Firmicutes;Clostridia;Clostridiales;Lachnospiraceae
DENOVO639	Bacteria;Firmicutes;Clostridia;Clostridiales
DENOVO640	Bacteria
DENOVO641	Bacteria;Firmicutes;Clostridia;Clostridiales;Ruminococcaceae;Faecalibacterium
DENOVO642	Bacteria;Firmicutes;Clostridia;Clostridiales
DENOVO643	Bacteria
DENOVO644	Bacteria;Bacteroidetes
DENOVO645	Bacteria
DENOVO646	Bacteria
DENOVO647	Bacteria
DENOVO648	Bacteria
DENOVO649	Bacteria
DENOVO650	Bacteria
DENOVO651	Bacteria;Bacteroidetes
DENOVO652	Bacteria
DENOVO653	Bacteria
DENOVO654	Bacteria;Bacteroidetes
DENOVO655	Bacteria;Proteobacteria
DENOVO656	Bacteria
DENOVO657	Bacteria;Firmicutes;Clostridia;Clostridiales;Lachnospiraceae
DENOVO658	Bacteria;Firmicutes;Clostridia;Clostridiales;Lachnospiraceae
DENOVO659	Bacteria;Bacteroidetes;Bacteroidia;Bacteroidales;Bacteroidaceae;Bacteroides
DENOVO660	Bacteria
DENOVO661	Bacteria;Firmicutes;Clostridia;Clostridiales;Lachnospiraceae
DENOVO662	Bacteria;Firmicutes
DENOVO663	Bacteria;Bacteroidetes;Bacteroidia;Bacteroidales;Bacteroidaceae;Bacteroides
DENOVO664	Bacteria;Firmicutes;Clostridia;Clostridiales
DENOVO665	Bacteria;Firmicutes;Clostridia;Clostridiales;Ruminococcaceae
DENOVO666	Bacteria
DENOVO667	Bacteria;Bacteroidetes
DENOVO668	Bacteria;Tenericutes;Mollicutes;Mycoplasmatales;Mycoplasmataceae;Mycoplasma
DENOVO669	Bacteria;Firmicutes;Clostridia;Clostridiales;Ruminococcaceae
DENOVO670	Bacteria
DENOVO671	Bacteria;Bacteroidetes;Bacteroidia;Bacteroidales
DENOVO672	Bacteria;Bacteroidetes
DENOVO673	Bacteria;Firmicutes;Clostridia;Clostridiales;Ruminococcaceae
DENOVO674	Bacteria;Firmicutes;Clostridia;Clostridiales;Lachnospiraceae
DENOVO675	Bacteria;Actinobacteria;Actinobacteria;Bifidobacteriales;Bifidobacteriaceae;Bifidobacterium
DENOVO676	Bacteria;Firmicutes;Erysipelotrichia;Erysipelotrichales;Erysipelotrichaceae
DENOVO677	Bacteria
DENOVO678	Bacteria;Firmicutes;Clostridia;Clostridiales;Lachnospiraceae
DENOVO679	Bacteria;Firmicutes;Clostridia;Clostridiales
DENOVO680	Bacteria;Firmicutes
DENOVO681	Bacteria;Firmicutes;Clostridia;Clostridiales
DENOVO682	Bacteria;Bacteroidetes
DENOVO683	Bacteria;Bacteroidetes
DENOVO684	Bacteria;Bacteroidetes
DENOVO685	Bacteria;Bacteroidetes;Bacteroidia;Bacteroidales;Bacteroidaceae;Bacteroides
DENOVO686	Bacteria;Proteobacteria;Betaproteobacteria;Burkholderiales;Sutterellaceae;Parasutterella
DENOVO687	Bacteria;Firmicutes;Clostridia;Clostridiales
DENOVO688	Bacteria;Firmicutes;Clostridia;Clostridiales;Lachnospiraceae
DENOVO689	Bacteria;Firmicutes;Clostridia;Clostridiales;Ruminococcaceae;Anaerotruncus
DENOVO690	Bacteria;Firmicutes
DENOVO691	Bacteria
DENOVO692	Bacteria;Firmicutes;Clostridia;Clostridiales;Clostridiaceae 1
DENOVO693	Bacteria;Firmicutes;Clostridia;Clostridiales;Lachnospiraceae
DENOVO694	Bacteria
DENOVO695	Bacteria;Firmicutes;Clostridia;Clostridiales;Lachnospiraceae
DENOVO696	Bacteria;Firmicutes;Clostridia;Clostridiales
DENOVO697	Bacteria;Firmicutes;Clostridia;Clostridiales
DENOVO698	Bacteria;Bacteroidetes;Bacteroidia;Bacteroidales;Porphyromonadaceae
DENOVO699	Bacteria;Bacteroidetes
DENOVO700	Bacteria
DENOVO701	Bacteria;Firmicutes;Clostridia;Clostridiales;Lachnospiraceae;Clostridium XlVb
DENOVO702	Bacteria;Firmicutes;Clostridia;Clostridiales;Ruminococcaceae
DENOVO703	Bacteria
DENOVO704	Bacteria;Proteobacteria;Gammaproteobacteria;Enterobacteriales;Enterobacteriaceae
DENOVO705	Bacteria;Firmicutes;Erysipelotrichia;Erysipelotrichales;Erysipelotrichaceae;Clostridium XVIII
DENOVO706	Bacteria;Proteobacteria;Gammaproteobacteria;Enterobacteriales;Enterobacteriaceae;Pantoea
DENOVO707	Bacteria;Firmicutes;Clostridia;Clostridiales
DENOVO708	Bacteria;Firmicutes;Clostridia;Clostridiales;Lachnospiraceae
DENOVO709	Bacteria;Bacteroidetes;Bacteroidia;Bacteroidales;Rikenellaceae;Alistipes
DENOVO710	Bacteria
DENOVO711	Bacteria
DENOVO712	Bacteria;Firmicutes
DENOVO713	Bacteria;Bacteroidetes;Bacteroidia;Bacteroidales
DENOVO714	Bacteria;Firmicutes;Clostridia;Clostridiales
DENOVO715	Bacteria
DENOVO716	Bacteria;Firmicutes;Clostridia;Clostridiales;Lachnospiraceae
DENOVO717	Bacteria;Bacteroidetes
DENOVO718	Bacteria
DENOVO719	Bacteria;Firmicutes;Clostridia;Clostridiales;Lachnospiraceae
DENOVO720	Bacteria;Bacteroidetes;Bacteroidia;Bacteroidales;Porphyromonadaceae
DENOVO721	Bacteria;Firmicutes;Clostridia;Clostridiales;Lachnospiraceae
DENOVO722	Bacteria
DENOVO723	Bacteria;Actinobacteria;Actinobacteria;Bifidobacteriales;Bifidobacteriaceae;Bifidobacterium
DENOVO724	Bacteria
DENOVO725	Bacteria;Firmicutes
DENOVO726	Bacteria;Firmicutes;Clostridia;Clostridiales
DENOVO727	Bacteria
DENOVO728	Bacteria;Actinobacteria;Actinobacteria;Actinomycetales;Propionibacteriaceae;Propionibacterium
DENOVO729	Bacteria
DENOVO730	Bacteria
DENOVO731	Bacteria;Firmicutes;Clostridia;Clostridiales;Lachnospiraceae
DENOVO732	Bacteria;Bacteroidetes;Cytophagia;Cytophagales
DENOVO733	Bacteria;Firmicutes;Clostridia;Clostridiales
DENOVO734	Bacteria
DENOVO735	Bacteria;Proteobacteria;Gammaproteobacteria;Enterobacteriales;Enterobacteriaceae
DENOVO736	Bacteria
DENOVO737	Bacteria;Firmicutes;Bacilli;Lactobacillales;Streptococcaceae;Lactococcus
DENOVO738	Bacteria;Firmicutes;Clostridia;Clostridiales;Ruminococcaceae
DENOVO739	Bacteria;Firmicutes;Erysipelotrichia;Erysipelotrichales;Erysipelotrichaceae
DENOVO740	Bacteria
DENOVO741	Bacteria
DENOVO742	Bacteria
DENOVO743	Bacteria;Firmicutes;Clostridia;Clostridiales;Lachnospiraceae
DENOVO744	Unclassified
DENOVO745	Bacteria;Firmicutes;Clostridia;Clostridiales;Ruminococcaceae
DENOVO746	Bacteria;Cyanobacteria/Chloroplast;Chloroplast;Chloroplast;Chloroplast;Streptophyta
DENOVO747	Bacteria;Firmicutes;Clostridia;Clostridiales;Peptostreptococcaceae;Romboutsia
DENOVO748	Bacteria;Firmicutes;Clostridia;Clostridiales;Lachnospiraceae;Clostridium XlVb
DENOVO749	Bacteria
DENOVO750	Bacteria;Firmicutes;Clostridia;Clostridiales;Lachnospiraceae
DENOVO751	Bacteria
DENOVO752	Bacteria;Firmicutes;Clostridia;Clostridiales
DENOVO753	Bacteria
DENOVO754	Bacteria;Firmicutes;Clostridia;Clostridiales
DENOVO755	Bacteria;Bacteroidetes;Bacteroidia;Bacteroidales;Rikenellaceae;Rikenella
DENOVO756	Bacteria;Bacteroidetes
DENOVO757	Bacteria;Actinobacteria;Actinobacteria;Coriobacteriales;Coriobacteriaceae;Enterorhabdus
DENOVO758	Bacteria;Firmicutes;Erysipelotrichia;Erysipelotrichales;Erysipelotrichaceae
DENOVO759	Bacteria;Actinobacteria;Actinobacteria;Bifidobacteriales;Bifidobacteriaceae;Bifidobacterium
DENOVO760	Bacteria
DENOVO761	Bacteria;Firmicutes;Clostridia;Clostridiales;Lachnospiraceae
DENOVO762	Bacteria;Firmicutes;Erysipelotrichia;Erysipelotrichales;Erysipelotrichaceae
DENOVO763	Bacteria
DENOVO764	Bacteria;Actinobacteria;Actinobacteria;Bifidobacteriales;Bifidobacteriaceae;Bifidobacterium
DENOVO765	Bacteria;Firmicutes;Clostridia;Clostridiales;Lachnospiraceae
DENOVO766	Bacteria;Bacteroidetes
DENOVO767	Bacteria;Firmicutes;Clostridia;Clostridiales
DENOVO768	Bacteria;Firmicutes;Clostridia;Clostridiales;Lachnospiraceae;Lachnospiracea_incertae_sedis
DENOVO769	Bacteria
DENOVO770	Bacteria
DENOVO771	Bacteria;Actinobacteria;Actinobacteria;Coriobacteriales;Coriobacteriaceae
DENOVO772	Bacteria;Firmicutes;Clostridia;Clostridiales;Ruminococcaceae;Gemmiger
DENOVO773	Bacteria
DENOVO774	Bacteria;Firmicutes;Clostridia;Clostridiales;Lachnospiraceae
DENOVO775	Bacteria;Bacteroidetes
DENOVO776	Bacteria
DENOVO777	Bacteria;Firmicutes;Clostridia;Clostridiales;Lachnospiraceae;Clostridium XlVb
DENOVO778	Bacteria
DENOVO779	Bacteria;Bacteroidetes
DENOVO780	Bacteria;Firmicutes;Clostridia;Clostridiales;Lachnospiraceae;Clostridium XlVb
DENOVO781	Bacteria;Firmicutes;Clostridia;Clostridiales;Lachnospiraceae
DENOVO782	Bacteria;Firmicutes;Clostridia;Clostridiales
DENOVO783	Bacteria
DENOVO784	Bacteria;Firmicutes
DENOVO785	Bacteria
DENOVO786	Bacteria;Firmicutes;Clostridia;Clostridiales;Lachnospiraceae
DENOVO787	Bacteria;Actinobacteria;Actinobacteria;Coriobacteriales;Coriobacteriaceae
DENOVO788	Bacteria
DENOVO789	Bacteria;Bacteroidetes;Bacteroidia;Bacteroidales;Porphyromonadaceae;Parabacteroides
DENOVO790	Bacteria;Firmicutes;Bacilli;Lactobacillales;Enterococcaceae;Enterococcus
DENOVO791	Bacteria
DENOVO792	Bacteria
DENOVO793	Bacteria
DENOVO794	Bacteria;Firmicutes;Clostridia;Clostridiales;Lachnospiraceae
DENOVO795	Bacteria;Firmicutes;Clostridia;Clostridiales
DENOVO796	Bacteria;Firmicutes;Clostridia;Clostridiales;Lachnospiraceae
DENOVO797	Bacteria
DENOVO798	Bacteria;Firmicutes;Clostridia;Clostridiales;Lachnospiraceae
DENOVO799	Bacteria;Firmicutes;Clostridia;Clostridiales;Ruminococcaceae
DENOVO800	Bacteria;Bacteroidetes
DENOVO801	Bacteria;Firmicutes;Clostridia;Clostridiales
DENOVO802	Bacteria
DENOVO803	Bacteria
DENOVO804	Bacteria;Firmicutes;Clostridia;Clostridiales;Clostridiaceae 1
DENOVO805	Bacteria
DENOVO806	Bacteria;Firmicutes;Clostridia;Clostridiales;Ruminococcaceae
DENOVO807	Bacteria;Actinobacteria;Actinobacteria;Bifidobacteriales;Bifidobacteriaceae;Bifidobacterium
DENOVO808	Bacteria;Firmicutes;Clostridia;Clostridiales;Lachnospiraceae
DENOVO809	Bacteria
DENOVO810	Bacteria
DENOVO811	Bacteria
DENOVO812	Bacteria;Firmicutes;Clostridia;Clostridiales;Lachnospiraceae
DENOVO813	Bacteria;Firmicutes;Clostridia;Clostridiales;Lachnospiraceae
DENOVO814	Bacteria
DENOVO815	Bacteria;Firmicutes;Clostridia;Clostridiales;Lachnospiraceae
DENOVO816	Bacteria;Firmicutes;Clostridia;Clostridiales;Lachnospiraceae
DENOVO817	Bacteria;Proteobacteria;Deltaproteobacteria
DENOVO818	Bacteria
DENOVO819	Bacteria;Firmicutes;Clostridia;Clostridiales
DENOVO820	Bacteria;Firmicutes;Erysipelotrichia;Erysipelotrichales;Erysipelotrichaceae;Coprobacillus
DENOVO821	Bacteria;Bacteroidetes;Bacteroidia;Bacteroidales;Bacteroidaceae;Bacteroides
DENOVO822	Bacteria
DENOVO823	Bacteria;Firmicutes;Clostridia;Clostridiales;Lachnospiraceae
DENOVO824	Bacteria;Firmicutes;Clostridia;Clostridiales;Ruminococcaceae;Clostridium IV
DENOVO825	Bacteria
DENOVO826	Bacteria;Firmicutes;Clostridia
DENOVO827	Bacteria;Bacteroidetes;Bacteroidia;Bacteroidales;Rikenellaceae;Rikenella
DENOVO828	Bacteria
DENOVO829	Bacteria
DENOVO830	Bacteria
DENOVO831	Bacteria
DENOVO832	Bacteria
DENOVO833	Bacteria;Firmicutes;Clostridia;Clostridiales;Ruminococcaceae
DENOVO834	Bacteria;Bacteroidetes;Bacteroidia;Bacteroidales;Rikenellaceae;Alistipes
DENOVO835	Bacteria;Firmicutes;Bacilli;Lactobacillales;Lactobacillaceae;Lactobacillus
DENOVO836	Bacteria;Bacteroidetes;Bacteroidia;Bacteroidales
DENOVO837	Bacteria;Firmicutes;Clostridia;Clostridiales
DENOVO838	Bacteria;Firmicutes;Clostridia;Clostridiales;Lachnospiraceae
DENOVO839	Bacteria;Firmicutes;Clostridia;Clostridiales;Lachnospiraceae
DENOVO840	Bacteria
DENOVO841	Bacteria;Bacteroidetes
DENOVO842	Bacteria;Firmicutes;Erysipelotrichia;Erysipelotrichales;Erysipelotrichaceae
DENOVO843	Bacteria
DENOVO844	Bacteria;Actinobacteria;Actinobacteria;Coriobacteriales;Coriobacteriaceae
DENOVO845	Bacteria;Firmicutes;Clostridia;Clostridiales;Lachnospiraceae
DENOVO846	Bacteria;Firmicutes;Clostridia;Clostridiales;Lachnospiraceae
DENOVO847	Bacteria;Firmicutes;Clostridia;Clostridiales;Lachnospiraceae
DENOVO848	Bacteria;Firmicutes;Clostridia;Clostridiales
DENOVO849	Bacteria;Firmicutes;Clostridia;Clostridiales;Lachnospiraceae
DENOVO850	Bacteria;Bacteroidetes;Bacteroidia;Bacteroidales
DENOVO851	Bacteria;Actinobacteria;Actinobacteria;Bifidobacteriales;Bifidobacteriaceae;Bifidobacterium
DENOVO852	Bacteria;Tenericutes;Mollicutes;Mycoplasmatales;Mycoplasmataceae;Mycoplasma
DENOVO853	Bacteria;Bacteroidetes;Bacteroidia;Bacteroidales;Bacteroidaceae;Bacteroides
DENOVO854	Bacteria;Firmicutes;Clostridia;Clostridiales;Lachnospiraceae
DENOVO855	Bacteria;Actinobacteria;Actinobacteria;Coriobacteriales;Coriobacteriaceae
DENOVO856	Bacteria;Firmicutes;Clostridia;Clostridiales;Lachnospiraceae
DENOVO857	Bacteria;Firmicutes
DENOVO858	Bacteria;Actinobacteria;Actinobacteria
DENOVO859	Bacteria;Firmicutes;Clostridia;Clostridiales
DENOVO860	Bacteria
DENOVO861	Bacteria;Actinobacteria;Actinobacteria;Coriobacteriales;Coriobacteriaceae
DENOVO862	Bacteria;Firmicutes;Clostridia;Clostridiales
DENOVO863	Bacteria;Firmicutes;Negativicutes;Selenomonadales;Veillonellaceae;Dialister
DENOVO864	Bacteria;Bacteroidetes;Bacteroidia;Bacteroidales;Rikenellaceae;Alistipes
DENOVO865	Bacteria;Bacteroidetes;Bacteroidia;Bacteroidales;Bacteroidaceae;Bacteroides
DENOVO866	Bacteria;Firmicutes;Clostridia;Clostridiales;Lachnospiraceae;Clostridium XlVb
DENOVO867	Bacteria
DENOVO868	Bacteria;Bacteroidetes
DENOVO869	Bacteria;Firmicutes;Clostridia;Clostridiales
DENOVO870	Bacteria;Bacteroidetes
DENOVO871	Bacteria;Firmicutes
DENOVO872	Bacteria
DENOVO873	Bacteria;Bacteroidetes
DENOVO874	Bacteria;Firmicutes;Clostridia;Clostridiales;Lachnospiraceae
DENOVO875	Bacteria;Firmicutes;Clostridia;Clostridiales;Ruminococcaceae;Anaerotruncus
DENOVO876	Bacteria;Firmicutes;Clostridia;Clostridiales;Lachnospiraceae
DENOVO877	Bacteria;Bacteroidetes
DENOVO878	Bacteria
DENOVO879	Bacteria;Bacteroidetes
DENOVO880	Bacteria
DENOVO881	Bacteria
DENOVO882	Bacteria;Bacteroidetes;Bacteroidia;Bacteroidales
DENOVO883	Bacteria;Firmicutes;Erysipelotrichia;Erysipelotrichales;Erysipelotrichaceae
DENOVO884	Bacteria;Firmicutes;Erysipelotrichia;Erysipelotrichales;Erysipelotrichaceae;Allobaculum
DENOVO885	Bacteria
DENOVO886	Bacteria;Bacteroidetes
DENOVO887	Bacteria;Bacteroidetes;Bacteroidia;Bacteroidales;Porphyromonadaceae;Barnesiella
DENOVO888	Bacteria
DENOVO889	Bacteria;Firmicutes;Clostridia;Clostridiales;Ruminococcaceae;Anaerotruncus
DENOVO890	Bacteria;Firmicutes;Clostridia;Clostridiales;Clostridiaceae 1;Clostridium sensu stricto
DENOVO891	Bacteria
DENOVO892	Bacteria
DENOVO893	Bacteria
DENOVO894	Bacteria;Firmicutes;Clostridia;Clostridiales;Lachnospiraceae
DENOVO895	Bacteria
DENOVO896	Bacteria;Firmicutes;Clostridia;Clostridiales;Ruminococcaceae
DENOVO897	Bacteria
DENOVO898	Bacteria
DENOVO899	Bacteria;Firmicutes;Clostridia;Clostridiales
DENOVO900	Bacteria
DENOVO901	Bacteria;Proteobacteria;Betaproteobacteria;Burkholderiales;Sutterellaceae;Parasutterella
DENOVO902	Bacteria;Bacteroidetes
DENOVO903	Bacteria;Bacteroidetes
DENOVO904	Bacteria
DENOVO905	Bacteria
DENOVO906	Bacteria;Firmicutes;Erysipelotrichia;Erysipelotrichales;Erysipelotrichaceae
DENOVO907	Bacteria
DENOVO908	Bacteria
DENOVO909	Bacteria
DENOVO910	Bacteria;Firmicutes;Clostridia;Clostridiales;Ruminococcaceae
DENOVO911	Bacteria;Firmicutes;Clostridia;Clostridiales;Lachnospiraceae
DENOVO912	Bacteria;Firmicutes;Bacilli;Lactobacillales;Lactobacillaceae;Lactobacillus
DENOVO913	Bacteria
DENOVO914	Bacteria;Firmicutes;Clostridia;Clostridiales;Peptostreptococcaceae;Terrisporobacter
DENOVO915	Bacteria;Firmicutes;Bacilli;Lactobacillales;Lactobacillaceae;Lactobacillus
DENOVO916	Bacteria;Firmicutes;Clostridia;Clostridiales;Lachnospiraceae
DENOVO917	Bacteria;Proteobacteria;Gammaproteobacteria;Pseudomonadales;Moraxellaceae;Acinetobacter
DENOVO918	Bacteria
DENOVO919	Bacteria
DENOVO920	Bacteria;Firmicutes;Clostridia;Clostridiales
DENOVO921	Bacteria
DENOVO922	Bacteria;Firmicutes
DENOVO923	Bacteria;Bacteroidetes;Bacteroidia;Bacteroidales
DENOVO924	Bacteria;Proteobacteria;Betaproteobacteria;Burkholderiales;Sutterellaceae;Sutterella
DENOVO925	Bacteria;Firmicutes;Clostridia;Clostridiales;Lachnospiraceae
DENOVO926	Bacteria;Firmicutes;Clostridia;Clostridiales;Lachnospiraceae
DENOVO927	Bacteria;Firmicutes;Clostridia;Clostridiales;Lachnospiraceae
DENOVO928	Bacteria;Firmicutes;Erysipelotrichia;Erysipelotrichales;Erysipelotrichaceae
DENOVO929	Bacteria;Bacteroidetes;Bacteroidia;Bacteroidales
DENOVO930	Bacteria
DENOVO931	Bacteria;Bacteroidetes
DENOVO932	Bacteria;Firmicutes;Bacilli;Lactobacillales;Streptococcaceae;Streptococcus
DENOVO933	Bacteria;Firmicutes;Clostridia;Clostridiales;Lachnospiraceae
DENOVO934	Bacteria
DENOVO935	Bacteria;Actinobacteria;Actinobacteria;Coriobacteriales;Coriobacteriaceae
DENOVO936	Bacteria;Actinobacteria;Actinobacteria;Coriobacteriales;Coriobacteriaceae
DENOVO937	Bacteria;Firmicutes;Bacilli;Lactobacillales;Streptococcaceae;Streptococcus
DENOVO938	Bacteria;Bacteroidetes;Bacteroidia;Bacteroidales;Bacteroidaceae;Bacteroides
DENOVO939	Bacteria;Firmicutes;Clostridia;Clostridiales;Lachnospiraceae
DENOVO940	Bacteria;Actinobacteria;Actinobacteria;Bifidobacteriales;Bifidobacteriaceae;Bifidobacterium
DENOVO941	Bacteria;Proteobacteria;Gammaproteobacteria;Enterobacteriales;Enterobacteriaceae
DENOVO942	Bacteria;Firmicutes;Clostridia;Clostridiales
DENOVO943	Bacteria
DENOVO944	Bacteria
DENOVO945	Bacteria
DENOVO946	Bacteria;Firmicutes;Clostridia;Clostridiales
DENOVO947	Bacteria;Bacteroidetes;Bacteroidia;Bacteroidales;Bacteroidaceae;Bacteroides
DENOVO948	Bacteria;Bacteroidetes;Bacteroidia;Bacteroidales;Bacteroidaceae;Bacteroides
DENOVO949	Bacteria
DENOVO950	Bacteria;Firmicutes;Clostridia;Clostridiales;Ruminococcaceae
DENOVO951	Bacteria
DENOVO952	Bacteria
DENOVO953	Bacteria;Bacteroidetes;Bacteroidia;Bacteroidales
DENOVO954	Bacteria;Firmicutes;Clostridia;Clostridiales
DENOVO955	Bacteria;Actinobacteria;Actinobacteria;Coriobacteriales;Coriobacteriaceae
DENOVO956	Bacteria;Bacteroidetes;Bacteroidia;Bacteroidales;Rikenellaceae;Alistipes
DENOVO957	Bacteria;Fusobacteria;Fusobacteriia;Fusobacteriales;Fusobacteriaceae
DENOVO958	Bacteria
DENOVO959	Bacteria;Fusobacteria;Fusobacteriia;Fusobacteriales;Fusobacteriaceae;Fusobacterium
DENOVO960	Bacteria;Bacteroidetes
DENOVO961	Bacteria
DENOVO962	Bacteria;Firmicutes;Clostridia;Clostridiales;Lachnospiraceae
DENOVO963	Bacteria;Firmicutes;Clostridia;Clostridiales;Ruminococcaceae
DENOVO964	Bacteria;Bacteroidetes
DENOVO965	Bacteria;Actinobacteria;Actinobacteria;Coriobacteriales;Coriobacteriaceae
DENOVO966	Bacteria;Bacteroidetes;Bacteroidia;Bacteroidales;Porphyromonadaceae
DENOVO967	Bacteria;Bacteroidetes
DENOVO968	Bacteria
DENOVO969	Unclassified
DENOVO970	Unclassified
DENOVO971	Bacteria;Firmicutes;Clostridia;Clostridiales
DENOVO972	Bacteria
DENOVO973	Bacteria;Firmicutes
DENOVO974	Bacteria;Firmicutes;Clostridia;Clostridiales;Ruminococcaceae
DENOVO975	Bacteria
DENOVO976	Bacteria
DENOVO977	Bacteria;Firmicutes
DENOVO978	Bacteria
DENOVO979	Bacteria;Bacteroidetes
DENOVO980	Bacteria;Bacteroidetes
DENOVO981	Bacteria
DENOVO982	Bacteria
DENOVO983	Bacteria;Actinobacteria;Actinobacteria;Bifidobacteriales;Bifidobacteriaceae;Bifidobacterium
DENOVO984	Bacteria;Bacteroidetes;Bacteroidia;Bacteroidales;Bacteroidaceae;Bacteroides
DENOVO985	Bacteria
DENOVO986	Bacteria;Firmicutes;Negativicutes;Selenomonadales;Acidaminococcaceae;Phascolarctobacterium
DENOVO987	Bacteria;Firmicutes;Clostridia;Clostridiales;Lachnospiraceae
DENOVO988	Bacteria
DENOVO989	Bacteria
DENOVO990	Bacteria
DENOVO991	Bacteria
DENOVO992	Bacteria;Bacteroidetes;Bacteroidia;Bacteroidales;Rikenellaceae
DENOVO993	Bacteria
DENOVO994	Bacteria;Firmicutes;Negativicutes;Selenomonadales;Veillonellaceae;Veillonella
DENOVO995	Bacteria;Firmicutes;Bacilli;Bacillales;Bacillaceae 1;Bacillus
DENOVO996	Bacteria;Firmicutes;Clostridia;Clostridiales;Ruminococcaceae
DENOVO997	Bacteria;Firmicutes;Erysipelotrichia;Erysipelotrichales;Erysipelotrichaceae;Coprobacillus
DENOVO998	Bacteria;Bacteroidetes;Bacteroidia;Bacteroidales;Porphyromonadaceae;Parabacteroides
DENOVO999	Bacteria
DENOVO1000	Bacteria;Bacteroidetes;Bacteroidia;Bacteroidales;Bacteroidaceae;Bacteroides
DENOVO1001	Bacteria;Firmicutes;Clostridia;Clostridiales
DENOVO1002	Bacteria;Firmicutes;Clostridia;Clostridiales
DENOVO1003	Bacteria;Bacteroidetes
DENOVO1004	Bacteria
DENOVO1005	Bacteria;Bacteroidetes
DENOVO1006	Bacteria;Bacteroidetes;Bacteroidia;Bacteroidales;Porphyromonadaceae
DENOVO1007	Bacteria;Firmicutes;Clostridia;Clostridiales
DENOVO1008	Bacteria;Bacteroidetes;Bacteroidia;Bacteroidales;Prevotellaceae
DENOVO1009	Bacteria;Firmicutes
DENOVO1010	Bacteria;Actinobacteria;Actinobacteria;Coriobacteriales;Coriobacteriaceae;Gordonibacter
DENOVO1011	Bacteria
DENOVO1012	Bacteria
DENOVO1013	Bacteria;Bacteroidetes;Bacteroidia;Bacteroidales;Bacteroidaceae;Bacteroides
DENOVO1014	Bacteria
DENOVO1015	Bacteria;Bacteroidetes;Bacteroidia;Bacteroidales;Prevotellaceae
DENOVO1016	Bacteria;Actinobacteria;Actinobacteria;Coriobacteriales;Coriobacteriaceae;Eggerthella
DENOVO1017	Bacteria;Bacteroidetes;Bacteroidia;Bacteroidales
DENOVO1018	Bacteria;Bacteroidetes;Bacteroidia;Bacteroidales;Bacteroidaceae;Bacteroides
DENOVO1019	Bacteria;Candidatus Saccharibacteria;Saccharibacteria_genera_incertae_sedis;Saccharibacteria_genera_incertae_sedis;Saccharibacteria_genera_incertae_sedis;Saccharibacteria_genera_incertae_sedis
DENOVO1020	Bacteria;Firmicutes;Clostridia;Clostridiales;Ruminococcaceae
DENOVO1021	Bacteria;Bacteroidetes
DENOVO1022	Bacteria;Actinobacteria;Actinobacteria;Actinomycetales;Microbacteriaceae
DENOVO1023	Bacteria;Firmicutes
DENOVO1024	Bacteria;Bacteroidetes
DENOVO1025	Bacteria;Firmicutes;Clostridia;Clostridiales;Ruminococcaceae
DENOVO1026	Bacteria
DENOVO1027	Bacteria;Bacteroidetes
DENOVO1028	Bacteria;Firmicutes;Clostridia
DENOVO1029	Bacteria;Firmicutes;Clostridia;Clostridiales
DENOVO1030	Bacteria;Bacteroidetes
DENOVO1031	Bacteria
DENOVO1032	Bacteria;Firmicutes;Bacilli;Lactobacillales;Streptococcaceae;Streptococcus
DENOVO1033	Bacteria;Firmicutes;Clostridia;Clostridiales
DENOVO1034	Bacteria;Firmicutes;Clostridia;Clostridiales;Ruminococcaceae
DENOVO1035	Bacteria;Bacteroidetes
DENOVO1036	Bacteria
DENOVO1037	Bacteria
DENOVO1038	Bacteria;Actinobacteria;Actinobacteria;Coriobacteriales;Coriobacteriaceae
DENOVO1039	Bacteria
DENOVO1040	Bacteria;Firmicutes;Bacilli;Bacillales;Staphylococcaceae;Staphylococcus
DENOVO1041	Bacteria
DENOVO1042	Bacteria
DENOVO1043	Bacteria;Actinobacteria;Actinobacteria;Coriobacteriales;Coriobacteriaceae;Collinsella
DENOVO1044	Bacteria;Proteobacteria;Gammaproteobacteria;Enterobacteriales;Enterobacteriaceae
DENOVO1045	Bacteria
DENOVO1046	Bacteria;Bacteroidetes;Bacteroidia;Bacteroidales
DENOVO1047	Bacteria
DENOVO1048	Bacteria;Firmicutes;Bacilli;Bacillales;Staphylococcaceae;Staphylococcus
DENOVO1049	Bacteria;Firmicutes;Clostridia;Clostridiales;Clostridiaceae 1
DENOVO1050	Bacteria;Bacteroidetes
DENOVO1051	Bacteria;Bacteroidetes;Bacteroidia;Bacteroidales;Rikenellaceae;Alistipes
DENOVO1052	Bacteria;Bacteroidetes;Bacteroidia;Bacteroidales
DENOVO1053	Bacteria
DENOVO1054	Bacteria

## Sheet: deseq2
baseMean	log2FoldChange	lfcSE	stat	pvalue	padj	Kingdom	Phylum	Class	Order	Family	Genus
DENOVO197	62011146331485	-205274681899459	170076196696854	-120695715147807	1.52928e-19	1.31213e-16	Bacteria	NA	NA	NA	NA	NA
DENOVO35	29859361047182	-226432585774796	205070520127076	-110416936395579	2.40458e-14	1.03156e-11	Bacteria	Bacteroidetes	NA	NA	NA	NA
DENOVO107	118318706100603	-226995240514055	24129373295091	-940742379580312	5.08446e-08	0.000145416	Bacteria	Bacteroidetes	Bacteroidia	Bacteroidales	Rikenellaceae	Alistipes
DENOVO47	338133777732536	945442243255182	101099346419791	935161577928961	8.63188e-08	0.000185154	Bacteria	Bacteroidetes	Bacteroidia	Bacteroidales	Bacteroidaceae	Bacteroides
DENOVO253	519658673709085	241195320195196	273540231970775	881754462433024	0.000116997	0.0200767	Bacteria	Bacteroidetes	Bacteroidia	Bacteroidales	Rikenellaceae	Rikenella
DENOVO315	28400278191045	251671931591839	321057877075684	783883372942481	0.45475	55.7394	Bacteria	Bacteroidetes	Bacteroidia	Bacteroidales	Porphyromonadaceae	NA
DENOVO398	186202004663227	914812649046785	116571814138597	78476315720636	0.423968	55.7394	Bacteria	Bacteroidetes	NA	NA	NA	NA
DENOVO635	63353116382611	234357194159605	308381298427591	759959165340349	0.297067	31.8604	Bacteria	Firmicutes	NA	NA	NA	NA
DENOVO437	133645813779653	194828854357852	268130497014622	726619524921954	36.9754	3524.99	Bacteria	Firmicutes	Clostridia	Clostridiales	NA	NA
DENOVO9	850619429564321	-489095085079099	0.704330665175421	-694411175406206	380.849	32676.8	Bacteria	Bacteroidetes	Bacteroidia	Bacteroidales	Rikenellaceae	Alistipes
DENOVO354	295009566369771	746893411276088	111723548619506	668519233863365	2306.22	179885	Bacteria	Firmicutes	Clostridia	Clostridiales	Lachnospiraceae	Lachnospiracea_incertae_sedis
DENOVO28	339516461337586	-796466038750697	122032758026296	-65266576912002	6725.35	480863	Bacteria	Tenericutes	Mollicutes	Anaeroplasmatales	Anaeroplasmataceae	Anaeroplasma
DENOVO128	144830012315231	593010177670935	0.910446070892191	651340256858724	7346.73	484884	Bacteria	Proteobacteria	Betaproteobacteria	Burkholderiales	Sutterellaceae	Parasutterella
DENOVO573	973348337240115	849086948443028	135386811113019	627156324506542	3574.41	2.1906e+06	Bacteria	Firmicutes	Clostridia	Clostridiales	Lachnospiraceae	NA
DENOVO264	472852078866786	101347836204598	165547378764526	612198374634219	92417.5	5.28628e+06	Bacteria	Bacteroidetes	Bacteroidia	Bacteroidales	Bacteroidaceae	Bacteroides
DENOVO80	263022853798473	133404394417488	218999918194784	609152713467386	111839	5.99735e+06	Bacteria	Bacteroidetes	NA	NA	NA	NA
DENOVO151	966028945800448	273936187135861	46654405157305	587160389704312	431599	2.05729e+07	Bacteria	NA	NA	NA	NA	NA
DENOVO282	433630892820105	5746234340237	0.978415545224208	587299983967469	427979	2.05729e+07	Bacteria	Bacteroidetes	Bacteroidia	Bacteroidales	Bacteroidaceae	Bacteroides
DENOVO270	44979563799223	107797034874033	184392789746651	584605477373285	503368	2.27311e+07	Bacteria	Bacteroidetes	NA	NA	NA	NA
DENOVO304	300504194774677	528767379686643	0.911820360744644	579903018676641	666995	2.86141e+07	Bacteria	Bacteroidetes	Bacteroidia	Bacteroidales	Bacteroidaceae	Bacteroides
DENOVO117	216777636899307	540656970219693	0.940628638301879	574782595600899	903982	3.69341e+07	Bacteria	Firmicutes	Bacilli	Lactobacillales	Lactobacillaceae	Lactobacillus
DENOVO10	669979911273613	-77355971834082	135223878648827	-572058519597516	1.06158e+06	3.96015e+07	Bacteria	Bacteroidetes	Bacteroidia	Bacteroidales	Prevotellaceae	Prevotella
DENOVO357	198198353871738	-645743022154024	112796458637965	-572485191424867	1.03524e+06	3.96015e+07	Bacteria	Firmicutes	Clostridia	Clostridiales	NA	NA
DENOVO313	51718277060662	263013845494172	466551602886187	563740096201819	1.72636e+06	6.17173e+07	Bacteria	NA	NA	NA	NA	NA
DENOVO561	939402638019022	638467598018581	114373424662921	558230725275787	237349	8.1458e+07	Bacteria	NA	NA	NA	NA	NA
DENOVO182	743199814973302	101220211889319	181728201063854	556986814906911	2.54932e+06	8.41276e+07	Bacteria	Bacteroidetes	NA	NA	NA	NA
DENOVO742	474533440885398	700858868180699	126658191977148	553346654677612	3.13963e+06	9.97704e+07	Bacteria	NA	NA	NA	NA	NA
DENOVO111	165278968463023	118924882042919	215503109742906	551847637766322	3.41951e+06	1.04784e+08	Bacteria	Bacteroidetes	Bacteroidia	Bacteroidales	Prevotellaceae	NA
DENOVO370	29149139220449	253493941626528	466564234230371	543320561304239	5.53506e+06	1.63761e+08	Bacteria	Bacteroidetes	NA	NA	NA	NA
DENOVO229	61106791929917	511369140181236	0.956470231463389	534641981903448	8.9711e+06	2.56573e+08	Bacteria	NA	NA	NA	NA	NA
DENOVO661	635929390577169	661385601710011	124214737699535	532453406060277	1.01212e+07	2.80129e+08	Bacteria	Firmicutes	Clostridia	Clostridiales	Lachnospiraceae	NA
DENOVO232	368823410389302	-733384835159784	138038524932502	-531289968158088	1.07894e+07	2.89292e+08	Bacteria	Firmicutes	Clostridia	Clostridiales	NA	NA
DENOVO161	818112960428555	116548186438765	22063876859848	528230769139489	1.27567e+07	3.31673e+08	Bacteria	Proteobacteria	Epsilonproteobacteria	Campylobacterales	Helicobacteraceae	Helicobacter
DENOVO49	416404359177594	13282280058983	252376118076895	52628910216204	1.41808e+07	3.57856e+08	Bacteria	NA	NA	NA	NA	NA
DENOVO577	132279533925703	245132528148062	466598862823218	525360320564981	1.49152e+07	3.65636e+08	Bacteria	Firmicutes	Bacilli	Lactobacillales	Aerococcaceae	Aerococcus
DENOVO242	640206037684798	104328472002181	200943615482594	519192768337633	2.08128e+06	4.96038e+08	Bacteria	NA	NA	NA	NA	NA
DENOVO421	212908216089552	970529424649236	187446784399313	517762642746511	2.24727e+07	5.21123e+08	Bacteria	Deferribacteres	Deferribacteres	Deferribacterales	Deferribacteraceae	Mucispirillum
DENOVO249	377029772304765	338704429803019	0.664683292242232	509572654760794	3.47406e+07	7.84407e+07	Bacteria	Firmicutes	Clostridia	Clostridiales	Lachnospiraceae	NA
DENOVO361	269219218209937	72226979966508	142312622788706	507523356334627	3.8702e+07	8.51445e+08	Bacteria	Verrucomicrobia	Verrucomicrobiae	Verrucomicrobiales	Verrucomicrobiaceae	Akkermansia
DENOVO178	880271684751136	117583749659019	232210048252752	506368051442086	4.11239e+07	8.82107e+08	Bacteria	Bacteroidetes	Bacteroidia	Bacteroidales	Prevotellaceae	NA
DENOVO255	387879125092675	641322847849716	128307701285418	499831920784789	5.78322e+07	1.21024e+09	Bacteria	Firmicutes	Clostridia	Clostridiales	Ruminococcaceae	Flavonifractor
DENOVO325	217649403650663	-600996980934436	121533169278737	-494512719861724	7.60942e+07	1.5545e+09	Bacteria	NA	NA	NA	NA	NA
DENOVO181	850920836585709	117121982363212	238321463694166	49144538031838	8.90303e+07	1.77647e+09	Bacteria	NA	NA	NA	NA	NA
DENOVO72	170135508155725	-663579884712173	136206080796344	-48718814962774	1.1054e+08	2.15554e+09	Bacteria	NA	NA	NA	NA	NA
DENOVO493	116925440731855	29938618589312	0.615191283850308	486655441571517	1.13561e+08	2.16522e+09	Bacteria	Firmicutes	Clostridia	NA	NA	NA
DENOVO12	858257119418582	496156912319023	102155454682885	485688124886929	1.19249e+07	2.22425e+09	Bacteria	Bacteroidetes	Bacteroidia	Bacteroidales	Bacteroidaceae	Bacteroides
DENOVO380	209598719997453	87747980105629	181443281409	483611073522376	1.32404e+07	2.41708e+09	Bacteria	Bacteroidetes	NA	NA	NA	NA
DENOVO283	395052025499661	77554124016023	161184106780305	481152426037448	1.49784e+08	2.67738e+09	Bacteria	NA	NA	NA	NA	NA
DENOVO540	884223445515688	742624587776202	154720723234969	479977453730232	1.58844e+08	2.7814e+09	Bacteria	Proteobacteria	Deltaproteobacteria	Desulfovibrionales	NA	NA
DENOVO322	219510180106401	-664963266942026	139979742649817	-475042498546054	2.0299e+07	3.4833e+09	Bacteria	Firmicutes	Clostridia	Clostridiales	NA	NA
DENOVO458	151690447483692	555317001770445	117148324235789	474028975995197	2.13413e+08	3.59036e+08	Bacteria	Firmicutes	Clostridia	Clostridiales	NA	NA
DENOVO126	14642476104457	301882801084168	0.6375096883764	473534452241813	2.18683e+08	3.60827e+09	Bacteria	Firmicutes	Clostridia	Clostridiales	Lachnospiraceae	NA
DENOVO216	622825065367835	340104378172661	0.727005166983486	467815627203632	2.89466e+08	4.68607e+09	Bacteria	Firmicutes	Clostridia	Clostridiales	Lachnospiraceae	NA
DENOVO291	311667051926983	-613168843297836	131520153853755	-466216640819667	3.12898e+08	4.9716e+09	Bacteria	Bacteroidetes	NA	NA	NA	NA
DENOVO460	983428177081008	-417870766510562	0.897799419997365	-465438891140951	3.24943e+08	5.06911e+09	Bacteria	Bacteroidetes	Bacteroidia	Bacteroidales	Porphyromonadaceae	NA
DENOVO507	685178555431565	591262275229909	127856645049277	462441568838311	3.75656e+08	5.75558e+09	Bacteria	Firmicutes	Clostridia	Clostridiales	Lachnospiraceae	NA
DENOVO395	15374602523946	-31301000480641	0.679193853695182	-460855178684946	4.05483e+07	6.08351e+09	Bacteria	Firmicutes	Clostridia	Clostridiales	Lachnospiraceae	NA
DENOVO208	432194892877089	-621607501819481	134967178985716	-460561972540944	4.11239e+08	6.08351e+09	Bacteria	Firmicutes	Clostridia	Clostridiales	Ruminococcaceae	NA
DENOVO399	212205756538657	942331965492572	206443848819895	456459211974234	5.00466e+08	7.27797e+09	Bacteria	Bacteroidetes	Bacteroidia	Bacteroidales	Prevotellaceae	Prevotella
DENOVO457	902058761555586	-211891150151545	468445957288725	-45232784455635	6.08891e+08	8.64297e+09	Bacteria	Bacteroidetes	Bacteroidia	Bacteroidales	Rikenellaceae	Alistipes
DENOVO2	144823996535673	-531628756595943	117581969091278	-452134592322778	6.14477e+08	8.64297e+09	Bacteria	Bacteroidetes	Bacteroidia	Bacteroidales	Rikenellaceae	Alistipes
DENOVO106	210379393613937	126578989480534	280176138340922	451783618084246	6.24748e+08	8.6457e+09	Bacteria	NA	NA	NA	NA	NA
DENOVO316	20238420813842	489973806125585	111394676141877	439853880899597	1.08982e+09	0.000148423295972126	Bacteria	Firmicutes	Clostridia	Clostridiales	Ruminococcaceae	NA
DENOVO52	237799325501934	-867106124013757	198850041478249	-436060318402601	1.29704e+09	0.00017388496091368	Bacteria	Firmicutes	Clostridia	Clostridiales	Ruminococcaceae	NA
DENOVO190	568066861960592	-755019209926194	180232212207462	-418914688267326	2.80005e+09	0.000369606765027994	Bacteria	Bacteroidetes	NA	NA	NA	NA
DENOVO480	136514304014761	881449497875951	211516206440644	416729059540554	3.08241e+09	0.000400713885128398	Bacteria	Bacteroidetes	Bacteroidia	Bacteroidales	Prevotellaceae	NA
DENOVO342	230158011401084	968131160805492	233555210708864	414519187076629	3.39529e+09	0.000434800192224373	Bacteria	Spirochaetes	Spirochaetia	Spirochaetales	Brachyspiraceae	Brachyspira
DENOVO109	130248589864071	-557382500934367	13474684207816	-413651624288944	3.52618e+09	0.000444921458862196	Bacteria	NA	NA	NA	NA	NA
DENOVO82	172211737836022	-67961359070175	164492764850922	-413157132666397	3.60292e+09	0.000448015091092531	Bacteria	Firmicutes	Clostridia	Clostridiales	Lachnospiraceae	NA
DENOVO451	147443743954351	440061392101168	107396120492078	409755389752303	4.17539e+09	0.000511783478098027	Bacteria	Bacteroidetes	Bacteroidia	Bacteroidales	NA	NA
DENOVO110	198365332258859	129338141905595	321055184160695	402853304623352	5.6126e+09	0.000678254708183849	Bacteria	NA	NA	NA	NA	NA
DENOVO520	129885866432763	593652461585829	14824855306046	40044401738189	6.21645e+09	0.000740793867070822	Bacteria	Bacteroidetes	NA	NA	NA	NA
DENOVO166	103314272240329	324609994811743	0.811381710054893	400070633573663	6.31537e+09	0.000742272165062088	Bacteria	Firmicutes	Bacilli	Lactobacillales	Lactobacillaceae	Lactobacillus
DENOVO153	781646551308827	-418199346032226	104639879304442	-399655799310993	6.42701e+09	0.00074518624474188	Bacteria	NA	NA	NA	NA	NA
DENOVO183	682232707383011	-539113678063508	135488154881364	-397904657079113	6.91922e+07	0.000781109478180524	Bacteria	Bacteroidetes	Bacteroidia	Bacteroidales	Porphyromonadaceae	NA
DENOVO286	284538449842867	-411439510151417	103482126596092	-397594757360693	7.00996e+09	0.000781109478180524	Bacteria	Bacteroidetes	Bacteroidia	Bacteroidales	Porphyromonadaceae	NA
DENOVO343	214441122435801	-585239521276778	147004992312626	-398108603027703	6.86011e+09	0.000781109478180524	Bacteria	Bacteroidetes	Bacteroidia	Bacteroidales	Rikenellaceae	Alistipes
DENOVO404	212647646683874	934971627503428	235816787175578	396482217700343	7.34507e+09	0.000807957496550547	Bacteria	Bacteroidetes	Bacteroidia	Bacteroidales	NA	NA
DENOVO204	50550234028288	-870047764198365	221194044860332	-393341405166553	8.37478e+09	0.000909564639253333	Bacteria	NA	NA	NA	NA	NA
DENOVO23	413480566753021	-382255175738897	0.98128297632552	-389546323498118	9.80112e+09	0.00105117042930465	Bacteria	Bacteroidetes	Bacteroidia	Bacteroidales	Porphyromonadaceae	Odoribacter
DENOVO239	411404451193746	87690404710633	227208248266053	385947276913779	0.000113631917762152	0.00120365661036946	Bacteria	Firmicutes	Clostridia	Clostridiales	Lachnospiraceae	NA
DENOVO39	308859748737993	-20730775203537	0.539184825635887	-384483654173467	0.00012063282318259	0.0012622312474471	Bacteria	Bacteroidetes	NA	NA	NA	NA
DENOVO384	216660959416131	330009349980562	0.864446784950176	381757854533038	0.000134767888742993	0.00138693747487343	Bacteria	Firmicutes	Clostridia	Clostridiales	Lachnospiraceae	NA
DENOVO70	236367232509319	205062524764239	0.537414426833546	381572422557524	0.000135784088449147	0.00138693747487343	Bacteria	Firmicutes	Clostridia	Clostridiales	Ruminococcaceae	NA
DENOVO77	174832911857487	-688490846310353	181001135349388	-380379297058747	0.000142497284991193	0.00143838435908758	Bacteria	Bacteroidetes	NA	NA	NA	NA
DENOVO162	143363895973621	368533639833478	0.969625835161274	380078197660835	0.000144240174274644	0.00143904732008889	Bacteria	Firmicutes	Clostridia	Clostridiales	Lachnospiraceae	NA
DENOVO572	101063234408277	339058535710679	0.895788380205607	378502940206543	0.000153690406875549	0.00151570539194507	Bacteria	Firmicutes	Clostridia	Clostridiales	Lachnospiraceae	NA
DENOVO348	207103921712503	-479056041372567	127569945818236	-375524217949528	0.000173173946015892	0.00168844597365495	Bacteria	NA	NA	NA	NA	NA
DENOVO333	348826112984022	912905331588793	243862397406682	374352643661732	0.000181455500926452	0.00174192478251871	Bacteria	Bacteroidetes	NA	NA	NA	NA
DENOVO563	856371434609118	615011291531757	164363170981893	374178283284344	0.000182719382781683	0.00174192478251871	Bacteria	Firmicutes	Clostridia	Clostridiales	NA	NA
DENOVO359	286713308104682	72894761357565	195092343855541	373642347603046	0.000186656218297705	0.00175990148680693	Bacteria	Bacteroidetes	NA	NA	NA	NA
DENOVO1050	375284885663905	695920320895446	187110392258721	371930341492302	0.000199772960268686	0.00186309999902753	Bacteria	Bacteroidetes	NA	NA	NA	NA
DENOVO527	789370348462308	688400383876158	185346919414652	371411829260615	0.000203913399710228	0.00188126555861694	Bacteria	NA	NA	NA	NA	NA
DENOVO796	184811675902266	397365111411731	1074306900157	369880442314629	0.000216617431522809	0.00197721017283585	Bacteria	Firmicutes	Clostridia	Clostridiales	Lachnospiraceae	NA
DENOVO244	389165605058148	-568183805236322	154662351745182	-367370467877307	0.000239059016144885	0.00215908037739275	Bacteria	Bacteroidetes	NA	NA	NA	NA
DENOVO381	208488859819202	963897659054256	263549381984875	365737021196876	0.000254816212911579	0.0021991476709288	Bacteria	Bacteroidetes	NA	NA	NA	NA
DENOVO160	843753290375963	421403286942066	115062078436275	366239939925519	0.00024986388876338	0.0021991476709288	Bacteria	Bacteroidetes	NA	NA	NA	NA
DENOVO549	853777294021604	801435496550727	219218798380652	365587031071629	0.000256310917357669	0.0021991476709288	Bacteria	Bacteroidetes	NA	NA	NA	NA
DENOVO287	296576373418593	-522139275807463	142743108730942	-365789480451662	0.000254295370174712	0.0021991476709288	Bacteria	Bacteroidetes	Bacteroidia	Bacteroidales	Rikenellaceae	NA
DENOVO369	210232790707715	269621121375529	0.735846507054845	366409460112357	0.000248215038967641	0.0021991476709288	Bacteria	Firmicutes	Clostridia	Clostridiales	Lachnospiraceae	NA
DENOVO931	423862348703803	452278630110336	123973837420885	364817803110242	0.000264106609167767	0.00224359871946479	Bacteria	Bacteroidetes	NA	NA	NA	NA
DENOVO614	466421065144165	511252233867647	140754964908912	363221456663002	0.000280999317957698	0.00236370014517358	Bacteria	Firmicutes	Clostridia	Clostridiales	Lachnospiraceae	NA
DENOVO552	636663470190506	60941747059072	168038673755854	362665008577818	0.000287121960663211	0.00239175380824306	Bacteria	NA	NA	NA	NA	NA
DENOVO485	103369319402139	815123299274036	225613047963625	36129262320212	0.00030276085775532	0.00249777707648139	Bacteria	NA	NA	NA	NA	NA
DENOVO813	18502591059677	576203120552906	159858310356145	36044614713442	0.000312800845616886	0.00255602976704084	Bacteria	Firmicutes	Clostridia	Clostridiales	Lachnospiraceae	NA
DENOVO678	369487614330973	590604451995471	164848195963325	358271710857464	0.000340038794218226	0.00275238948527583	Bacteria	Firmicutes	Clostridia	Clostridiales	Lachnospiraceae	NA
DENOVO522	10306741878744	828320076609589	231401069947356	35795861998306	0.000344138718340506	0.00275954224613228	Bacteria	Bacteroidetes	NA	NA	NA	NA
DENOVO579	739234957527278	461158895667212	129762993645601	355385524571586	0.000379628102093497	0.00301593436663167	Bacteria	Firmicutes	Clostridia	Clostridiales	Lachnospiraceae	NA
DENOVO176	594734848731003	48833563277917	13767217393546	354709030023815	0.000389511059535026	0.00306605953285369	Bacteria	Firmicutes	Clostridia	Clostridiales	Lachnospiraceae	NA
DENOVO230	529273455200147	419414317454975	11879480618637	353057790082994	0.000414652890165992	0.00323429254329473	Bacteria	Bacteroidetes	Bacteroidia	Bacteroidales	Bacteroidaceae	Bacteroides
DENOVO812	341421906477698	378195793092448	10744235845689	351998781974053	0.000431566616813642	0.00333589330834329	Bacteria	Firmicutes	Clostridia	Clostridiales	Lachnospiraceae	NA
DENOVO158	101673243373374	414349930176725	117899062988801	351444633801783	0.000440671695991529	0.00337585995679225	Bacteria	NA	NA	NA	NA	NA
DENOVO302	209828775021776	-536110557666845	15276419981222	-350939918073633	0.00044912029299246	0.00341013461404894	Bacteria	Candidatus Saccharibacteria	Saccharibacteria_genera_incertae_sedis	Saccharibacteria_genera_incertae_sedis	Saccharibacteria_genera_incertae_sedis	Saccharibacteria_genera_incertae_sedis
DENOVO490	981255893678487	517997694103708	147703019994832	35070216852833	0.000453152218161316	0.00341056669458254	Bacteria	NA	NA	NA	NA	NA
DENOVO1005	293164053838402	540146146898161	154191786001409	350307990396599	0.000459911478239507	0.00343133955069128	Bacteria	Bacteroidetes	NA	NA	NA	NA
DENOVO92	163605948500227	274427912071778	0.785001959476178	34958882428128	0.000472486544105429	0.00349477116243498	Bacteria	Firmicutes	Clostridia	Clostridiales	Lachnospiraceae	NA
DENOVO483	202142424167085	854376203693563	245019882542704	348696683235352	0.000488531940315359	0.00358256756231263	Bacteria	NA	NA	NA	NA	NA
DENOVO560	725146967884631	546766207970915	157756729868024	346588198442201	0.000528495203048493	0.00384278715436955	Bacteria	NA	NA	NA	NA	NA
DENOVO177	629327872315352	-617593531321036	178513069730275	-345965442336627	0.000540869043980433	0.00389971125827909	Bacteria	NA	NA	NA	NA	NA
DENOVO517	82292371902202	-474479917036188	137913194453897	-344042438372205	0.000580802704353912	0.00415273933613047	Bacteria	NA	NA	NA	NA	NA
DENOVO469	783995603021714	161190562735119	473910471936458	340128721098891	0.000670693211710558	0.00475582459212941	Bacteria	Firmicutes	Clostridia	Clostridiales	Lachnospiraceae	NA
DENOVO571	75092973620115	348441583375952	103267689309345	337415880713832	0.000740416393380297	0.00520719070098602	Bacteria	Firmicutes	Clostridia	Clostridiales	Lachnospiraceae	NA
DENOVO319	233836395311726	-353624310256341	105085114995178	-336512274143266	0.000765096155223605	0.00531472481413951	Bacteria	Firmicutes	Clostridia	Clostridiales	Lachnospiraceae	NA
DENOVO231	587116618000866	111773740377472	332260130248176	336404311567519	0.000768095427684498	0.00531472481413951	Bacteria	NA	NA	NA	NA	NA
DENOVO60	223839565645031	107870559592118	0.321525449069675	335496178931523	0.000793759477300263	0.005448365052189	Bacteria	Firmicutes	Clostridia	Clostridiales	Lachnospiraceae	NA
DENOVO266	291875843992485	-957690682988822	286267396257016	-33454409950653	0.000821518366796494	0.00559414887866184	Bacteria	Firmicutes	Clostridia	Clostridiales	Lachnospiraceae	NA
DENOVO71	187410686232982	-238930223530399	0.715275200534537	-334039574351023	0.000836590847649261	0.0056519287187643	Bacteria	NA	NA	NA	NA	NA
DENOVO409	130438622502533	-351093576390575	105642597385721	-332340916523159	0.000889243778611181	0.00596071220350307	Bacteria	NA	NA	NA	NA	NA
DENOVO138	909412576391573	324318132675707	0.986501769220954	328755753709213	0.00101060535563768	0.00672170073749713	Bacteria	Firmicutes	Clostridia	Clostridiales	Lachnospiraceae	NA
DENOVO241	464652290842513	177986882512496	0.542204818369384	328265032848233	0.0010283613841975	0.00678718513570347	Bacteria	Firmicutes	Clostridia	Clostridiales	Lachnospiraceae	NA
DENOVO568	601533276387686	-482477155197369	147772726513288	-326499460747234	0.00109466160542059	0.00716961570573179	Bacteria	Firmicutes	Clostridia	Clostridiales	Lachnospiraceae	NA
DENOVO667	413153339493252	704264388728021	216144250701653	325830729451198	0.001120789684583	0.00728513294978948	Bacteria	Bacteroidetes	NA	NA	NA	NA
DENOVO290	334598916034374	-505206480808227	155306777015313	-325295837385394	0.00114210226628465	0.00736693067041559	Bacteria	NA	NA	NA	NA	NA
DENOVO372	215308875651953	335893515001837	103324362537243	325086462431126	0.00115054628185978	0.00736693067041559	Bacteria	Bacteroidetes	NA	NA	NA	NA
DENOVO127	902454342524945	-51443558713467	158362810545127	-324846209387068	0.00116030667601242	0.00737439354087896	Bacteria	Firmicutes	Clostridia	Clostridiales	Ruminococcaceae	NA
DENOVO20	501108264226935	497954129161811	153989770188564	323368317617499	0.00122204940344696	0.00770368492657153	Bacteria	Bacteroidetes	NA	NA	NA	NA
DENOVO360	251938611985251	99504652810044	307891128060666	323181292805676	0.00123007556519848	0.00770368492657153	Bacteria	Firmicutes	Clostridia	Clostridiales	Lachnospiraceae	NA
DENOVO274	41810354517881	106876488146108	33289168071073	321054848585957	0.00132481916469263	0.00823691915439331	Bacteria	Tenericutes	Mollicutes	Anaeroplasmatales	Anaeroplasmataceae	Anaeroplasma
DENOVO401	197255297304593	667817026396814	208748418252376	319914772043651	0.00137834524129958	0.00850805911536	Bacteria	Firmicutes	Clostridia	Clostridiales	NA	NA
DENOVO528	810985786165594	337820544872222	105694784196028	319618936205668	0.00139255685865304	0.00853438417660222	Bacteria	NA	NA	NA	NA	NA
DENOVO506	754701147656587	-534246724245302	168339592669984	-317362490767486	0.00150548108359204	0.00916101255121965	Bacteria	Bacteroidetes	Bacteroidia	Bacteroidales	Bacteroidaceae	Bacteroides
DENOVO442	116277310413302	-289724125665618	0.91445132523984	-316828373111745	0.00153341788871862	0.00926529963746888	Bacteria	Firmicutes	Clostridia	Clostridiales	Lachnospiraceae	NA
DENOVO424	166634278372178	-531557639840771	168245842693511	-315941024949481	0.00158088783650012	0.00935449492218692	Bacteria	NA	NA	NA	NA	NA
DENOVO584	152376376281664	538026455698724	170237713168093	316044221745081	0.00157529847510122	0.00935449492218692	Bacteria	NA	NA	NA	NA	NA
DENOVO154	794583170127365	-104319693670242	0.330164086949571	-315963176474054	0.0015796865253504	0.00935449492218692	Bacteria	Firmicutes	Clostridia	Clostridiales	Ruminococcaceae	NA
DENOVO4	113102994115087	-274726192652287	0.880144949859979	-312137441333945	0.00180009008437027	0.0105786115917102	Bacteria	Bacteroidetes	Bacteroidia	Bacteroidales	NA	NA
DENOVO13	708500796457604	-195820938257027	0.629346884423804	-311149452080486	0.00186142928339764	0.0108646688786066	Bacteria	Bacteroidetes	NA	NA	NA	NA
DENOVO525	916862448458062	737838902123987	237823034356333	310247030579247	0.00191912800119314	0.0111257555744846	Bacteria	NA	NA	NA	NA	NA
DENOVO544	802439277715506	515108175196588	167156672616754	308158906930144	0.00205898865982321	0.0118564581887806	Bacteria	Firmicutes	Clostridia	Clostridiales	NA	NA
DENOVO236	404979244934005	-249043037975161	0.81169900374342	-306816981204383	0.00215374193029677	0.0123194038412975	Bacteria	Firmicutes	Clostridia	Clostridiales	Lachnospiraceae	NA
DENOVO130	10125802338986	273379824448332	0.896451732031539	304957662169717	0.0022916416869035	0.0130213812408159	Bacteria	Firmicutes	Clostridia	Clostridiales	Lachnospiraceae	NA
DENOVO293	41290287837784	106694831619495	351403804900191	303624577001376	0.00239544021949531	0.0135216296600459	Bacteria	Bacteroidetes	Bacteroidia	Bacteroidales	Bacteroidaceae	Bacteroides
DENOVO648	450109103764499	671274654745385	22201295778737	302358322431021	0.00249800310483245	0.0140084095682761	Bacteria	NA	NA	NA	NA	NA
DENOVO534	130458566876398	900681653788373	298336438660425	301901322491	0.00253599461021586	0.0141291128283455	Bacteria	Proteobacteria	Betaproteobacteria	Burkholderiales	Sutterellaceae	Parasutterella
DENOVO754	177119765012219	557751131668715	185068876085526	301374895371905	0.00258041233294539	0.0142838308494654	Bacteria	Firmicutes	Clostridia	Clostridiales	NA	NA
DENOVO592	734683221709226	450913658995332	149780300209764	301050043539663	0.00260817574053298	0.0143449665729314	Bacteria	Firmicutes	Clostridia	Clostridiales	Ruminococcaceae	NA
DENOVO541	793363119610546	655778704755105	218684836057071	299873880868432	0.00271099605238548	0.0148155070888327	Bacteria	NA	NA	NA	NA	NA
DENOVO344	205320520368972	-20299269687155	0.677771181440972	-299500336440948	0.00274441814619203	0.0149032327179289	Bacteria	NA	NA	NA	NA	NA
DENOVO432	120770058893932	683665163835296	228745123069859	298876388995844	0.00280108497225997	0.0151152887182331	Bacteria	NA	NA	NA	NA	NA
DENOVO225	459382580132849	-53128328124034	178392591336565	-297816897697278	0.00289976068845463	0.0155499666918379	Bacteria	NA	NA	NA	NA	NA
DENOVO246	458636911236135	-671052296841878	226538973528348	-29621935969349	0.00305455658497017	0.0160363694920521	Bacteria	Bacteroidetes	NA	NA	NA	NA
DENOVO663	479789612310379	309316152540403	104569338151676	295800048090334	0.00309641640900779	0.0160363694920521	Bacteria	Bacteroidetes	Bacteroidia	Bacteroidales	Bacteroidaceae	Bacteroides
DENOVO877	300740355416074	410491169268959	138802087373389	295738469814726	0.00310260761734342	0.0160363694920521	Bacteria	Bacteroidetes	NA	NA	NA	NA
DENOVO258	392692013277697	-214769689208201	0.725375332540364	-296080773047586	0.00306833422518544	0.0160363694920521	Bacteria	Firmicutes	Clostridia	Clostridiales	Lachnospiraceae	NA
DENOVO400	120827278264914	457266046928826	154579695811177	295812489815861	0.00309516686074855	0.0160363694920521	Bacteria	NA	NA	NA	NA	NA
DENOVO234	429749953088326	-21230195990622	0.717320389948797	-295965321606674	0.00307985511577725	0.0160363694920521	Bacteria	NA	NA	NA	NA	NA
DENOVO514	966568191052388	-249855580372176	0.846621444999238	-295120779006963	0.00316533894069964	0.0162626395875467	Bacteria	Firmicutes	Clostridia	Clostridiales	Lachnospiraceae	NA
DENOVO374	164802961612059	-291380456978988	0.990232465543245	-294254598912929	0.00325525431190122	0.0166250488072098	Bacteria	NA	NA	NA	NA	NA
DENOVO187	586808648588953	-199504090565733	0.679744997467035	-293498431484092	0.00333564548980334	0.016934815563617	Bacteria	NA	NA	NA	NA	NA
DENOVO777	207292125086037	581145635235526	198149798484493	293286008706694	0.00335855206399484	0.0169508098288681	Bacteria	Firmicutes	Clostridia	Clostridiales	Lachnospiraceae	Clostridium XlVb
DENOVO8	879380012750842	-244490545096641	0.838999975455578	-291407094456567	0.00356748823341633	0.0179000286799486	Bacteria	Bacteroidetes	Bacteroidia	Bacteroidales	Rikenellaceae	Alistipes
DENOVO464	137626821693353	288325140370982	0.994990682201536	289776724072459	0.00375829396503838	0.0186394001271846	Bacteria	Bacteroidetes	NA	NA	NA	NA
DENOVO389	209940782677506	969371743278074	334417730264618	289868525365276	0.00374730861367858	0.0186394001271846	Bacteria	Bacteroidetes	NA	NA	NA	NA
DENOVO407	192255650191511	956668862625875	331557952179568	288537450643849	0.0039094829074138	0.0192777950262129	Bacteria	NA	NA	NA	NA	NA
DENOVO488	849874546471607	-623145679919715	216174093050983	-288261035873874	0.00394394956540453	0.0193366212978119	Bacteria	NA	NA	NA	NA	NA
DENOVO396	200121613477565	96246405247419	334839152005536	287440714955065	0.00404786770530329	0.0196218671816397	Bacteria	Bacteroidetes	NA	NA	NA	NA
DENOVO523	635993147243372	-681648410827404	237050758921819	-287553777059291	0.00403339885524257	0.0196218671816397	Bacteria	NA	NA	NA	NA	NA
DENOVO265	366660198859312	-541776576476237	189140923790266	-286440694916453	0.00417790883604376	0.0201384594456491	Bacteria	Deferribacteres	Deferribacteres	Deferribacterales	Deferribacteraceae	Mucispirillum
DENOVO536	913777806001517	194493215618576	0.680812746048541	285677988180188	0.00427962511997666	0.02051351035162	Bacteria	Firmicutes	Clostridia	Clostridiales	Ruminococcaceae	NA
DENOVO708	55050553226293	667470961448466	234839428269023	284224402336663	0.0044797188713521	0.0213533266201117	Bacteria	Firmicutes	Clostridia	Clostridiales	Lachnospiraceae	NA
DENOVO312	218872256921269	-613041356690745	215831122127629	-284037515371963	0.00450605070594399	0.0213601740646406	Bacteria	Bacteroidetes	NA	NA	NA	NA
DENOVO338	213217521782234	-232322118429251	0.81862833992107	-283794375420292	0.00454051829681286	0.0214053005421178	Bacteria	NA	NA	NA	NA	NA
DENOVO349	225800908060945	-484526788167065	171399167591543	-282689113941166	0.00470023033095894	0.0220371454861354	Bacteria	Firmicutes	Clostridia	Clostridiales	NA	NA
DENOVO3	13513000810546	-34485565560116	122233078729034	-282129566879056	0.00478300968653337	0.0221828233029493	Bacteria	Bacteroidetes	Bacteroidia	Bacteroidales	NA	NA
DENOVO256	341598252077924	-235886987735338	0.83582226525344	-282221469254365	0.00476932373718893	0.0221828233029493	Bacteria	Firmicutes	Clostridia	Clostridiales	Lachnospiraceae	NA
DENOVO6	104803761192035	-189786471500613	0.673339299543315	-281858598821328	0.00482356892869995	0.0221837355423026	Bacteria	Bacteroidetes	NA	NA	NA	NA
DENOVO173	698398194079151	228649417498882	0.811437493375656	281783155653406	0.00483491672075826	0.0221837355423026	Bacteria	Firmicutes	Clostridia	Clostridiales	Ruminococcaceae	NA
DENOVO271	345621902362628	-428916199135618	152590242599366	-281090187569701	0.00494028498831782	0.02254661978711	Bacteria	Bacteroidetes	Bacteroidia	Bacteroidales	NA	NA
DENOVO521	91468727284864	243548940140695	0.867597043448999	280716655248736	0.00499793933689618	0.0226890579421001	Bacteria	NA	NA	NA	NA	NA
DENOVO314	29692814719416	793523360420674	283810788635119	279595911147996	0.00517459466798312	0.0231239699225496	Bacteria	NA	NA	NA	NA	NA
DENOVO1017	426171315300537	-355381654749664	127099042213292	-279610017952204	0.00517233648589072	0.0231239699225496	Bacteria	Bacteroidetes	Bacteroidia	Bacteroidales	NA	NA
DENOVO328	232776678647333	-730087347883486	261093093244006	-279627216029487	0.00516958466511721	0.0231239699225496	Bacteria	Firmicutes	Clostridia	Clostridiales	Lachnospiraceae	NA
DENOVO94	144611456195986	-180816505119879	0.648732901536757	-278722575487616	0.00531614298818264	0.0235942395412759	Bacteria	Firmicutes	Clostridia	Clostridiales	Lachnospiraceae	NA
DENOVO767	180767217326847	548292201855506	196796395105579	278608864538069	0.00533482805478731	0.0235942395412759	Bacteria	Firmicutes	Clostridia	Clostridiales	NA	NA
DENOVO1042	220165386697973	551957097752746	200656153018212	2750760888467	0.00594570256569275	0.0261610912890481	Bacteria	NA	NA	NA	NA	NA
DENOVO7	853401751495103	-278328188822318	101327941072035	-274680592418681	0.0060178733028478	0.0263435474175684	Bacteria	Firmicutes	Clostridia	Clostridiales	Lachnospiraceae	NA
DENOVO447	15000631115504	920888701621316	335651441378692	274358631632492	0.00607720688469998	0.0264682411526527	Bacteria	NA	NA	NA	NA	NA
DENOVO689	338261473680523	578337894108749	211160807015723	273885055793372	0.0061654391428347	0.0267169029522837	Bacteria	Firmicutes	Clostridia	Clostridiales	Ruminococcaceae	Anaerotruncus
DENOVO377	189887984603814	954911669188831	34931082431181	273370191453453	0.00626267120681725	0.0270018688213528	Bacteria	Bacteroidetes	Bacteroidia	Bacteroidales	Porphyromonadaceae	NA
DENOVO644	579952619462425	463088398400302	169630707168421	272997976681496	0.00633382127717802	0.0270545990300327	Bacteria	Bacteroidetes	NA	NA	NA	NA
DENOVO285	280762752418094	-289884822746375	106194091959001	-272976412716343	0.00633796550703563	0.0270545990300327	Bacteria	NA	NA	NA	NA	NA
DENOVO165	925280715634381	354760724352183	130503951126507	271839067928517	0.00656003296213347	0.0278639023837154	Bacteria	Bacteroidetes	NA	NA	NA	NA
DENOVO147	840848973740743	-187505717996661	0.690893644134763	-271395922640861	0.00664843486109696	0.0281002813340945	Bacteria	Firmicutes	Clostridia	Clostridiales	Lachnospiraceae	NA
DENOVO362	182770736117254	190627559646869	0.703508315176243	270967031283934	0.00673501172137531	0.0283266669457844	Bacteria	Firmicutes	Clostridia	Clostridiales	Lachnospiraceae	NA
DENOVO486	136569624425962	907338679904147	336380277139925	269735992733819	0.00698916816996433	0.0292522258040458	Bacteria	Bacteroidetes	NA	NA	NA	NA
DENOVO807	212591106942427	627295760038858	233793399964143	268312005443724	0.00729388014934924	0.0303793648938915	Bacteria	Actinobacteria	Actinobacteria	Bifidobacteriales	Bifidobacteriaceae	Bifidobacterium
DENOVO224	368584091308541	-773163547311032	289777581784367	-26681275430284	0.00762752966526222	0.0314846605225572	Bacteria	Bacteroidetes	NA	NA	NA	NA
DENOVO217	447738802747248	-554904115467728	207992667318981	-266790229973213	0.00763264497516539	0.0314846605225572	Bacteria	Bacteroidetes	Bacteroidia	Bacteroidales	NA	NA
DENOVO511	891594997825374	219239041118811	0.822337742827631	266604619611586	0.00767491458756027	0.0315075440963001	Bacteria	Firmicutes	Clostridia	Clostridiales	Ruminococcaceae	NA
DENOVO284	304200526748551	-291106303330477	109452094414945	-265966864212632	0.00782175613073958	0.031957460762736	Bacteria	Firmicutes	Clostridia	Clostridiales	Ruminococcaceae	NA
DENOVO787	142964084814254	370577822629381	139792330029719	265091670301653	0.00802736361533139	0.0326420757438594	Bacteria	Actinobacteria	Actinobacteria	Coriobacteriales	Coriobacteriaceae	NA
DENOVO430	134004312557214	90463234080559	341580576333064	264837172686164	0.0080880536553238	0.032733726586169	Bacteria	Deferribacteres	Deferribacteres	Deferribacterales	Deferribacteraceae	Mucispirillum
DENOVO240	442391379039339	-456272257059988	172489484067807	-264521782023897	0.00816383461055723	0.0328853056143573	Bacteria	NA	NA	NA	NA	NA
DENOVO513	645190859847258	-539822686720671	204290392237932	-264242816711592	0.00823139238281157	0.0330024984320202	Bacteria	NA	NA	NA	NA	NA
DENOVO498	130150073924275	402707576031732	152668654017032	263778821281025	0.00834486802104641	0.0333018454049201	Bacteria	Proteobacteria	Betaproteobacteria	Burkholderiales	Sutterellaceae	Parasutterella
DENOVO194	68418197212876	772960602511414	294383954896211	262568862757459	0.0086473881122536	0.034349347223674	Bacteria	NA	NA	NA	NA	NA
DENOVO124	113354210963014	-346728606649022	132235480795815	-262205426684542	0.00874015128442029	0.0345578331890904	Bacteria	Bacteroidetes	Bacteroidia	Bacteroidales	NA	NA
DENOVO356	219131273565786	975221636150716	372751645056484	261627721590052	0.00888943532743867	0.0349806122411043	Bacteria	Bacteroidetes	Bacteroidia	Bacteroidales	Porphyromonadaceae	NA
DENOVO105	162178634788588	-428421008596803	163846205704793	-261477528120915	0.00892861780979236	0.0349806122411043	Bacteria	Firmicutes	Clostridia	Clostridiales	Lachnospiraceae	NA
DENOVO334	249850989029249	-164743783287834	0.634875098416588	-25949006930452	0.00946182528416688	0.0369011186082508	Bacteria	Firmicutes	Clostridia	Clostridiales	Lachnospiraceae	NA
DENOVO227	343427648962882	-645228745063262	24914035483439	-258982028620839	0.0096026048027408	0.037280700998876	Bacteria	Bacteroidetes	Bacteroidia	Bacteroidales	Rikenellaceae	NA
DENOVO854	12815986011302	546454234540708	211334910393201	258572629351202	0.00971740616015923	0.0375564616460208	Bacteria	Firmicutes	Clostridia	Clostridiales	Lachnospiraceae	NA
DENOVO218	560405437150859	873309775214352	338463245896655	258022041034555	0.00987372732019696	0.0379894979404888	Bacteria	Tenericutes	Mollicutes	Anaeroplasmatales	Anaeroplasmataceae	Anaeroplasma
DENOVO487	930587097642722	-226605049432572	0.889627315632448	-2547190778101	0.0108594047268563	0.0415953984626907	Bacteria	Firmicutes	Clostridia	Clostridiales	NA	NA
DENOVO371	144278108044722	-714591293619883	280913411855624	-254381337259592	0.0109649651938502	0.0418130672725486	Bacteria	NA	NA	NA	NA	NA
DENOVO83	133668046137682	-26118445957575	103137523140387	-25323902651825	0.0113287823278188	0.0430092709613653	Bacteria	Firmicutes	Clostridia	Clostridiales	Lachnospiraceae	NA
DENOVO566	92419174929376	850972999654173	337504794769725	252136566010797	0.0116900303188599	0.044022890244926	Bacteria	Bacteroidetes	NA	NA	NA	NA
DENOVO406	164296924362532	517640898837925	205322279506986	252111412400481	0.0116983904147356	0.044022890244926	Bacteria	Firmicutes	Clostridia	Clostridiales	Lachnospiraceae	NA
DENOVO156	739781321731007	291790574620439	115930632125595	251694111616958	0.0118378611517516	0.0442190037968927	Bacteria	Firmicutes	Clostridia	Clostridiales	Lachnospiraceae	NA
DENOVO379	175516377537882	-455150361719497	18086832603795	-251647356775999	0.0118535791063932	0.0442190037968927	Bacteria	Deferribacteres	Deferribacteres	Deferribacterales	Deferribacteraceae	Mucispirillum
DENOVO948	183422972979134	321517947543179	127971482961001	251241870535455	0.0119906728073622	0.0445367847130598	Bacteria	Bacteroidetes	Bacteroidia	Bacteroidales	Bacteroidaceae	Bacteroides
DENOVO211	472570047275018	127580580785224	0.508577467177373	250857713955166	0.0121218497766639	0.0448299444326622	Bacteria	Firmicutes	Clostridia	Clostridiales	Lachnospiraceae	NA
DENOVO96	117795952803552	-237287623024622	0.950471145180916	-249652631989639	0.0125416361174082	0.0459882568601712	Bacteria	Firmicutes	Clostridia	Clostridiales	Lachnospiraceae	NA
DENOVO452	109097563542844	-288149400837736	115445554266129	-24959765897393	0.0125610891034981	0.0459882568601712	Bacteria	Firmicutes	Clostridia	Clostridiales	Ruminococcaceae	NA
DENOVO269	349259744161645	560225529201369	224539640690912	249499610615545	0.0125958512379257	0.0459882568601712	Bacteria	NA	NA	NA	NA	NA
DENOVO116	160373335457543	253070034754565	101516427146243	249289737502281	0.0126705462002739	0.0460649518637078	Bacteria	NA	NA	NA	NA	NA
DENOVO378	133963864464863	-554558104820517	222595223445087	-249132976097901	0.0127265939604788	0.0460734920594549	Bacteria	NA	NA	NA	NA	NA
DENOVO619	564879131550915	236303114188109	0.956066710926624	247161742467828	0.0134503370509179	0.0484890302087711	Bacteria	Firmicutes	Clostridia	Clostridiales	NA	NA
DENOVO682	378613359428733	69971896067668	283900610528483	246466169753615	0.0137142668390419	0.0492336441334641	Bacteria	Bacteroidetes	NA	NA	NA	NA
DENOVO680	34778060473081	707023419061548	287164324663881	246208654187494	0.0138131332231598	0.0493819512727962	Bacteria	Firmicutes	NA	NA	NA	NA
DENOVO632	542744067301932	-320143237596405	130349076032644	-245604531570465	0.0140475442219603	0.050011588972788	Bacteria	NA	NA	NA	NA	NA
DENOVO422	104276142067447	-746593518162929	304893125867952	-244870564410913	0.0143370561602436	0.0508313809317728	Bacteria	NA	NA	NA	NA	NA
DENOVO15	642543400099636	-279723388033545	115147313426819	-242926543146246	0.0151294514412259	0.0531027498873864	Bacteria	Firmicutes	Clostridia	Clostridiales	Lachnospiraceae	NA
DENOVO810	116911717825271	402971186121463	165870506518755	242943242037968	0.0151224838609807	0.0531027498873864	Bacteria	NA	NA	NA	NA	NA
DENOVO822	16242354503176	568026793492401	233904751078035	242845342334622	0.0151633726368411	0.0531027498873864	Bacteria	NA	NA	NA	NA	NA
DENOVO455	194741139985649	240196656362988	0.991522356734463	242250368568657	0.0154139694052824	0.0536687128347562	Bacteria	Firmicutes	Clostridia	Clostridiales	Lachnospiraceae	NA
DENOVO465	111513628056553	50852408287266	209990459114862	242165327423044	0.0154500839978844	0.0536687128347562	Bacteria	NA	NA	NA	NA	NA
DENOVO799	154792121550089	507024218164262	210032967825468	241402206241063	0.0157775069757653	0.0545850846177688	Bacteria	Firmicutes	Clostridia	Clostridiales	Ruminococcaceae	NA
DENOVO298	242106822819908	-272828832668201	114104131778127	-239105130039209	0.0168002052482062	0.0577529555319524	Bacteria	Firmicutes	Clostridia	Clostridiales	Lachnospiraceae	Blautia
DENOVO612	913480884307175	849233707004972	355261163322339	23904490405399	0.0168277842459069	0.0577529555319524	Bacteria	NA	NA	NA	NA	NA
DENOVO376	142610778979594	-761307420317747	319309855878031	-238422775339746	0.0171150064123878	0.0582725218326538	Bacteria	NA	NA	NA	NA	NA
DENOVO484	853136240282983	627132849103188	262991836842743	238460956291272	0.0170972560782534	0.0582725218326538	Bacteria	NA	NA	NA	NA	NA
DENOVO748	267079372872307	596499895986115	250703402633845	237930514591902	0.0173453106712607	0.0588232274938405	Bacteria	Firmicutes	Clostridia	Clostridiales	Lachnospiraceae	Clostridium XlVb
DENOVO262	384038433260673	283516349386686	119776275081879	236704931083284	0.0179305436334388	0.0605685292814586	Bacteria	Firmicutes	Clostridia	Clostridiales	Ruminococcaceae	Oscillibacter
DENOVO575	664673499980888	803480804703308	341450134496711	235314244607816	0.0186155013170217	0.0626356867843318	Bacteria	NA	NA	NA	NA	NA
DENOVO196	668479633933763	317697589619148	135623000791797	234250523704947	0.0191547651538436	0.0641983925859289	Bacteria	Bacteroidetes	NA	NA	NA	NA
DENOVO888	327969815606469	-331950126497234	142271584736549	-233321451442269	0.0196368894337477	0.0652709479913414	Bacteria	NA	NA	NA	NA	NA
DENOVO309	355749652559904	-149337125592598	0.640267778661324	-233241669454042	0.0196787806975244	0.0652709479913414	Bacteria	Firmicutes	Clostridia	Clostridiales	Lachnospiraceae	NA
DENOVO782	169127211292628	213688370733149	0.916348178960566	233195608000815	0.0197030017829341	0.0652709479913414	Bacteria	Firmicutes	Clostridia	Clostridiales	NA	NA
DENOVO1021	199724767532398	472106583600594	202842833150284	232745015571152	0.019941318946014	0.0655542209029885	Bacteria	Bacteroidetes	NA	NA	NA	NA
DENOVO662	552651708097086	814990806422735	350106655025763	232783580295771	0.0199208241533646	0.0655542209029885	Bacteria	Firmicutes	NA	NA	NA	NA
DENOVO16	669572357006171	-213263891547851	0.917605520333652	-232413479237031	0.0201182708297645	0.0658834976028165	Bacteria	Bacteroidetes	Bacteroidia	Bacteroidales	Rikenellaceae	Alistipes
DENOVO301	235973620181983	-265071272221991	114181352507063	-232149353989823	0.0202602223517286	0.0660960866075404	Bacteria	NA	NA	NA	NA	NA
DENOVO155	130965980531939	434870567241333	187689322503302	231697020076186	0.0205053550999567	0.0666424040748593	Bacteria	NA	NA	NA	NA	NA
DENOVO292	246044797079489	-639791606278338	276860384836893	-231088173432706	0.0208393882344555	0.067472434359105	Bacteria	Firmicutes	Clostridia	Clostridiales	Lachnospiraceae	NA
DENOVO363	195172621057111	296769911185307	128590067860991	230787584237162	0.0210060430518122	0.0677563343550934	Bacteria	NA	NA	NA	NA	NA
DENOVO68	252045255708007	544100440229423	236648537788381	229919206479939	0.0214940354152562	0.069070720547902	Bacteria	Bacteroidetes	Bacteroidia	Bacteroidales	NA	NA
DENOVO296	271256855629336	-217870444160887	0.950096272498269	-229314071076185	0.0218399052346485	0.0699202936243597	Bacteria	NA	NA	NA	NA	NA
DENOVO439	113730917636172	300536056451695	131666027677031	228256340495737	0.0224560986434539	0.0716257718813512	Bacteria	Firmicutes	Clostridia	Clostridiales	Ruminococcaceae	NA
DENOVO597	447522736966134	-545430231994288	239108988220209	-228109464246476	0.0225428471030818	0.0716361585720156	Bacteria	Proteobacteria	NA	NA	NA	NA
DENOVO31	365861396724025	-215252784882522	0.948853329108176	-226855698640839	0.0232952798556077	0.0737540594690458	Bacteria	Firmicutes	Clostridia	Clostridiales	Lachnospiraceae	NA
DENOVO139	899455655683431	-21519454286324	0.954570248766256	-225436046368898	0.0241735003968662	0.0762531740459971	Bacteria	Bacteroidetes	Bacteroidia	Bacteroidales	Rikenellaceae	Alistipes
DENOVO660	558844451355558	521053449201864	23470968284128	22199912798409	0.026419359557952	0.0830322728964207	Bacteria	NA	NA	NA	NA	NA
DENOVO206	578439219360249	-338786465212467	153438861977159	-220795736391019	0.0272472454310608	0.085321666349818	Bacteria	Firmicutes	Clostridia	Clostridiales	Lachnospiraceae	NA
DENOVO30	316794335465889	-477195726453195	217264330609876	-219638320341711	0.0280645268616426	0.087561323808325	Bacteria	NA	NA	NA	NA	NA
DENOVO605	497887959484105	761848174326076	347142111837232	21946290822915	0.0281902156292435	0.0876348007604743	Bacteria	NA	NA	NA	NA	NA
DENOVO611	536299477048793	-248700809919211	113584444212343	-218956752083297	0.0285556166841266	0.0884502495125655	Bacteria	Firmicutes	Clostridia	Clostridiales	Lachnospiraceae	NA
DENOVO201	549554145751151	-287686090979889	131857441205549	-218179640337039	0.0291245621472286	0.0895658577861008	Bacteria	Bacteroidetes	NA	NA	NA	NA
DENOVO125	127512427536919	-379943314875659	174079305068817	-218258749783876	0.0290662012976855	0.0895658577861008	Bacteria	NA	NA	NA	NA	NA
DENOVO671	461226786912637	750652499083112	345062528990663	217541006634025	0.029599400831644	0.0907010211198235	Bacteria	Bacteroidetes	Bacteroidia	Bacteroidales	NA	NA
DENOVO168	716562890157066	0.829756815989276	0.38289500971552	216706093037295	0.0302302084777108	0.0923043376294516	Bacteria	Firmicutes	Clostridia	Clostridiales	Ruminococcaceae	NA
DENOVO721	268184916389406	192355030186562	0.891059798446618	215872190084093	0.030871748642064	0.0939289373577691	Bacteria	Firmicutes	Clostridia	Clostridiales	Lachnospiraceae	NA
DENOVO587	599995155328326	788740976217713	365616887020223	215728814564872	0.0309832200815823	0.0939349923321469	Bacteria	NA	NA	NA	NA	NA
DENOVO538	2225178296458	-436814319414831	203117719542539	-215054757604911	0.0315119269594415	0.0952015258140875	Bacteria	NA	NA	NA	NA	NA
DENOVO704	549667138824167	719545588478468	335425577269501	214517209550881	0.0319390898052741	0.0961534703611411	Bacteria	Proteobacteria	Gammaproteobacteria	Enterobacteriales	Enterobacteriaceae	NA
DENOVO504	954905195662617	-66736106130846	311433494055718	-21428686189709	0.0321236494327349	0.0963709482982048	Bacteria	Bacteroidetes	Bacteroidia	Bacteroidales	Porphyromonadaceae	Parabacteroides
DENOVO441	88945027784982	507390706453003	237204179866351	213904622902886	0.0324319245519846	0.0966201085611209	Bacteria	NA	NA	NA	NA	NA
DENOVO21	430096509850908	-0.783934516544504	0.366304048240654	-214011971833157	0.0323450929337326	0.0966201085611209	Bacteria	Firmicutes	Clostridia	Clostridiales	Ruminococcaceae	Oscillibacter
DENOVO716	222266287874098	599950629884141	280739954800621	213703329228724	0.0325952838800878	0.0967707735955548	Bacteria	Firmicutes	Clostridia	Clostridiales	Lachnospiraceae	NA
DENOVO195	683150204361806	279841007731694	131353861342732	213043609735633	0.0331356262967268	0.098035749526178	Bacteria	Bacteroidetes	NA	NA	NA	NA
DENOVO449	117061845573013	-320323589709909	150572190405644	-212737550570893	0.0333888956589469	0.0984456098810188	Bacteria	NA	NA	NA	NA	NA
DENOVO14	687040115191954	100869202847167	0.475560173523978	212106077133646	0.0339166886286314	0.0996593111074169	Bacteria	Firmicutes	Clostridia	Clostridiales	Lachnospiraceae	NA
DENOVO674	283592668157364	33435609075189	157957149455167	211675186533288	0.0342809124882425	0.100385743736901	Bacteria	Firmicutes	Clostridia	Clostridiales	Lachnospiraceae	NA
DENOVO783	16736832211208	502516455486957	238570749510476	210636239571729	0.0351728851467563	0.102647399509921	Bacteria	NA	NA	NA	NA	NA
DENOVO119	16596960723508	279192164623961	132955323398381	209989459231658	0.0357381145698668	0.103943397630324	Bacteria	Bacteroidetes	NA	NA	NA	NA
DENOVO311	22686807534618	-560205847964237	267595652177009	-20934788865466	0.0363064268859493	0.105239575230218	Bacteria	NA	NA	NA	NA	NA
DENOVO448	191177213038259	348138903587436	16736737283982	208008823751224	0.0375174402779842	0.108383716358621	Bacteria	Bacteroidetes	NA	NA	NA	NA
DENOVO837	204624353059583	620184778277311	298617501510586	207685341662844	0.0378150903205447	0.10887700501687	Bacteria	Firmicutes	Clostridia	Clostridiales	NA	NA
DENOVO714	203491397981634	-185950815371133	0.896017399858568	-207530362022528	0.0379584041475036	0.108924116249358	Bacteria	Firmicutes	Clostridia	Clostridiales	NA	NA
DENOVO414	162887035308316	362791229804793	175449149946369	206778562287529	0.0386601862148558	0.110568132574488	Bacteria	Firmicutes	Clostridia	Clostridiales	NA	NA
DENOVO463	119985573755967	-198229481238928	0.961980928482968	-206063836994703	0.0393375533080867	0.112131630359928	Bacteria	Firmicutes	Clostridia	Clostridiales	Lachnospiraceae	NA
DENOVO547	249572933887442	213961567980391	103997428768896	205737363426417	0.0396502992930448	0.112593541172546	Bacteria	Firmicutes	Clostridia	Clostridiales	Lachnospiraceae	NA
DENOVO843	128729184058105	556103084260338	270450224118599	205621232547573	0.0397620547497454	0.112593541172546	Bacteria	NA	NA	NA	NA	NA
DENOVO637	462667660117764	-335740283868093	164257575557978	-204398660291676	0.0409548706641228	0.115589733650715	Bacteria	Bacteroidetes	Bacteroidia	Bacteroidales	Rikenellaceae	Alistipes
DENOVO613	49424192686431	530343324211047	260802988076329	203350171761005	0.0420018602189676	0.118156052681555	Bacteria	NA	NA	NA	NA	NA
DENOVO209	619507399508136	297349592339909	147150813786235	202071320361073	0.0433094622250738	0.12143633525854	Bacteria	Firmicutes	Clostridia	Clostridiales	Ruminococcaceae	Anaerotruncus
DENOVO610	511416735000199	203266512137968	10075697986759	201739385603946	0.043654427931194	0.1220048832735	Bacteria	NA	NA	NA	NA	NA
DENOVO598	645121767144845	167317777788698	0.830437511695937	201481478656952	0.0439240591372566	0.122359879025215	Bacteria	Firmicutes	Clostridia	Clostridiales	Lachnospiraceae	NA
DENOVO213	502121109034397	-157855166031994	0.78415610872772	-201305791378851	0.044108537080537	0.122476132087705	Bacteria	Firmicutes	Clostridia	Clostridiales	Ruminococcaceae	NA
DENOVO788	142619382241416	230684618526886	114920110929137	200734768407188	0.0447126551540526	0.123753090716701	Bacteria	NA	NA	NA	NA	NA
DENOVO562	509153855689231	-634860323730187	317040728151076	-200245667940701	0.0452356378055029	0.124797997547014	Bacteria	Firmicutes	Clostridia	Clostridiales	NA	NA
DENOVO419	172725369286782	321355042630377	161399318525299	199105575888789	0.0464747575259726	0.127805583196425	Bacteria	Firmicutes	Clostridia	Clostridiales	Lachnospiraceae	NA
DENOVO56	241762217726114	238971741742525	120174620237863	19885375237261	0.0467522732778064	0.128157988729578	Bacteria	Firmicutes	Clostridia	Clostridiales	Lachnospiraceae	NA
DENOVO860	115789895452638	398076493009407	200388737500033	198652128844986	0.0469754714193195	0.12835972763623	Bacteria	NA	NA	NA	NA	NA
DENOVO650	334648396420211	-26158640367827	132149805118424	-197946870556377	0.0477632596735023	0.130098021586873	Bacteria	NA	NA	NA	NA	NA
DENOVO593	65064158393146	769754385072825	389782510777445	197483048569189	0.048287388190966	0.131109427429901	Bacteria	Firmicutes	Clostridia	Clostridiales	Lachnospiraceae	NA
DENOVO653	435302894998842	55454788024518	281758654133623	196816627318992	0.0490489094815255	0.132756985284381	Bacteria	NA	NA	NA	NA	NA
DENOVO387	186013983867195	256246403417057	130380261897258	19653772717452	0.0493705880717681	0.133207435740808	Bacteria	NA	NA	NA	NA	NA
DENOVO555	681273754627679	-638910062353046	325587522042159	-196232969355108	0.0497241123002004	0.133740715841918	Bacteria	NA	NA	NA	NA	NA
DENOVO200	58935984746836	-225944172789528	116012251553902	-194758889482072	0.0514641736094042	0.137988315490215	Bacteria	NA	NA	NA	NA	NA
DENOVO323	385407928368667	258557884056258	132996079590065	194410154685171	0.0518832067786265	0.138535399919602	Bacteria	Firmicutes	Clostridia	Clostridiales	Lachnospiraceae	NA
DENOVO390	164255756119312	233881210221617	120358355213772	194320709855343	0.051991140762368	0.138535399919602	Bacteria	Firmicutes	Clostridia	Clostridiales	Lachnospiraceae	NA
DENOVO11	764851225305518	0.922655486043358	0.476206451660615	193751152011044	0.0526828465487643	0.139943908169783	Bacteria	Firmicutes	Clostridia	Clostridiales	Lachnospiraceae	NA
DENOVO347	36815182668034	381223319021577	196910805947645	193602030719907	0.0528652138701233	0.139994918211623	Bacteria	NA	NA	NA	NA	NA
DENOVO715	277159306000785	677184547941251	350617509403889	193140539128403	0.0534329389648048	0.141062958867085	Bacteria	NA	NA	NA	NA	NA
DENOVO985	189530798972124	206591079081697	107100774484938	192894103777701	0.0537381824594251	0.141433621319591	Bacteria	NA	NA	NA	NA	NA
DENOVO120	373339256884613	235918785910262	123624326476004	190835244676584	0.05634567860203	0.147842789726427	Bacteria	Firmicutes	Clostridia	Clostridiales	Lachnospiraceae	NA
DENOVO32	330204847999747	-196533305372689	103178486302067	-190478957790983	0.0568074291871526	0.148599921471271	Bacteria	Bacteroidetes	Bacteroidia	Bacteroidales	Bacteroidaceae	Bacteroides
DENOVO76	201250037993962	120852634124174	0.640851024692884	188581479107552	0.0593199170364831	0.154251886763356	Bacteria	Bacteroidetes	Bacteroidia	Bacteroidales	Bacteroidaceae	Bacteroides
DENOVO740	171299104927782	481302811291456	25523049860838	188575743853385	0.059327648755137	0.154251886763356	Bacteria	NA	NA	NA	NA	NA
DENOVO188	782280989945601	305102035678988	16191055010135	188438638178924	0.0595127305500515	0.154265627830647	Bacteria	Proteobacteria	Epsilonproteobacteria	Campylobacterales	Helicobacteraceae	Helicobacter
DENOVO717	27031201349861	673656755619018	35878095055858	187762687670628	0.0604322263383838	0.155791203057585	Bacteria	Bacteroidetes	NA	NA	NA	NA
DENOVO408	136028511610054	-424924278363576	226337562589632	-187739177493043	0.0604644179699019	0.155791203057585	Bacteria	NA	NA	NA	NA	NA
DENOVO548	51711699736568	-614440975981184	327934680565201	-187366878953511	0.0609760902451002	0.156639177935018	Bacteria	Bacteroidetes	Bacteroidia	Bacteroidales	Rikenellaceae	NA
DENOVO784	142240116878358	-368501856396797	197633040353631	-186457616468089	0.0622408364196445	0.158936421571592	Bacteria	Firmicutes	NA	NA	NA	NA
DENOVO686	409804565126825	344623675278546	184727862156506	186557496663158	0.062100854701555	0.158936421571592	Bacteria	Proteobacteria	Betaproteobacteria	Burkholderiales	Sutterellaceae	Parasutterella
DENOVO839	111060240624285	182259063221619	0.981473642246346	185699396679134	0.0633120124431401	0.161192007941288	Bacteria	Firmicutes	Clostridia	Clostridiales	Lachnospiraceae	NA
DENOVO570	663186505476483	238760354162796	129417451463515	184488530304668	0.0650542250353514	0.165137648166661	Bacteria	Firmicutes	Clostridia	Clostridiales	NA	NA
DENOVO757	234016343233038	158462606679318	0.869572362389481	182230500339135	0.0684087194501187	0.173140652767557	Bacteria	Actinobacteria	Actinobacteria	Coriobacteriales	Coriobacteriaceae	Enterorhabdus
DENOVO1024	298772658766808	273007803453861	1500052516332	181998830361908	0.0687607861122052	0.173519866130212	Bacteria	Bacteroidetes	NA	NA	NA	NA
DENOVO131	922953446732131	-14254190062636	0.785590591812139	-181445529149675	0.0696076599122876	0.175141853972853	Bacteria	Firmicutes	Clostridia	Clostridiales	NA	NA
DENOVO758	174888159807685	273264583841213	150838202633941	181164041383058	0.070041776106215	0.175718841810329	Bacteria	Firmicutes	Erysipelotrichia	Erysipelotrichales	Erysipelotrichaceae	NA
DENOVO402	124071114942456	-185890729837888	102883332562213	-180681093048265	0.0707917638492951	0.177082604614272	Bacteria	NA	NA	NA	NA	NA
DENOVO329	281642676983173	14656344415515	0.812068921813992	180481533301088	0.0711035842109958	0.17734556759603	Bacteria	Firmicutes	Clostridia	Clostridiales	Lachnospiraceae	NA
DENOVO980	647778231954062	30991601935036	172371004683524	179795911684434	0.0721834867417735	0.177526339289118	Bacteria	Bacteroidetes	NA	NA	NA	NA
DENOVO115	12616089663405	-279019223965012	155628168434824	-179285811027111	0.0729956149176184	0.177526339289118	Bacteria	Bacteroidetes	NA	NA	NA	NA
DENOVO853	131411184116735	33412655875281	186067995504406	1795722890694	0.0725385994705963	0.177526339289118	Bacteria	Bacteroidetes	Bacteroidia	Bacteroidales	Bacteroidaceae	Bacteroides
DENOVO1	434302657579892	308681449895002	17200485258621	179460896162966	0.0727160243230765	0.177526339289118	Bacteria	Bacteroidetes	NA	NA	NA	NA
DENOVO26	450168866662238	300346070001918	167548505823391	179259175440518	0.0730382258380636	0.177526339289118	Bacteria	Bacteroidetes	NA	NA	NA	NA
DENOVO222	453828819667782	-557779095075757	309709179365387	-180097695592582	0.0717065121570444	0.177526339289118	Bacteria	Firmicutes	Clostridia	Clostridiales	Lachnospiraceae	NA
DENOVO482	146788061137663	100723460152215	0.559698243045253	179960293611411	0.0719233571479042	0.177526339289118	Bacteria	Firmicutes	Clostridia	Clostridiales	Lachnospiraceae	NA
DENOVO468	104678465270484	371282973187695	206114096185462	180134682711663	0.0716482314337158	0.177526339289118	Bacteria	NA	NA	NA	NA	NA
DENOVO339	226348994587731	-229172609919985	127677948967793	-179492709408884	0.0726653164921838	0.177526339289118	Bacteria	Firmicutes	Clostridia	Clostridiales	NA	NA
DENOVO210	498555465175819	-253541310965334	141590812524245	-179066216547009	0.0733475246011548	0.17777450877907	Bacteria	Bacteroidetes	NA	NA	NA	NA
DENOVO476	117736112831893	178006278763877	100037896089079	177938846899949	0.0751760956240456	0.178595409481202	Bacteria	NA	NA	NA	NA	NA
DENOVO212	495099292490722	-150390262661401	0.844231242584295	-178138707827298	0.074849237713991	0.178595409481202	Bacteria	NA	NA	NA	NA	NA
DENOVO85	18618728913466	115510557053394	0.648488759577587	178122681923794	0.0748754040291324	0.178595409481202	Bacteria	Bacteroidetes	Bacteroidia	Bacteroidales	Rikenellaceae	Alistipes
DENOVO755	231453776985887	65139280840822	364729789343802	17859599830882	0.0741057376700432	0.178595409481202	Bacteria	Bacteroidetes	Bacteroidia	Bacteroidales	Rikenellaceae	Rikenella
DENOVO142	865647399244351	229725690725653	129066209815453	177990576351571	0.0750913843144141	0.178595409481202	Bacteria	Firmicutes	Clostridia	Clostridiales	Lachnospiraceae	NA
DENOVO337	199671758402882	-272220686576889	152477609481009	-178531580802881	0.0742101061651275	0.178595409481202	Bacteria	Firmicutes	Clostridia	Clostridiales	Ruminococcaceae	NA
DENOVO752	177363991417772	217911466231338	122121099635009	178438833979242	0.0743605844534641	0.178595409481202	Bacteria	Firmicutes	Clostridia	Clostridiales	NA	NA
DENOVO690	414095575724462	721746000530388	405858518927191	177831920945798	0.0753514431610666	0.178595409481202	Bacteria	Firmicutes	NA	NA	NA	NA
DENOVO427	165632897272723	-499372761233211	282525339645461	-176753264631013	0.0771390666381713	0.182212868838433	Bacteria	Bacteroidetes	NA	NA	NA	NA
DENOVO170	779240517495852	229347454256721	129827364723609	176655711024391	0.0773024292041837	0.182212868838433	Bacteria	NA	NA	NA	NA	NA
DENOVO722	217765872469262	-268980654828914	152672283000286	-17618172044261	0.0781001869754052	0.183276224283264	Bacteria	NA	NA	NA	NA	NA
DENOVO962	10356235501684	455334952238407	258602963414873	176074916631145	0.0782808671043581	0.183276224283264	Bacteria	Firmicutes	Clostridia	Clostridiales	Lachnospiraceae	NA
DENOVO420	126167413620357	-0.953364589449871	0.541660045166807	-176007921934925	0.0783943756549627	0.183276224283264	Bacteria	Firmicutes	Clostridia	Clostridiales	Ruminococcaceae	NA
DENOVO786	159263305215613	-204958730131404	116533076862425	-175880304244752	0.0786109678576026	0.183283180494084	Bacteria	Firmicutes	Clostridia	Clostridiales	Lachnospiraceae	NA
DENOVO336	32692064484826	330287115519321	188269576907109	175433078963301	0.079373842915011	0.184560317672302	Bacteria	Firmicutes	Clostridia	Clostridiales	Lachnospiraceae	NA
DENOVO152	930884081554343	209626163197051	119680185141807	175155279839073	0.0798507349950802	0.185167380069672	Bacteria	Bacteroidetes	Bacteroidia	Bacteroidales	NA	NA
DENOVO41	268927656865065	-359858068385311	205721741161831	-174924665887515	0.0802483919454344	0.18558792530777	Bacteria	Bacteroidetes	NA	NA	NA	NA
DENOVO724	194885344564542	-349567029969683	200150685719925	-174651927227888	0.0807207611970958	0.186178529857818	Bacteria	NA	NA	NA	NA	NA
DENOVO245	409577296887846	110918143501217	0.63811776118045	17382080589017	0.0821741596104656	0.188517189694598	Bacteria	NA	NA	NA	NA	NA
DENOVO491	143141034452798	363175058640035	20884101684362	173900253948667	0.0820343162340794	0.188517189694598	Bacteria	Proteobacteria	Betaproteobacteria	Burkholderiales	Sutterellaceae	Parasutterella
DENOVO901	10212028865661	-337838807957529	195123442506473	-173141065787788	0.0833785470610229	0.19077011567562	Bacteria	Proteobacteria	Betaproteobacteria	Burkholderiales	Sutterellaceae	Parasutterella
DENOVO175	813371098450673	265512417566672	154648068983832	171688155766388	0.0860008152050817	0.196246541079681	Bacteria	Bacteroidetes	NA	NA	NA	NA
DENOVO280	509565234873048	274514847149891	160058546973693	171509021130255	0.0863286887180318	0.1964721881169	Bacteria	Bacteroidetes	NA	NA	NA	NA
DENOVO278	386299841753491	248357973977023	145127541002328	171130835857709	0.0870242041595135	0.197358074364666	Bacteria	Firmicutes	Clostridia	Clostridiales	Lachnospiraceae	NA
DENOVO770	186152816383024	257092324440867	150304595117981	171047547973543	0.0871779838976789	0.197358074364666	Bacteria	NA	NA	NA	NA	NA
DENOVO673	283545816576342	336354587479491	196922638239942	170805444455633	0.087626240682624	0.197850827646556	Bacteria	Firmicutes	Clostridia	Clostridiales	Ruminococcaceae	NA
DENOVO228	451686401204926	-201320299229911	118040682194883	-170551622954479	0.0880981880309135	0.198394344699538	Bacteria	Firmicutes	Clostridia	Clostridiales	Lachnospiraceae	NA
DENOVO713	214625259897591	637742035129683	374599313329856	170246450657029	0.0886683265906706	0.199155560771716	Bacteria	Bacteroidetes	Bacteroidia	Bacteroidales	NA	NA
DENOVO628	395236662585806	18869454525112	110938816706059	170088838923784	0.0889639472848712	0.199297824465847	Bacteria	Firmicutes	Clostridia	Clostridiales	NA	NA
DENOVO383	153131128120972	-0.955371270310062	0.566970747856564	-168504508199382	0.0919798739535496	0.205517530864962	Bacteria	Firmicutes	Clostridia	Clostridiales	Ruminococcaceae	NA
DENOVO668	454572308795916	748556859763795	446220727722656	167754838190541	0.0934352968517998	0.208227232984011	Bacteria	Tenericutes	Mollicutes	Mycoplasmatales	Mycoplasmataceae	Mycoplasma
DENOVO352	397419378166191	145558727404683	0.869057063372495	167490414081467	0.0939530410611014	0.208298990259496	Bacteria	Firmicutes	Clostridia	Clostridiales	Lachnospiraceae	NA
DENOVO557	646650623175676	-595326932766619	355179959432886	-167612759942079	0.0937132017661868	0.208298990259496	Bacteria	Firmicutes	Clostridia	Clostridiales	Lachnospiraceae	NA
DENOVO489	114717151113525	125064446551132	0.750515533596281	166638052049176	0.0956376481277754	0.211487376529978	Bacteria	Bacteroidetes	Bacteroidia	Bacteroidales	Rikenellaceae	Alistipes
DENOVO697	287967395829905	273155409320654	164173097354677	166382564331191	0.0961472778482511	0.212067774791258	Bacteria	Firmicutes	Clostridia	Clostridiales	NA	NA
DENOVO113	144692014466908	12157321332848	0.731953439105157	16609418964833	0.0967251167244719	0.212251023400504	Bacteria	Bacteroidetes	NA	NA	NA	NA
DENOVO803	126906482168378	251211361329281	15122384644258	166118880876811	0.096675532498902	0.212251023400504	Bacteria	NA	NA	NA	NA	NA
DENOVO335	21491895508873	-391988702486228	237127108192275	-165307419077697	0.0983157652605678	0.215191139269304	Bacteria	Firmicutes	Clostridia	Clostridiales	Ruminococcaceae	NA
DENOVO508	77597209926729	229950560295377	139653950262841	164657397705249	0.0996456429590236	0.217546976231151	Bacteria	Firmicutes	Clostridia	Clostridiales	Lachnospiraceae	Dorea
DENOVO604	502778785049662	763209497718643	466702201265971	163532440097426	0.101981060978808	0.222080584568063	Bacteria	NA	NA	NA	NA	NA
DENOVO749	178692722451288	-216791894501267	133471700615576	-162425363205395	0.104321688793104	0.226602554391097	Bacteria	NA	NA	NA	NA	NA
DENOVO842	161961152997984	549537193524934	34015542030717	161554736663813	0.106192211458368	0.230083124826463	Bacteria	Firmicutes	Erysipelotrichia	Erysipelotrichales	Erysipelotrichaceae	NA
DENOVO966	308730296138826	-132513033368855	0.825276259714387	-160568090756319	0.108344038345992	0.231893544496958	Bacteria	Bacteroidetes	Bacteroidia	Bacteroidales	Porphyromonadaceae	NA
DENOVO118	131837074498254	0.891032186287172	0.55427225592479	160757132756087	0.107929096057638	0.231893544496958	Bacteria	Bacteroidetes	NA	NA	NA	NA
DENOVO184	730469597232715	302135951104806	188185587625112	16055212033915	0.108379150749744	0.231893544496958	Bacteria	Firmicutes	Clostridia	Clostridiales	NA	NA
DENOVO600	440296356836132	273390718380243	170103446266414	160720270153764	0.108009909619154	0.231893544496958	Bacteria	Firmicutes	Clostridia	Clostridiales	NA	NA
DENOVO526	846233865289742	233844078690405	145236012265292	161009707608371	0.107376665317928	0.231893544496958	Bacteria	Proteobacteria	Deltaproteobacteria	Desulfovibrionales	Desulfovibrionaceae	NA
DENOVO500	909017254298593	-325890319916473	203200333722292	-160378831051458	0.108760722105812	0.232131093449719	Bacteria	NA	NA	NA	NA	NA
DENOVO375	182219638600454	124365861739644	0.778995539551138	159649003653223	0.110379428491089	0.234419677339986	Bacteria	Firmicutes	Clostridia	Clostridiales	Lachnospiraceae	NA
DENOVO639	444309388730631	745381979545246	466724137932541	159705041793442	0.110254469112201	0.234419677339986	Bacteria	Firmicutes	Clostridia	Clostridiales	NA	NA
DENOVO75	187577689702893	-187326935184686	117723472157635	-159124541394642	0.111554356095381	0.235861670557229	Bacteria	Bacteroidetes	Bacteroidia	Bacteroidales	NA	NA
DENOVO300	28525581288516	129176858483228	0.811919316493722	159100609948632	0.11160820308419	0.235861670557229	Bacteria	Firmicutes	Clostridia	Clostridiales	Lachnospiraceae	NA
DENOVO617	416892027292112	-385999832769257	242833266871901	-158956735105359	0.111932361299563	0.235878556317301	Bacteria	Firmicutes	Clostridia	Clostridiales	Ruminococcaceae	NA
DENOVO710	387361515419476	725419243390458	456660057014337	158853228402169	0.112166026780255	0.235878556317301	Bacteria	NA	NA	NA	NA	NA
DENOVO602	608407871391954	101563915473778	0.641117837999501	158416923464009	0.11315521237768	0.237376949193275	Bacteria	Firmicutes	Clostridia	Clostridiales	Ruminococcaceae	Anaerotruncus
DENOVO199	49803467384428	-189960865624639	120450523454589	-157708626061933	0.114775678147484	0.24018910207449	Bacteria	Bacteroidetes	NA	NA	NA	NA
DENOVO603	46432710958972	-186668878533877	118673725597654	-157295877915514	0.115728363243176	0.241593517427359	Bacteria	Firmicutes	Clostridia	Clostridiales	NA	NA
DENOVO616	427900653340956	-177958349931975	113259328331497	-157124673573122	0.116125348128569	0.241833856054155	Bacteria	NA	NA	NA	NA	NA
DENOVO733	379215102251751	72234956791424	460357801932723	156910465051661	0.116623556350936	0.242283320457878	Bacteria	Firmicutes	Clostridia	Clostridiales	NA	NA
DENOVO558	835926091553327	-196022310571197	125581727703793	-156091426798611	0.118543980357029	0.245678104218191	Bacteria	NA	NA	NA	NA	NA
DENOVO320	225830890982189	-39056413464131	250470360943651	-155932276046497	0.118920007331716	0.245863533230392	Bacteria	NA	NA	NA	NA	NA
DENOVO824	125658880798948	39938309569684	25880323934766	154319202767139	0.122784191064228	0.25324239406997	Bacteria	Firmicutes	Clostridia	Clostridiales	Ruminococcaceae	Clostridium IV
DENOVO700	214379687690793	463831000676375	300896295427748	154149787725702	0.123195659165834	0.2534817159815	Bacteria	NA	NA	NA	NA	NA
DENOVO750	307789250054235	320101558872472	211416728956353	151407866564125	0.130005888922971	0.266181653253281	Bacteria	Firmicutes	Clostridia	Clostridiales	Lachnospiraceae	NA
DENOVO367	240163623146829	2003213609619	132387824211948	151314036735881	0.130244007722612	0.266181653253281	Bacteria	Firmicutes	Clostridia	Clostridiales	Ruminococcaceae	NA
DENOVO725	339004006466666	706207674475004	466783003487295	151292499769484	0.130298711382725	0.266181653253281	Bacteria	Firmicutes	NA	NA	NA	NA
DENOVO471	103315035675138	212727756824033	141660786933975	15016700205342	0.133182350028422	0.271426262053174	Bacteria	NA	NA	NA	NA	NA
DENOVO405	15591615183769	143794652420401	0.958750891213279	149981245116166	0.133662991120884	0.271760299482745	Bacteria	Firmicutes	Clostridia	Clostridiales	Lachnospiraceae	NA
DENOVO953	929666779717298	-155705724406796	104207102871076	-149419492641911	0.135124678323307	0.272792880003287	Bacteria	Bacteroidetes	Bacteroidia	Bacteroidales	NA	NA
DENOVO774	195989239897382	316655729339657	211860753340124	149464081642008	0.135008207760958	0.272792880003287	Bacteria	Firmicutes	Clostridia	Clostridiales	Lachnospiraceae	NA
DENOVO629	317074738434608	437113378300876	292293620332087	149545986602189	0.134794466640258	0.272792880003287	Bacteria	NA	NA	NA	NA	NA
DENOVO623	459815795444318	482651639042538	324167003598152	148889811018783	0.136514201291516	0.274537685544202	Bacteria	NA	NA	NA	NA	NA
DENOVO670	312899430324872	69481937996329	46680333316197	148846276494389	0.13662889478715	0.274537685544202	Bacteria	NA	NA	NA	NA	NA
DENOVO720	268544742103024	672754744146294	453355933586202	148394383817715	0.13782382056606	0.275691959476901	Bacteria	Bacteroidetes	Bacteroidia	Bacteroidales	Porphyromonadaceae	NA
DENOVO1008	156255218562187	191739602124589	129216745755774	148386032323539	0.137845979738451	0.275691959476901	Bacteria	Bacteroidetes	Bacteroidia	Bacteroidales	Prevotellaceae	NA
DENOVO220	382616045438653	-332305896318988	224201606018119	-14821744688668	0.138293878061352	0.275944528782884	Bacteria	Firmicutes	Clostridia	Clostridiales	Ruminococcaceae	NA
DENOVO794	124930872053897	158095422186747	107472482555909	147103163923382	0.141282560615568	0.280602863444809	Bacteria	Firmicutes	Clostridia	Clostridiales	Lachnospiraceae	NA
DENOVO510	890109884231508	264276382391157	179604910500172	147143183143038	0.141174370266328	0.280602863444809	Bacteria	Firmicutes	Clostridia	Clostridiales	Lachnospiraceae	NA
DENOVO756	259708146613481	667810170561987	457091923084791	146099752989533	0.144016119306455	0.285371432713483	Bacteria	Bacteroidetes	NA	NA	NA	NA
DENOVO797	12462211605101	244375316174692	167727400066155	145697909869411	0.14512214986679	0.286900471395636	Bacteria	NA	NA	NA	NA	NA
DENOVO594	107158296012698	135605921232065	0.932411066474314	145435769810011	0.145847161540559	0.287670953107586	Bacteria	Firmicutes	Clostridia	Clostridiales	Lachnospiraceae	Lachnospiracea_incertae_sedis
DENOVO423	141206552296654	-110614475625782	0.76279740049842	-145011605379758	0.147026159048729	0.289331294641766	Bacteria	Firmicutes	Clostridia	Clostridiales	Lachnospiraceae	NA
DENOVO551	119103592676182	451949023583976	312428631999669	144656723902454	0.148018167295951	0.290616905125689	Bacteria	Firmicutes	Clostridia	Clostridiales	NA	NA
DENOVO394	131843353498427	-248347019137469	171826064576402	-144533962149289	0.148362513878813	0.290627938146167	Bacteria	NA	NA	NA	NA	NA
DENOVO889	104218968287721	494553654667232	345803439062209	143015828879095	0.152671593891324	0.298387762092838	Bacteria	Firmicutes	Clostridia	Clostridiales	Ruminococcaceae	Anaerotruncus
DENOVO24	372230169267432	138122296644357	0.972922451636687	141966398670318	0.155705527358999	0.303625778350048	Bacteria	Firmicutes	Clostridia	Clostridiales	Lachnospiraceae	NA
DENOVO318	26813280204393	128762260718401	0.908932310433395	141663201143114	0.156590544268938	0.304659154155892	Bacteria	Firmicutes	Clostridia	Clostridiales	Ruminococcaceae	Intestinimonas
DENOVO823	101713604668836	-366262834859742	259198204943856	-141306084638617	0.157637834249338	0.306002854719303	Bacteria	Firmicutes	Clostridia	Clostridiales	Lachnospiraceae	NA
DENOVO321	219757652230009	-13118428913963	0.932004070637066	-140755060275606	0.159264183238056	0.308462007264677	Bacteria	NA	NA	NA	NA	NA
DENOVO1035	512839890457753	161320793199262	114778684982978	140549434961017	0.159874328355381	0.308946337227291	Bacteria	Bacteroidetes	NA	NA	NA	NA
DENOVO703	229835885459027	-277294658303528	197606275392665	-140326848301003	0.160536792787342	0.309529366767504	Bacteria	NA	NA	NA	NA	NA
DENOVO640	39533055896507	24118874001199	172080431003345	140160469500045	0.161033324215531	0.309790565419116	Bacteria	NA	NA	NA	NA	NA
DENOVO268	363576753824581	201056402109843	143625448518446	139986613921015	0.161553407497374	0.310095802310396	Bacteria	Firmicutes	Clostridia	Clostridiales	Ruminococcaceae	NA
DENOVO761	165035428268783	-484978656488425	348968302804762	-138974987868671	0.164604842797586	0.315247667679304	Bacteria	Firmicutes	Clostridia	Clostridiales	Lachnospiraceae	NA
DENOVO515	861587359236708	-13544190060957	0.976307752439618	-138728695199977	0.165354280218003	0.315977666875383	Bacteria	Firmicutes	Clostridia	Clostridiales	NA	NA
DENOVO440	155436257169109	288033759584471	20845694531906	138174220649551	0.167050870015921	0.317717066414498	Bacteria	Firmicutes	Clostridia	Clostridiales	Lachnospiraceae	NA
DENOVO91	16893451723756	0.688914840972775	0.49810836627329	13830621760623	0.166645802092933	0.317717066414498	Bacteria	Firmicutes	Clostridia	Clostridiales	Ruminococcaceae	NA
DENOVO773	221199282887634	644662687013607	466914656876289	138068633639919	0.16737542426498	0.317717066414498	Bacteria	NA	NA	NA	NA	NA
DENOVO735	233736379649907	215370284736032	156471240839498	137642089102464	0.168691363815963	0.319508146035533	Bacteria	Proteobacteria	Gammaproteobacteria	Enterobacteriales	Enterobacteriaceae	NA
DENOVO967	662046303458876	241126746153667	175441024850852	137440342906487	0.169316472193285	0.319985755819028	Bacteria	Bacteroidetes	NA	NA	NA	NA
DENOVO297	251298588509699	-175957033873208	128138121745226	-137318255860702	0.169695600421493	0.319997417937672	Bacteria	NA	NA	NA	NA	NA
DENOVO167	678221950403287	-0.851452963137601	0.622409216768452	-136799542840697	0.171313507090396	0.32233988834114	Bacteria	Firmicutes	Clostridia	Clostridiales	Ruminococcaceae	NA
DENOVO516	696986852248002	-463466605254045	339730441885636	-136421865135672	0.172498759734588	0.323859815869315	Bacteria	NA	NA	NA	NA	NA
DENOVO836	428835226604942	397069493380115	292719383392476	135648513869588	0.174944860680956	0.327735132018035	Bacteria	Bacteroidetes	Bacteroidia	Bacteroidales	NA	NA
DENOVO732	198887512783809	629490580219961	466956682106194	134807061199052	0.177635672522322	0.332050995695321	Bacteria	Bacteroidetes	Cytophagia	Cytophagales	NA	NA
DENOVO22	463111638281587	-103469818860066	0.76900981437029	-134549412668801	0.17846571672913	0.33224551656118	Bacteria	NA	NA	NA	NA	NA
DENOVO775	196671995394725	627853760119136	466961485240799	13445514886423	0.178770118327522	0.33224551656118	Bacteria	Bacteroidetes	NA	NA	NA	NA
DENOVO601	479990361590067	-102447938481124	0.762179093551272	-134414521925263	0.178901431994481	0.33224551656118	Bacteria	Firmicutes	NA	NA	NA	NA
DENOVO739	195223942980826	626802405612051	466964599182869	134229105741394	0.179501641825795	0.332640191547585	Bacteria	Firmicutes	Erysipelotrichia	Erysipelotrichales	Erysipelotrichaceae	NA
DENOVO795	144338980111004	559690788216032	418373321035827	133777839091251	0.180968688056336	0.334636065414517	Bacteria	Firmicutes	Clostridia	Clostridiales	NA	NA
DENOVO830	122971816290701	-213647284471305	161085233483166	-132629962319688	0.184740471620623	0.340875966990312	Bacteria	NA	NA	NA	NA	NA
DENOVO950	133824138852475	530869133812775	401739457357427	132142642225073	0.18635922080119	0.342390174405612	Bacteria	Firmicutes	Clostridia	Clostridiales	Ruminococcaceae	NA
DENOVO652	408456660650125	245585445690844	185837296481838	132150784767172	0.186332087590222	0.342390174405612	Bacteria	NA	NA	NA	NA	NA
DENOVO97	14608639712927	0.556535463552563	0.422843672920557	131617308994741	0.188115953563433	0.344879248199628	Bacteria	Firmicutes	Clostridia	Clostridiales	Lachnospiraceae	NA
DENOVO59	262036358059636	165095536811465	125570381722753	131476495130818	0.188588910023106	0.345009136033741	Bacteria	Firmicutes	Clostridia	Clostridiales	Lachnospiraceae	Lachnoanaerobaculum
DENOVO137	945547839621863	-131502905045662	100337780241684	-131060209553082	0.189992230891863	0.346836881074934	Bacteria	Bacteroidetes	NA	NA	NA	NA
DENOVO695	305638205680184	530012182980318	407839901325871	129955941352788	0.193752017786494	0.352949535585587	Bacteria	Firmicutes	Clostridia	Clostridiales	Lachnospiraceae	NA
DENOVO288	463005776895778	4165269352266	322616783572038	129108885971393	0.196672866578712	0.353999324047949	Bacteria	NA	NA	NA	NA	NA
DENOVO501	114951501691233	164240274701925	127261295555926	129057522151146	0.19685101269784	0.353999324047949	Bacteria	Bacteroidetes	Bacteroidia	Bacteroidales	NA	NA
DENOVO114	128719918299402	0.741101804632602	0.575239494550677	128833609592728	0.1976289932622	0.353999324047949	Bacteria	Bacteroidetes	NA	NA	NA	NA
DENOVO518	698349900547067	-139224377523299	107474028463662	-129542345730878	0.195174190345948	0.353999324047949	Bacteria	NA	NA	NA	NA	NA
DENOVO801	165204679323978	6027512440568	46704238649161	129057075222792	0.196852563306354	0.353999324047949	Bacteria	Firmicutes	Clostridia	Clostridiales	NA	NA
DENOVO530	81282471979918	160691748559339	124723535268658	128838352932511	0.19761248931263	0.353999324047949	Bacteria	Firmicutes	Clostridia	Clostridiales	NA	NA
DENOVO365	186479652728574	0.796304016372553	0.614916401675245	129497930808667	0.195327367624482	0.353999324047949	Bacteria	Firmicutes	Clostridia	Clostridiales	Ruminococcaceae	NA
DENOVO461	120828628560145	-205159392430826	158567180868066	-12938326285912	0.195723239625191	0.353999324047949	Bacteria	Firmicutes	Erysipelotrichia	Erysipelotrichales	Erysipelotrichaceae	NA
DENOVO581	707204359969894	253667683213181	197170167607296	128654190586485	0.198254003559589	0.354379031362766	Bacteria	Firmicutes	Erysipelotrichia	Erysipelotrichales	Erysipelotrichaceae	NA
DENOVO509	102928854662181	259556635050178	202187936204466	128373947487993	0.199233127361387	0.355388821779772	Bacteria	Firmicutes	Clostridia	Clostridiales	Lachnospiraceae	NA
DENOVO771	160263957225256	598334847289126	467058130592166	128107147290321	0.200168562758936	0.356246147051031	Bacteria	Actinobacteria	Actinobacteria	Coriobacteriales	Coriobacteriaceae	NA
DENOVO215	540505039523989	112690114093125	0.880389607198978	128000277572173	0.200544159703553	0.356246147051031	Bacteria	Firmicutes	Clostridia	Clostridiales	NA	NA
DENOVO800	154944017768832	593500260372418	467075925926041	127067191312788	0.203845391641622	0.361362285182876	Bacteria	Bacteroidetes	NA	NA	NA	NA
DENOVO529	830445367351988	178839529912782	140927020665793	126902228591703	0.204433115669435	0.361656934524485	Bacteria	Firmicutes	Clostridia	Clostridiales	Lachnospiraceae	NA
DENOVO19	595156407559945	111421370264576	0.879619785239974	126669922771437	0.205262856269603	0.362377635142633	Bacteria	Bacteroidetes	NA	NA	NA	NA
DENOVO627	396214843994382	-144478501211898	114791044458047	-125862171473403	0.208166999901997	0.366750073749309	Bacteria	NA	NA	NA	NA	NA
DENOVO207	665926953440308	207150472427241	165741859746766	12498379874809	0.211358736203455	0.371610237013451	Bacteria	Firmicutes	Clostridia	Clostridiales	Lachnospiraceae	NA
DENOVO806	14281521292694	581675544646134	467122042324029	124523249160364	0.213046302446877	0.373811303679796	Bacteria	Firmicutes	Clostridia	Clostridiales	Ruminococcaceae	NA
DENOVO992	10816361581931	-308473661281078	248729075613858	-124019944399251	0.214901634011509	0.37555698791779	Bacteria	Bacteroidetes	Bacteroidia	Bacteroidales	Rikenellaceae	NA
DENOVO459	107994413381373	-176560767506042	14236947727565	-124015885205642	0.214916644600973	0.37555698791779	Bacteria	Firmicutes	Clostridia	Clostridiales	Ruminococcaceae	NA
DENOVO148	877386037963711	0.464851303646393	0.375661893818788	123741936910596	0.215931431646034	0.375799530126363	Bacteria	Firmicutes	Clostridia	Clostridiales	Lachnospiraceae	NA
DENOVO74	195948416000784	-0.638877630946313	0.516018578636766	-123809036611457	0.215682555646136	0.375799530126363	Bacteria	Firmicutes	Clostridia	Clostridiales	Lachnospiraceae	NA
DENOVO819	0.976329108278025	-187908821092098	15214597403111	-123505615109917	0.216809607095256	0.376564054428603	Bacteria	Firmicutes	Clostridia	Clostridiales	NA	NA
DENOVO1023	126966179035717	510355285613572	415394179054435	122860480802908	0.219220011934485	0.379268222367292	Bacteria	Firmicutes	NA	NA	NA	NA
DENOVO718	188797391380851	433379411022078	352764532694898	122852319566067	0.21925062738249	0.379268222367292	Bacteria	NA	NA	NA	NA	NA
DENOVO583	728337051047564	0.948593816048022	0.777243628950548	122045878629952	0.222291003957566	0.38375388610783	Bacteria	Firmicutes	Clostridia	Clostridiales	Lachnospiraceae	NA
DENOVO841	129077236128247	567044936943185	467184575728415	12137492682824	0.224843484278918	0.385500280379674	Bacteria	Bacteroidetes	NA	NA	NA	NA
DENOVO295	459200677280827	222907725361928	183358571495725	121569296457529	0.224101905223266	0.385500280379674	Bacteria	Firmicutes	Clostridia	Clostridiales	Lachnospiraceae	NA
DENOVO272	342307712795192	0.670601224019507	0.553433472392475	121171063456014	0.225623166852415	0.385500280379674	Bacteria	Firmicutes	Clostridia	Clostridiales	Lachnospiraceae	NA
DENOVO809	107640454391188	148731205033104	122602725196459	121311500046004	0.22508585565964	0.385500280379674	Bacteria	NA	NA	NA	NA	NA
DENOVO656	265178857618893	-228460202265258	188696045963088	-121073126413019	0.225998416120019	0.385500280379674	Bacteria	NA	NA	NA	NA	NA
DENOVO467	1223934722593	345915182308187	285342026099047	121228263160967	0.225404210026674	0.385500280379674	Bacteria	Proteobacteria	NA	NA	NA	NA
DENOVO827	125830295312134	563509496073764	467200659551337	120614019812154	0.227763437558035	0.38721352818346	Bacteria	Bacteroidetes	Bacteroidia	Bacteroidales	Rikenellaceae	Rikenella
DENOVO163	78852146588248	0.767985614916085	0.63692438381694	120577204206522	0.227905398289799	0.38721352818346	Bacteria	Firmicutes	Clostridia	Clostridiales	Ruminococcaceae	Oscillibacter
DENOVO446	144655349220465	123979941705416	103386391120571	119919014835161	0.230454017082542	0.390769855053007	Bacteria	Firmicutes	Clostridia	Clostridiales	Lachnospiraceae	Acetatifactor
DENOVO368	196398074739093	439736391314281	372456299501958	118063888811194	0.237746208120286	0.401547729463002	Bacteria	Bacteroidetes	Bacteroidia	Bacteroidales	Bacteroidaceae	Bacteroides
DENOVO63	207933383126328	-246784023396022	20883348503163	-11817263086839	0.237314315832011	0.401547729463002	Bacteria	Firmicutes	Clostridia	Clostridiales	Lachnospiraceae	NA
DENOVO964	111616531758228	545700619825824	467287932491107	11678037926567	0.242885917930465	0.407023667156911	Bacteria	Bacteroidetes	NA	NA	NA	NA
DENOVO40	316832258960104	-249681352540777	213194126318228	-117114555101807	0.241540276985762	0.407023667156911	Bacteria	Bacteroidetes	NA	NA	NA	NA
DENOVO879	112242554761657	546711939953691	467282683627222	11699811679515	0.242008547451917	0.407023667156911	Bacteria	Bacteroidetes	NA	NA	NA	NA
DENOVO741	260805081276475	545970626144868	467120573406924	116880021396372	0.242484134166168	0.407023667156911	Bacteria	NA	NA	NA	NA	NA
DENOVO351	206544214886221	144537494890146	124163821149659	116408703881567	0.244388740663841	0.40874374169508	Bacteria	NA	NA	NA	NA	NA
DENOVO902	109019709966967	542759784590482	467303405820244	116147192130516	0.245450035516413	0.409371072906099	Bacteria	Bacteroidetes	NA	NA	NA	NA
DENOVO67	217476237823941	-0.681526172736821	0.589487439615098	-115613349316114	0.247626558086556	0.409371072906099	Bacteria	Bacteroidetes	NA	NA	NA	NA
DENOVO496	883279407368947	-126693681236412	109362643498686	-115847310547073	0.246671020809163	0.409371072906099	Bacteria	Firmicutes	Clostridia	Clostridiales	Lachnospiraceae	NA
DENOVO831	115359255755395	-167265826159988	144522268563887	-115737061023262	0.247120976196371	0.409371072906099	Bacteria	NA	NA	NA	NA	NA
DENOVO248	373277085685254	-142580568047625	123258585199277	-115675973253392	0.247370537731995	0.409371072906099	Bacteria	Firmicutes	Clostridia	Clostridiales	NA	NA
DENOVO643	351659188582219	-252469996888464	217629971240735	-116008836213643	0.24601283194087	0.409371072906099	Bacteria	NA	NA	NA	NA	NA
DENOVO358	200237438514272	-0.658113174169844	0.572267659086572	-115000937711611	0.250140009118518	0.412731015045554	Bacteria	Firmicutes	Clostridia	Clostridiales	NA	NA
DENOVO157	866016417022767	-106999464581645	0.931640998532039	-114850532286837	0.250760016895929	0.41295987427391	Bacteria	NA	NA	NA	NA	NA
DENOVO848	103541270242652	535325236549154	46734395423242	114546306141563	0.252017388531021	0.414235477700414	Bacteria	Firmicutes	Clostridia	Clostridiales	NA	NA
DENOVO250	401768577844793	-0.823242295627292	0.721537650836274	-114095542300965	0.25388847376731	0.416379791977733	Bacteria	Bacteroidetes	NA	NA	NA	NA
DENOVO873	101655360854096	532781463130362	467358313237123	113998499232867	0.254292553608779	0.416379791977733	Bacteria	Bacteroidetes	NA	NA	NA	NA
DENOVO226	513240258019106	152742275064672	134258543482031	113767266576309	0.255257191347413	0.416527531134619	Bacteria	Bacteroidetes	Bacteroidia	Bacteroidales	NA	NA
DENOVO886	101003981882359	531344936336879	467366534268022	113689127778278	0.255583738812439	0.416527531134619	Bacteria	Bacteroidetes	NA	NA	NA	NA
DENOVO497	828209643534892	-37281194496154	328098502863845	-113628054290833	0.25583917122138	0.416527531134619	Bacteria	Firmicutes	Clostridia	Clostridiales	Lachnospiraceae	NA
DENOVO88	15000837117648	-0.901495258697182	0.797809632519149	-112996286576616	0.258491872101421	0.418386712356101	Bacteria	NA	NA	NA	NA	NA
DENOVO838	104441649169477	-241536309979611	213707176022334	-11302208679898	0.25838316870516	0.418386712356101	Bacteria	Firmicutes	Clostridia	Clostridiales	Lachnospiraceae	NA
DENOVO143	904302812282943	-102799918479223	0.908215182095323	-113188945203554	0.257680913792741	0.418386712356101	Bacteria	Firmicutes	Clostridia	Clostridiales	Ruminococcaceae	NA
DENOVO892	0.984443610954759	527643709350755	467388095544405	112891987275835	0.258931636667937	0.418386712356101	Bacteria	NA	NA	NA	NA	NA
DENOVO191	623503258417224	178576449883908	158810097443346	112446533790217	0.260815667239096	0.420638801675083	Bacteria	Bacteroidetes	Bacteroidia	Bacteroidales	Porphyromonadaceae	NA
DENOVO382	187252904421315	0.966281578872857	0.868668149813396	11123713688368	0.265978509603073	0.425556511248988	Bacteria	Bacteroidetes	NA	NA	NA	NA
DENOVO135	949449071740594	-0.827728579986336	0.742167149686546	-111528593031358	0.264727912682341	0.425556511248988	Bacteria	Firmicutes	Clostridia	Clostridiales	Lachnospiraceae	NA
DENOVO192	572862208554259	0.73928621412906	0.664099550826196	111321595265247	0.265615692895497	0.425556511248988	Bacteria	NA	NA	NA	NA	NA
DENOVO630	498864889480467	0.593992488002785	0.534396830844457	111151948087745	0.266344809488003	0.425556511248988	Bacteria	Firmicutes	Clostridia	Clostridiales	Ruminococcaceae	NA
DENOVO912	125576412477322	519934625162605	467236146931303	111278767402183	0.26579963041295	0.425556511248988	Bacteria	Firmicutes	Bacilli	Lactobacillales	Lactobacillaceae	Lactobacillus
DENOVO477	107302806745078	0.989256587125709	0.893599498647785	11070469361528	0.26827363593111	0.42784159782322	Bacteria	Firmicutes	Clostridia	Clostridiales	Ruminococcaceae	NA
DENOVO276	33460260795485	0.608756825679301	0.552514082019975	110179422659003	0.270551140919312	0.430673244728701	Bacteria	NA	NA	NA	NA	NA
DENOVO499	999665500077048	0.777386636251299	0.708224218150701	109765610427894	0.272354684190413	0.432741331546989	Bacteria	NA	NA	NA	NA	NA
DENOVO545	567468297209658	-0.932588546419075	0.853022168554347	-109327586175113	0.274272697741797	0.434180765059893	Bacteria	Firmicutes	Clostridia	Clostridiales	Lachnospiraceae	NA
DENOVO875	125277555849253	280254768824285	256223893584554	10937885803839	0.274047713691796	0.434180765059893	Bacteria	Firmicutes	Clostridia	Clostridiales	Ruminococcaceae	Anaerotruncus
DENOVO625	423515352489264	-164012476564876	150346926667022	-109089344358943	0.275319772419565	0.435035662497213	Bacteria	Firmicutes	Clostridia	Clostridiales	Lachnospiraceae	NA
DENOVO693	331875381906083	5080527948136	467511870160683	108671635361682	0.277162184366398	0.437141827548474	Bacteria	Firmicutes	Clostridia	Clostridiales	Lachnospiraceae	NA
DENOVO590	606048004939022	-176266898001432	164275264810113	-107299719288342	0.283272375616554	0.445505023411223	Bacteria	Firmicutes	Clostridia	Clostridiales	Ruminococcaceae	NA
DENOVO820	117413754765865	501447440048533	467557521464235	107248288612311	0.283503196716233	0.445505023411223	Bacteria	Firmicutes	Erysipelotrichia	Erysipelotrichales	Erysipelotrichaceae	Coprobacillus
DENOVO677	293547245259869	-473602203367529	4428364716382	-106947424997656	0.284856025810138	0.446812559680252	Bacteria	NA	NA	NA	NA	NA
DENOVO1006	254158715434048	-0.854025293822952	0.801282926681377	-106582240228182	0.286503932003197	0.448380110249304	Bacteria	Bacteroidetes	Bacteroidia	Bacteroidales	Porphyromonadaceae	NA
DENOVO415	17219018957563	204604405775838	192126631519137	106494557343789	0.286900560054624	0.448380110249304	Bacteria	NA	NA	NA	NA	NA
DENOVO364	186118621256388	0.90670547189461	0.865813582710151	104722943830063	0.29499377103228	0.460190282810357	Bacteria	NA	NA	NA	NA	NA
DENOVO102	14706746814683	150920019086825	144648649957502	10433558773702	0.296783500648488	0.461785520956711	Bacteria	Bacteroidetes	NA	NA	NA	NA
DENOVO869	122509200266767	135691902396417	130136620592612	104268807487475	0.297092782713408	0.461785520956711	Bacteria	Firmicutes	Clostridia	Clostridiales	NA	NA
DENOVO475	128050216800236	234275340928869	225835716896664	103737063449563	0.29956315847702	0.464783345340476	Bacteria	Firmicutes	Clostridia	Clostridiales	Lachnospiraceae	Clostridium XlVb
DENOVO456	16721969582387	13106030744685	126721560645746	1034238426192	0.301024714224289	0.466207950910542	Bacteria	Firmicutes	Clostridia	Clostridiales	Lachnospiraceae	NA
DENOVO664	302881371155027	-200059989926291	195912372584287	-102117077797228	0.307173534550972	0.474873680440962	Bacteria	Firmicutes	Clostridia	Clostridiales	NA	NA
DENOVO792	140761298768211	338881526503207	333118056364372	101730158431439	0.309009983160962	0.476853535165658	Bacteria	NA	NA	NA	NA	NA
DENOVO303	288257522259978	-0.526773682799277	0.518614020927795	-101573359288838	0.309756266530191	0.477146995840043	Bacteria	Firmicutes	Clostridia	Clostridiales	Lachnospiraceae	NA
DENOVO947	111387864136674	125926812724699	124973911972909	100762479734168	0.313634619834004	0.481392672303355	Bacteria	Bacteroidetes	Bacteroidia	Bacteroidales	Bacteroidaceae	Bacteroides
DENOVO53	341884826789038	238915970513147	236961098434417	100824975952444	0.3133345752703	0.481392672303355	Bacteria	Bacteroidetes	NA	NA	NA	NA
DENOVO765	244673340296007	0.906394904990761	0.903355844816578	10033641894184	0.315685175724885	0.483674787092771	Bacteria	Firmicutes	Clostridia	Clostridiales	Lachnospiraceae	NA
DENOVO263	370055319055542	0.542391615187936	0.542920396080879	0.999026043418593	0.317782075353538	0.486019644658352	Bacteria	Firmicutes	Clostridia	Clostridiales	Ruminococcaceae	NA
DENOVO531	783285774093162	-190110421888446	191771677051168	-0.99133732786683	0.321520891680218	0.48999098589987	Bacteria	Bacteroidetes	Bacteroidia	Bacteroidales	Rikenellaceae	NA
DENOVO609	377194476277322	-198101101479885	199823145936607	-0.99138215721382	0.321499009457273	0.48999098589987	Bacteria	Firmicutes	NA	NA	NA	NA
DENOVO121	12175840283005	101799335464772	103161018879718	0.986800407462692	0.323740494950918	0.49249883806363	Bacteria	Firmicutes	Clostridia	Clostridiales	Lachnospiraceae	NA
DENOVO289	326165206810371	108544991682562	110561367207115	0.981762386125565	0.326216922688802	0.495387822419455	Bacteria	NA	NA	NA	NA	NA
DENOVO738	263097091232736	-0.979184735184042	0.99960924762327	-0.979567503514207	0.327299652372958	0.496153889992929	Bacteria	Firmicutes	Clostridia	Clostridiales	Ruminococcaceae	NA
DENOVO340	234908874125066	-0.895142907144115	0.916057834647718	-0.977168551250209	0.328485714548721	0.497073620957324	Bacteria	NA	NA	NA	NA	NA
DENOVO657	338508423900792	1805280930562	185998148449283	0.970590807281215	0.331752085488441	0.500345046910058	Bacteria	Firmicutes	Clostridia	Clostridiales	Lachnospiraceae	NA
DENOVO89	154420530352293	-0.631416970246033	0.650632276318597	-0.970466718648992	0.331813906400726	0.500345046910058	Bacteria	Firmicutes	Clostridia	Clostridiales	Ruminococcaceae	NA
DENOVO103	166289995394616	132523966018053	13687011666373	0.968246168326464	0.332921442409402	0.501134381732047	Bacteria	Firmicutes	Clostridia	Clostridiales	Lachnospiraceae	NA
DENOVO86	175234575091417	-162670104818304	168463485390843	-0.965610467104501	0.334239135709098	0.501358703563647	Bacteria	NA	NA	NA	NA	NA
DENOVO42	307608049920001	-14687531019496	152026448973289	-0.966116824979356	0.333985726391603	0.501358703563647	Bacteria	NA	NA	NA	NA	NA
DENOVO101	160393781378602	16067045883694	172259282672464	0.932724532137065	0.350962215157	0.525524573481162	Bacteria	Bacteroidetes	Bacteroidia	Bacteroidales	Porphyromonadaceae	Parabacteroides
DENOVO247	424773936384161	148531957083727	159587346572364	0.930725150044252	0.351995756616401	0.526153935848209	Bacteria	Bacteroidetes	Bacteroidia	Bacteroidales	Rikenellaceae	Alistipes
DENOVO445	164333737522498	0.489365525375267	0.527058739039954	0.928483846537967	0.353156643161653	0.526971130143823	Bacteria	Firmicutes	Clostridia	Clostridiales	Lachnospiraceae	NA
DENOVO626	504212321007994	-239231327242517	258385969499533	-0.925868102304022	0.354514529900149	0.528078935163764	Bacteria	Bacteroidetes	NA	NA	NA	NA
DENOVO542	618863985245247	158612822385672	171998711769214	0.922174478832708	0.356437572921445	0.530023288676949	Bacteria	Firmicutes	Clostridia	Clostridiales	NA	NA
DENOVO25	39247512612927	-142934348406694	155443953319785	-0.919523373885409	0.3578218855849	0.531161207321529	Bacteria	NA	NA	NA	NA	NA
DENOVO894	138239528890654	425784766881802	467010702688355	0.911723787979086	0.361914138322561	0.536307997721516	Bacteria	Firmicutes	Clostridia	Clostridiales	Lachnospiraceae	NA
DENOVO606	437416714259843	-329654674679208	363009272470221	-0.908116402746297	0.363816725175571	0.538197845173518	Bacteria	NA	NA	NA	NA	NA
DENOVO18	600380121098361	0.600201509711367	0.663496987508318	0.904603217514748	0.365675630170925	0.539510299943653	Bacteria	Bacteroidetes	NA	NA	NA	NA
DENOVO793	143089702625014	312739719353346	345926574244448	0.904063875510036	0.365961532129611	0.539510299943653	Bacteria	NA	NA	NA	NA	NA
DENOVO403	300402034447101	0.776932094887484	0.862838980246459	0.90043694440597	0.36788776749301	0.539791786092393	Bacteria	Firmicutes	Clostridia	Clostridiales	Lachnospiraceae	NA
DENOVO54	268441930747006	0.92414682469378	102648779810897	0.900299863667428	0.367960693629527	0.539791786092393	Bacteria	Firmicutes	Clostridia	Clostridiales	Lachnospiraceae	NA
DENOVO804	171845198628653	155234277962551	172453581254274	0.900151083169827	0.368039854153905	0.539791786092393	Bacteria	Firmicutes	Clostridia	Clostridiales	Clostridiaceae 1	NA
DENOVO849	122031032447066	0.852640333392738	0.96153798403571	0.886746387089241	0.375215457979917	0.549376899226568	Bacteria	Firmicutes	Clostridia	Clostridiales	Lachnospiraceae	NA
DENOVO727	215421501248105	201336638498563	231181753272976	0.87090194467393	0.383807694893774	0.561000003779997	Bacteria	NA	NA	NA	NA	NA
DENOVO108	142884259920603	-10682608057951	124274514658253	-0.859597648586875	0.390010871656777	0.569097496397134	Bacteria	Bacteroidetes	Bacteroidia	Bacteroidales	Porphyromonadaceae	NA
DENOVO122	104611728437867	-120612896879861	141439305080754	-0.852753743459054	0.393795880445787	0.572050844180587	Bacteria	Bacteroidetes	Bacteroidia	Bacteroidales	Rikenellaceae	Alistipes
DENOVO882	330553642757069	160861114336343	188998956161061	0.851121707779487	0.394701747966092	0.572050844180587	Bacteria	Bacteroidetes	Bacteroidia	Bacteroidales	NA	NA
DENOVO681	296948849764387	0.861138242790914	101125466331449	0.851554286007886	0.394461521127524	0.572050844180587	Bacteria	Firmicutes	Clostridia	Clostridiales	NA	NA
DENOVO193	58116965804169	-0.703931368603278	0.824446661330304	-0.853822814283018	0.393203171564969	0.572050844180587	Bacteria	NA	NA	NA	NA	NA
DENOVO324	372897443488317	-0.414654782705121	0.494926391916179	-0.837811014885921	0.402136851470097	0.581843876157408	Bacteria	Firmicutes	Clostridia	Clostridiales	Lachnospiraceae	NA
DENOVO412	121251894556528	-132095824014008	158172638086007	-0.835137009867534	0.403640570701127	0.583036379901628	Bacteria	Firmicutes	Clostridia	Clostridiales	NA	NA
DENOVO745	18280214898785	0.754222267176785	0.909010329664093	0.82971803791877	0.406698220558713	0.586465669309875	Bacteria	Firmicutes	Clostridia	Clostridiales	Ruminococcaceae	NA
DENOVO494	109546296594176	0.475963753673136	0.581160675267165	0.818988231532237	0.412793128002179	0.594255878902466	Bacteria	Cyanobacteria/Chloroplast	Chloroplast	Chloroplast	Chloroplast	Streptophyta
DENOVO123	920454411912399	-216908480900981	265995048078836	-0.815460597735239	0.414808709900348	0.595399722242099	Bacteria	Bacteroidetes	Bacteroidia	Bacteroidales	Rikenellaceae	Alistipes
DENOVO798	181424898709216	354949948199673	435431102176814	0.815169027718052	0.414975563986917	0.595399722242099	Bacteria	Firmicutes	Clostridia	Clostridiales	Lachnospiraceae	NA
DENOVO478	906001548875395	-0.910210352057984	112270824145507	-0.810727416482057	0.417522225177723	0.596976142734471	Bacteria	NA	NA	NA	NA	NA
DENOVO260	538622332277496	-0.454957057244277	0.561756974886724	-0.809882346963324	0.418007798611946	0.596976142734471	Bacteria	NA	NA	NA	NA	NA
DENOVO621	46222282381383	114008056290156	140817656781501	0.80961478053179	0.418161610470183	0.596976142734471	Bacteria	NA	NA	NA	NA	NA
DENOVO17	646256048903962	-104841936548095	130483818440653	-0.803486116523941	0.421693818114107	0.601018764023096	Bacteria	NA	NA	NA	NA	NA
DENOVO146	947819635997524	109881957499411	138171931092852	0.795255278190835	0.426465022405342	0.606668191952759	Bacteria	Bacteroidetes	NA	NA	NA	NA
DENOVO87	185692442195115	0.836079970790956	105271581320127	0.794212417355512	0.427071780815229	0.606668191952759	Bacteria	Bacteroidetes	Bacteroidia	Bacteroidales	Bacteroidaceae	Bacteroides
DENOVO48	245539099613626	0.526551021160164	0.665488057481496	0.791225349937711	0.428812501134832	0.608134092518489	Bacteria	Candidatus Saccharibacteria	Saccharibacteria_genera_incertae_sedis	Saccharibacteria_genera_incertae_sedis	Saccharibacteria_genera_incertae_sedis	Saccharibacteria_genera_incertae_sedis
DENOVO73	232229011239191	129882715871378	164536547071545	0.789385204582553	0.429886900681863	0.60865175047036	Bacteria	Bacteroidetes	Bacteroidia	Bacteroidales	Porphyromonadaceae	NA
DENOVO556	564587388002716	-144686476314533	183947461537398	-0.786564136875121	0.431537060122181	0.60998154462081	Bacteria	NA	NA	NA	NA	NA
DENOVO254	398557720944513	0.423214406570163	0.542244989648065	0.780485600880965	0.435105099744032	0.614013446678255	Bacteria	Firmicutes	Clostridia	Clostridiales	Ruminococcaceae	NA
DENOVO585	485062908968866	0.885137060942356	113974366236924	0.776610645153647	0.437388519126264	0.616222248621239	Bacteria	NA	NA	NA	NA	NA
DENOVO701	26199297996301	0.79020385745575	101953570448757	0.775062466157493	0.438302749056941	0.616497965066977	Bacteria	Firmicutes	Clostridia	Clostridiales	Lachnospiraceae	Clostridium XlVb
DENOVO641	540361548533543	0.795229891531332	102870420103968	0.773040384911052	0.439498480489262	0.617168078984922	Bacteria	Firmicutes	Clostridia	Clostridiales	Ruminococcaceae	Faecalibacterium
DENOVO737	172263352875127	12284712058833	159669006746461	0.76938613881027	0.441664114752972	0.617178844394219	Bacteria	Firmicutes	Bacilli	Lactobacillales	Streptococcaceae	Lactococcus
DENOVO949	847638903054247	-0.90164584428022	117147474794429	-0.769667332447781	0.44149725286017	0.617178844394219	Bacteria	NA	NA	NA	NA	NA
DENOVO145	872542523640309	-0.908614907356495	11781483971554	-0.771222801431735	0.440574881257308	0.617178844394219	Bacteria	NA	NA	NA	NA	NA
DENOVO84	163432466019277	-249990323402758	326876537416572	-0.76478515521036	0.44439948881778	0.619991481960415	Bacteria	NA	NA	NA	NA	NA
DENOVO709	283927910903602	113334290511167	149166656176497	0.759783006579347	0.447384302261394	0.62143781848333	Bacteria	Bacteroidetes	Bacteroidia	Bacteroidales	Rikenellaceae	Alistipes
DENOVO850	159034280889882	118023713354905	155523791942265	0.758878830569657	0.44792504354921	0.62143781848333	Bacteria	Bacteroidetes	Bacteroidia	Bacteroidales	NA	NA
DENOVO93	158977970576785	-0.51194552551787	0.672524675103078	-0.76122935629002	0.446520086894466	0.62143781848333	Bacteria	NA	NA	NA	NA	NA
DENOVO327	219940439904605	-134539262695765	17744642615332	-0.758196519435777	0.448333344570141	0.62143781848333	Bacteria	NA	NA	NA	NA	NA
DENOVO179	598892743534972	106113204791956	141088343348209	0.752104690392925	0.451988103507712	0.624485978759447	Bacteria	Bacteroidetes	NA	NA	NA	NA
DENOVO696	253883204757412	-138127055333859	183402978701817	-0.753134198318727	0.451369275833969	0.624485978759447	Bacteria	Firmicutes	Clostridia	Clostridiales	NA	NA
DENOVO655	399096050844081	-0.656235489718157	0.876782874121576	-0.748458380161246	0.454183720232328	0.626510662314047	Bacteria	Proteobacteria	NA	NA	NA	NA
DENOVO95	147668669983538	-0.820521829911526	110067604967615	-0.745470776940175	0.455987170976596	0.627988752324109	Bacteria	Firmicutes	Clostridia	Clostridiales	Lachnospiraceae	NA
DENOVO233	440081616866167	-0.720628392905165	0.978977212158641	-0.736103337192275	0.461667812014883	0.634793241520464	Bacteria	NA	NA	NA	NA	NA
DENOVO945	112799136165928	221382787488553	304202853761533	0.727747240866113	0.466768326191732	0.640779558196009	Bacteria	NA	NA	NA	NA	NA
DENOVO747	24469685806977	-0.693142288788936	0.960710697351574	-0.721489092085418	0.470608649462657	0.645019522745942	Bacteria	Firmicutes	Clostridia	Clostridiales	Peptostreptococcaceae	Romboutsia
DENOVO862	0.985056672742804	142392938004537	198259140373604	0.718216258459552	0.472623954681283	0.646748569563861	Bacteria	Firmicutes	Clostridia	Clostridiales	NA	NA
DENOVO726	163495318251536	-134005062793068	187449692409299	-0.714885477114931	0.474679811622133	0.648527513330876	Bacteria	Firmicutes	Clostridia	Clostridiales	NA	NA
DENOVO730	257029583488605	214440881820787	302105417035059	0.709821372702832	0.477814913665212	0.650738406229765	Bacteria	NA	NA	NA	NA	NA
DENOVO723	259795719977035	169629633409327	238798592852927	0.710346034215535	0.477489579607063	0.650738406229765	Bacteria	Actinobacteria	Actinobacteria	Bifidobacteriales	Bifidobacteriaceae	Bifidobacterium
DENOVO252	372366516099378	-0.455280046059392	0.642729762101502	-0.708353763751012	0.478725597519143	0.650945424201941	Bacteria	Firmicutes	Clostridia	Clostridiales	Ruminococcaceae	NA
DENOVO164	882855738573694	0.904337743736255	12842849283928	0.704156627352138	0.481335238252514	0.652765704083629	Bacteria	Firmicutes	Clostridia	Clostridiales	Lachnospiraceae	NA
DENOVO719	259108277957597	121672860329554	173191608729033	0.702533230232406	0.482346685768089	0.652765704083629	Bacteria	Firmicutes	Clostridia	Clostridiales	Lachnospiraceae	NA
DENOVO466	129463792894373	0.624886789737841	0.88828560318079	0.703475084477598	0.481759728664651	0.652765704083629	Bacteria	Firmicutes	Clostridia	Clostridiales	Ruminococcaceae	Faecalibacterium
DENOVO790	134817140477023	-145380368990246	208814612376248	-0.696217411874872	0.486292685009197	0.657069486201403	Bacteria	Firmicutes	Bacilli	Lactobacillales	Enterococcaceae	Enterococcus
DENOVO353	208410320699913	-0.904317191612496	130973174894527	-0.690459853585091	0.489905048183516	0.660909640473988	Bacteria	Firmicutes	Clostridia	Clostridiales	Ruminococcaceae	NA
DENOVO392	110821463936145	165604149779043	240345923956751	0.689024165888675	0.490808060169355	0.661088407575049	Bacteria	NA	NA	NA	NA	NA
DENOVO645	368103854894821	1014595114883	148118169343081	0.684990315086143	0.493350032452055	0.663470733297591	Bacteria	NA	NA	NA	NA	NA
DENOVO596	57152839746771	-10510650596426	153964273525909	-0.682668151235569	0.494816559074319	0.664401576973029	Bacteria	Firmicutes	Clostridia	Clostridiales	Lachnospiraceae	NA
DENOVO385	185341382287166	-0.787665957748153	115762482279846	-0.68041557353965	0.496241362820339	0.665273577031018	Bacteria	NA	NA	NA	NA	NA
DENOVO180	653356276334836	-0.700701638955903	10366360730419	-0.675937927666139	0.499080055940505	0.667352659072232	Bacteria	Bacteroidetes	NA	NA	NA	NA
DENOVO428	161227224872892	0.614803928468242	0.910124479788073	0.675516308067444	0.49934779385125	0.667352659072232	Bacteria	Proteobacteria	Gammaproteobacteria	Enterobacteriales	Enterobacteriaceae	Escherichia/Shigella
DENOVO186	838408822193213	141894914086956	210764022964109	0.673240679748836	0.500794184942627	0.668244806657502	Bacteria	Bacteroidetes	Bacteroidia	Bacteroidales	Porphyromonadaceae	NA
DENOVO533	844527588290725	-0.566525175407391	0.844739060560543	-0.670651094352689	0.502442824835652	0.669403639299673	Bacteria	Firmicutes	Clostridia	Clostridiales	Lachnospiraceae	Blautia
DENOVO46	274645868013324	-0.584772864293011	0.874592839581893	-0.668622972688144	0.50373601446931	0.670086047154524	Bacteria	Bacteroidetes	Bacteroidia	Bacteroidales	NA	NA
DENOVO172	668758838886844	-0.817318870996351	122650551729566	-0.666380101410771	0.505168177979987	0.670950923694782	Bacteria	Proteobacteria	Epsilonproteobacteria	Campylobacterales	Helicobacteraceae	Helicobacter
DENOVO129	109679612661223	0.465824328840326	0.711281326817605	0.654908699662487	0.512526538695405	0.678623102161508	Bacteria	NA	NA	NA	NA	NA
DENOVO237	417291149094723	-0.218414051451458	0.332992000334831	-0.655913809436375	0.511879582421535	0.678623102161508	Bacteria	Firmicutes	Clostridia	Clostridiales	Ruminococcaceae	Intestinimonas
DENOVO223	43201912270445	-244533290374092	380130693620184	-0.643287412666609	0.520037622348183	0.687507365138276	Bacteria	Firmicutes	Clostridia	NA	NA	NA
DENOVO133	101125898622168	0.348737282547473	0.543338824680495	0.641841272345198	0.520976248784039	0.687688648394931	Bacteria	Firmicutes	Clostridia	Clostridiales	Lachnospiraceae	Clostridium XlVb
DENOVO454	131580128761806	129429417060386	204093920473594	0.634165960260101	0.525972519812527	0.69321723809393	Bacteria	Firmicutes	Clostridia	Clostridiales	Lachnospiraceae	NA
DENOVO705	177255541989705	144593425896766	229282236740541	0.630635098262714	0.528279144205319	0.695189425963441	Bacteria	Firmicutes	Erysipelotrichia	Erysipelotrichales	Erysipelotrichaceae	Clostridium XVIII
DENOVO307	276596578016038	-112847276039205	180986742574541	-0.62351128283735	0.532948590169358	0.698121970023373	Bacteria	Firmicutes	Clostridia	Clostridiales	Lachnospiraceae	NA
DENOVO45	236530172448925	-0.631121286609799	101198059130528	-0.623649595686181	0.532857731928001	0.698121970023373	Bacteria	Firmicutes	Clostridia	Clostridiales	Lachnospiraceae	NA
DENOVO413	198420356155478	158620979280245	253523267317024	0.625666357801763	0.53153380394524	0.698121970023373	Bacteria	NA	NA	NA	NA	NA
DENOVO863	104852739034244	113205342885861	182200511125177	0.621322861208035	0.534387214866976	0.698939375542478	Bacteria	Firmicutes	Negativicutes	Selenomonadales	Veillonellaceae	Dialister
DENOVO243	406430257987567	110513432333318	179778601156156	0.61471961413987	0.538739904269254	0.701097533038786	Bacteria	Bacteroidetes	NA	NA	NA	NA
DENOVO29	363019375419505	-0.62363945773265	101592595461347	-0.613863101833961	0.53930579464522	0.701097533038786	Bacteria	Firmicutes	Clostridia	Clostridiales	Lachnospiraceae	NA
DENOVO450	106835388022074	-0.871725032191348	141884856248527	-0.614389058311078	0.538958264404368	0.701097533038786	Bacteria	Firmicutes	Clostridia	Clostridiales	Ruminococcaceae	NA
DENOVO666	311423933963944	-0.601567515854483	0.979214199168674	-0.614337002430313	0.5389926557672	0.701097533038786	Bacteria	NA	NA	NA	NA	NA
DENOVO608	524924537011653	-171623323726556	281260552657799	-0.610193367341365	0.541733722916752	0.703188402817811	Bacteria	Bacteroidetes	Bacteroidia	Bacteroidales	NA	NA
DENOVO582	637043236022922	-0.518244273519074	0.854608612309799	-0.606411246100581	0.544241702421393	0.705376707972137	Bacteria	Cyanobacteria/Chloroplast	Chloroplast	Chloroplast	Chloroplast	Streptophyta
DENOVO279	323657791615436	101491182960668	168694493659435	0.601627123441035	0.547422370014504	0.708428949430535	Bacteria	NA	NA	NA	NA	NA
DENOVO433	147774385224876	0.858079745669971	143583280939278	0.597618148893572	0.55009475158914	0.710815206119702	Bacteria	Firmicutes	Erysipelotrichia	Erysipelotrichales	Erysipelotrichaceae	NA
DENOVO55	207548816921293	-0.466141282267151	0.783236871999061	-0.595147265063525	0.551745036967306	0.711875551455562	Bacteria	Firmicutes	Clostridia	Clostridiales	Lachnospiraceae	NA
DENOVO294	242875441022999	155829344702903	262478349210956	0.593684565494052	0.552723108175203	0.712066706928414	Bacteria	NA	NA	NA	NA	NA
DENOVO346	215284969054025	-101376905289898	172861564543821	-0.586462962761156	0.557564443716059	0.717226825649742	Bacteria	Bacteroidetes	NA	NA	NA	NA
DENOVO38	336079704105291	-0.894111084486784	152812552887814	-0.585103165669374	0.558478350398236	0.717326982996537	Bacteria	Firmicutes	Clostridia	Clostridiales	Lachnospiraceae	NA
DENOVO261	389567168060686	0.343288430996163	0.592183985611511	0.579698943803201	0.562117655743085	0.720922195257948	Bacteria	NA	NA	NA	NA	NA
DENOVO607	522693597554824	12044503002609	208352908140004	0.578081828093117	0.563208875018058	0.721243604127603	Bacteria	NA	NA	NA	NA	NA
DENOVO34	339890575381289	-0.17216288348682	0.299050395892969	-0.575698564025435	0.564818946127542	0.722227504884399	Bacteria	Firmicutes	Clostridia	Clostridiales	Ruminococcaceae	NA
DENOVO132	113900577443512	0.405009454419247	0.707733792186153	0.572262422524992	0.56714420342654	0.723045656077223	Bacteria	Firmicutes	Clostridia	Clostridiales	Lachnospiraceae	NA
DENOVO470	138637898954154	-128000401931973	22353151065479	-0.572628000218053	0.566896596947777	0.723045656077223	Bacteria	Firmicutes	Clostridia	Clostridiales	Lachnospiraceae	NA
DENOVO257	370649006364904	100552869190666	178997336222094	0.56175623231568	0.574282115917027	0.731059429461142	Bacteria	Bacteroidetes	NA	NA	NA	NA
DENOVO43	344856947701157	0.626118387534122	112964167628401	0.554262825707493	0.579398987503185	0.735391022600197	Bacteria	Firmicutes	Clostridia	Clostridiales	Lachnospiraceae	NA
DENOVO5	106899057484331	0.36797019520701	0.6626894257762	0.555267944370791	0.57871140131353	0.735391022600197	Bacteria	Proteobacteria	Epsilonproteobacteria	Campylobacterales	Helicobacteraceae	Helicobacter
DENOVO112	138606187895665	0.242562966609001	0.438720169729222	0.552887656746465	0.580340340032582	0.73549780169565	Bacteria	Firmicutes	Clostridia	Clostridiales	Lachnospiraceae	NA
DENOVO259	361947743721709	-0.337018172209267	0.62405585791976	-0.54004488209227	0.589166080499775	0.745581854083786	Bacteria	NA	NA	NA	NA	NA
DENOVO620	866722158708547	0.521404055842133	0.971095935905007	0.536923321953988	0.59132058058186	0.747206271191806	Bacteria	Firmicutes	Clostridia	Clostridiales	Lachnospiraceae	NA
DENOVO62	202984824769803	-0.481090997126156	0.917443647933626	-0.524382067726694	0.600012826429598	0.755963296735088	Bacteria	Firmicutes	Clostridia	Clostridiales	Lachnospiraceae	NA
DENOVO646	354516882282831	-0.809677245950489	154196832994571	-0.525093304594002	0.599518330295382	0.755963296735088	Bacteria	NA	NA	NA	NA	NA
DENOVO532	686861753400563	0.725995776768839	139727792086979	0.519578650693137	0.603357281417232	0.756842905637404	Bacteria	Firmicutes	Clostridia	Clostridiales	NA	NA
DENOVO642	34307870759178	0.379466264365558	0.728969221064766	0.520551833191657	0.602679010820908	0.756842905637404	Bacteria	Firmicutes	Clostridia	Clostridiales	NA	NA
DENOVO436	122060003870548	-0.371472080495672	0.713811326993404	-0.520406536640885	0.60278025509856	0.756842905637404	Bacteria	Firmicutes	NA	NA	NA	NA
DENOVO100	187741832520826	0.900285695236881	173793221750802	0.518021178367807	0.604443493076656	0.75709856505076	Bacteria	Bacteroidetes	Bacteroidia	Bacteroidales	Bacteroidaceae	Bacteroides
DENOVO202	648990566579949	-0.498621655715045	0.965598267038806	-0.516386237150327	0.605584676231352	0.757147211860659	Bacteria	Firmicutes	Clostridia	Clostridiales	Lachnospiraceae	NA
DENOVO505	793113608974881	-0.650995005627119	12629947223135	-0.515437629410399	0.606247243063255	0.757147211860659	Bacteria	NA	NA	NA	NA	NA
DENOVO238	456166596935348	-0.735094347978083	146241457046247	-0.502657975942909	0.615204760406918	0.76388666342856	Bacteria	Bacteroidetes	Bacteroidia	Bacteroidales	Porphyromonadaceae	Parabacteroides
DENOVO104	133466831085398	-0.264921878730902	0.525241387394892	-0.504381195177457	0.613993529939717	0.76388666342856	Bacteria	Firmicutes	Clostridia	Clostridiales	Lachnospiraceae	NA
DENOVO665	306258471088155	-0.551923294268754	109620354168305	-0.503486144025188	0.614622519664513	0.76388666342856	Bacteria	Firmicutes	Clostridia	Clostridiales	Ruminococcaceae	NA
DENOVO479	894338497975514	-0.536137599415464	106116940342029	-0.505232809848663	0.613395328393708	0.76388666342856	Bacteria	Firmicutes	Clostridia	Clostridiales	Ruminococcaceae	NA
DENOVO79	185519557998515	0.726177894180639	145333254442217	0.499663959888383	0.617311713470167	0.765395159186999	Bacteria	Bacteroidetes	NA	NA	NA	NA
DENOVO251	423269243697746	100512165613108	20470509395791	0.49100959663356	0.62341966008216	0.767972907488432	Bacteria	NA	NA	NA	NA	NA
DENOVO78	169827408972533	-0.632580895988677	130003764784158	-0.486586597733485	0.62655132312576	0.767972907488432	Bacteria	Bacteroidetes	NA	NA	NA	NA
DENOVO281	285549490745217	-0.876700078223939	178730435528929	-0.490515269897632	0.623769327148936	0.767972907488432	Bacteria	Bacteroidetes	Bacteroidia	Bacteroidales	NA	NA
DENOVO1052	360029294631454	0.7139127821278	14635644956408	0.487790448766814	0.625698277389267	0.767972907488432	Bacteria	Bacteroidetes	Bacteroidia	Bacteroidales	NA	NA
DENOVO685	267691157795332	0.687908040165137	140288835758314	0.490351236038661	0.623885376915633	0.767972907488432	Bacteria	Bacteroidetes	Bacteroidia	Bacteroidales	Bacteroidaceae	Bacteroides
DENOVO418	146327334032408	-0.439581585037503	0.889405757438791	-0.494241892815445	0.621135356882517	0.767972907488432	Bacteria	Firmicutes	Clostridia	Clostridiales	Lachnospiraceae	NA
DENOVO36	392585420966838	103444575717431	211825211406444	0.488348742959328	0.625302841480692	0.767972907488432	Bacteria	Firmicutes	Clostridia	Clostridiales	Lachnospiraceae	NA
DENOVO299	335275833841725	-0.541795324185301	110776179745482	-0.489090096291569	0.62477791267896	0.767972907488432	Bacteria	Firmicutes	Clostridia	Clostridiales	Lachnospiraceae	NA
DENOVO871	100913358077714	0.864560112728461	179850118757238	0.480711449457225	0.630721592595518	0.771981635445013	Bacteria	Firmicutes	NA	NA	NA	NA
DENOVO921	103270017077443	155808666652549	327887910473844	0.475188812016226	0.634652400767907	0.77568626760522	Bacteria	NA	NA	NA	NA	NA
DENOVO729	210696912628191	168573168399062	357770104333769	0.471177346449824	0.637514094507563	0.778075523595291	Bacteria	NA	NA	NA	NA	NA
DENOVO576	114936746287714	-0.443063630070943	0.960088778804576	-0.461481937766849	0.644452877214245	0.784573656214295	Bacteria	Bacteroidetes	Bacteroidia	Bacteroidales	NA	NA
DENOVO776	220136126985559	195518094537831	423948854564979	0.461183212155286	0.644667165071186	0.784573656214295	Bacteria	NA	NA	NA	NA	NA
DENOVO410	128580900859013	0.744453205416211	16262200152591	0.457781357030956	0.64710953094432	0.786430563102304	Bacteria	Firmicutes	Clostridia	Clostridiales	Lachnospiraceae	Lachnospiracea_incertae_sedis
DENOVO473	1271894760906	0.745342127709761	16384859170535	0.454896877630852	0.649183429323233	0.786722291467986	Bacteria	Bacteroidetes	Bacteroidia	Bacteroidales	Rikenellaceae	Alistipes
DENOVO546	74672870011428	-0.442438338240111	0.969985144865964	-0.456128983605464	0.648297229250362	0.786722291467986	Bacteria	NA	NA	NA	NA	NA
DENOVO772	205089630683759	0.444485093984446	0.986364503473091	0.45062965305358	0.65225649111515	0.789331550601973	Bacteria	Firmicutes	Clostridia	Clostridiales	Ruminococcaceae	Gemmiger
DENOVO814	105396506910158	-0.822209833951622	184098766351039	-0.446613440300755	0.655154189674652	0.791721541888524	Bacteria	NA	NA	NA	NA	NA
DENOVO734	193248189670372	0.799212014811184	184229169302373	0.433814046840457	0.664423480346976	0.801793735777364	Bacteria	NA	NA	NA	NA	NA
DENOVO669	385886917090449	0.96068346302533	228667399865498	0.420122616337266	0.674395881661058	0.812684924810657	Bacteria	Firmicutes	Clostridia	Clostridiales	Ruminococcaceae	NA
DENOVO69	218429231773592	0.297791308568482	0.717378539944386	0.415110422165078	0.678061070219114	0.815955677767181	Bacteria	Firmicutes	Clostridia	Clostridiales	Lachnospiraceae	NA
DENOVO426	140030403524582	-0.765813781613489	185309808342638	-0.413261331638474	0.679415157278019	0.816440062947535	Bacteria	Bacteroidetes	Bacteroidia	Bacteroidales	Porphyromonadaceae	Parabacteroides
DENOVO341	222963807696368	-0.624482817506566	153496215476131	-0.406839227644459	0.684126073381171	0.820951288057405	Bacteria	Firmicutes	Clostridia	Clostridiales	Ruminococcaceae	Flavonifractor
DENOVO481	127024369136993	-0.700711769307383	175500561117226	-0.399264688868623	0.689698182652265	0.825329206019029	Bacteria	Firmicutes	Clostridia	Clostridiales	Lachnospiraceae	NA
DENOVO373	157416260120499	-0.552957308784505	138348978212172	-0.399682972675438	0.68939003497605	0.825329206019029	Bacteria	NA	NA	NA	NA	NA
DENOVO306	280908352588488	-0.679447328886118	172427517343496	-0.394048084293053	0.693545539091036	0.826475100750151	Bacteria	Bacteroidetes	Bacteroidia	Bacteroidales	Porphyromonadaceae	Parabacteroides
DENOVO169	773805896448931	-0.491739109210944	124513222723569	-0.394929227960511	0.692895118864774	0.826475100750151	Bacteria	Firmicutes	Clostridia	Clostridiales	Lachnospiraceae	NA
DENOVO769	120683324365724	-0.807448434662758	204641027241673	-0.394568208313964	0.693161579826276	0.826475100750151	Bacteria	NA	NA	NA	NA	NA
DENOVO64	191538364959016	-0.337223163642158	0.859575196275709	-0.392313744164848	0.694826409606822	0.826853064414221	Bacteria	Firmicutes	Clostridia	Clostridiales	Lachnospiraceae	NA
DENOVO651	409860196304264	0.462567035584942	118492572250386	0.390376398115058	0.696258237755572	0.827409373953298	Bacteria	Bacteroidetes	NA	NA	NA	NA
DENOVO81	170465546177371	-0.180464101895435	0.467001670137892	-0.386431384372029	0.699177210467218	0.829728971757778	Bacteria	Firmicutes	Clostridia	Clostridiales	Ruminococcaceae	NA
DENOVO66	241898303056972	0.548458287809644	142413258719493	0.38511743410768	0.700150411805914	0.829736261504799	Bacteria	Bacteroidetes	Bacteroidia	Bacteroidales	Porphyromonadaceae	NA
DENOVO203	633344349876854	0.413946945071334	109645016182567	0.377533753455864	0.705776985355665	0.835250556462291	Bacteria	Firmicutes	Clostridia	Clostridiales	Lachnospiraceae	NA
DENOVO647	35956012335361	110513094338417	296433150877058	0.372809498571401	0.709290232864512	0.838252093385332	Bacteria	NA	NA	NA	NA	NA
DENOVO768	269374196893846	0.355026466454878	101159097996762	0.350958513357088	0.725619472639057	0.85519437846746	Bacteria	Firmicutes	Clostridia	Clostridiales	Lachnospiraceae	Lachnospiracea_incertae_sedis
DENOVO198	667685666531527	0.475872395044349	135186846945814	0.352010869249055	0.724830111053477	0.85519437846746	Bacteria	NA	NA	NA	NA	NA
DENOVO434	137979699896443	0.370283650159767	107099762497376	0.345737134728789	0.72954027382879	0.857555492256311	Bacteria	Firmicutes	Clostridia	Clostridiales	Lachnospiraceae	NA
DENOVO136	117620174481017	0.611380433492417	176889392449387	0.345628658127339	0.729621805765859	0.857555492256311	Bacteria	Proteobacteria	Epsilonproteobacteria	Campylobacterales	Helicobacteraceae	Helicobacter
DENOVO512	944888625915369	0.35414825489087	103073672897006	0.343587499054918	0.731156527294048	0.858183721502453	Bacteria	Firmicutes	Bacilli	Lactobacillales	Lactobacillaceae	Lactobacillus
DENOVO189	64845295031427	-0.64449960148093	189550487889703	-0.340014741537334	0.733845426482508	0.859600469586651	Bacteria	Firmicutes	Clostridia	Clostridiales	Lachnospiraceae	NA
DENOVO759	197589499324687	-0.817430102947724	240901125800357	-0.339321827671805	0.734367300940577	0.859600469586651	Bacteria	Actinobacteria	Actinobacteria	Bifidobacteriales	Bifidobacteriaceae	Bifidobacterium
DENOVO472	107030565126077	-0.231554115846918	0.694062439741552	-0.333621447564778	0.738665231851157	0.863453363662524	Bacteria	Firmicutes	Clostridia	Clostridiales	Ruminococcaceae	NA
DENOVO817	118750220026626	-15236938797582	47179550420809	-0.322956422044701	0.746728245200198	0.87169093113166	Bacteria	Proteobacteria	Deltaproteobacteria	NA	NA	NA
DENOVO416	137769462349237	-0.407816178467839	130308117585661	-0.312962988050035	0.754308781860357	0.872233065816963	Bacteria	NA	NA	NA	NA	NA
DENOVO219	510426371372429	0.215631497447576	0.688470330797217	0.313203761733471	0.754125860659305	0.872233065816963	Bacteria	Bacteroidetes	Bacteroidia	Bacteroidales	NA	NA
DENOVO99	144538743312531	-0.27574277329683	0.869316680345011	-0.317194849162901	0.751095758057312	0.872233065816963	Bacteria	Bacteroidetes	Bacteroidia	Bacteroidales	Rikenellaceae	Alistipes
DENOVO567	674494522682315	-0.424173425443282	135312412242377	-0.313477099708698	0.753918216349731	0.872233065816963	Bacteria	Firmicutes	Clostridia	Clostridiales	Lachnospiraceae	NA
DENOVO317	299705996031362	0.791851015463472	249969900406915	0.316778545806696	0.75141164443158	0.872233065816963	Bacteria	Firmicutes	Clostridia	Clostridiales	Lachnospiraceae	NA
DENOVO431	156192986753752	-0.662032389724378	211306549724763	-0.313304244750911	0.754049525522244	0.872233065816963	Bacteria	Firmicutes	Clostridia	Clostridiales	Lachnospiraceae	NA
DENOVO205	490954110358603	0.24502813535586	0.776633074936109	0.315500515318662	0.752381659858501	0.872233065816963	Bacteria	Firmicutes	Clostridia	NA	NA	NA
DENOVO144	971156718699485	-0.192352930241988	0.620920891999497	-0.309786532745856	0.756723293477791	0.87384735639831	Bacteria	Firmicutes	Clostridia	Clostridiales	Ruminococcaceae	NA
DENOVO90	178294858510359	0.360779572866131	118243691634701	0.305115281735888	0.7602783526644	0.875595740383967	Bacteria	NA	NA	NA	NA	NA
DENOVO578	601557566667096	0.458362465187665	150016142114697	0.305542096154704	0.759953313676233	0.875595740383967	Bacteria	NA	NA	NA	NA	NA
DENOVO51	228576620842757	-0.56054827258436	186033000584479	-0.301316578684012	0.76317310007661	0.876576331814901	Bacteria	Bacteroidetes	NA	NA	NA	NA
DENOVO687	213030699206411	-0.432719470974461	143190496390692	-0.302198457217298	0.762500780258415	0.876576331814901	Bacteria	Firmicutes	Clostridia	Clostridiales	NA	NA
DENOVO1030	763779234332137	-0.428244774535759	143461068386455	-0.298509400043051	0.765314402781749	0.877860638484947	Bacteria	Bacteroidetes	NA	NA	NA	NA
DENOVO174	634953975421829	0.190664508371154	0.650066472249692	0.293300018552441	0.769292839469212	0.881246003023477	Bacteria	NA	NA	NA	NA	NA
DENOVO462	104994750808915	0.218394613410468	0.7500030611476	0.291191629373214	0.770904764120972	0.881915050154392	Bacteria	NA	NA	NA	NA	NA
DENOVO57	226402435479277	-0.236195697993071	0.830788777674784	-0.284302947199331	0.776178227756999	0.886765538502669	Bacteria	Firmicutes	Clostridia	Clostridiales	Ruminococcaceae	NA
DENOVO743	180934834893602	110513410686976	403444786090498	0.273924498462069	0.784142644340393	0.892313416963154	Bacteria	Firmicutes	Clostridia	Clostridiales	Lachnospiraceae	NA
DENOVO763	131926244780895	-0.500096790783211	182577419068815	-0.273909442544327	0.784154214907015	0.892313416963154	Bacteria	NA	NA	NA	NA	NA
DENOVO835	112602654701376	-0.474424276083141	172028637273448	-0.275782150927011	0.782715393771655	0.892313416963154	Bacteria	Firmicutes	Bacilli	Lactobacillales	Lactobacillaceae	Lactobacillus
DENOVO867	12585142812743	0.742300199760591	274082546958771	0.270830889451802	0.786521101078385	0.893821330761927	Bacteria	NA	NA	NA	NA	NA
DENOVO214	576873057865089	0.461835917847863	171810312308269	0.268805703012295	0.788079204455394	0.894405654774417	Bacteria	Bacteroidetes	NA	NA	NA	NA
DENOVO438	142477686814246	-0.20331089432765	0.760173343335124	-0.267453332993315	0.789120140634305	0.894405654774417	Bacteria	Firmicutes	Clostridia	Clostridiales	Lachnospiraceae	NA
DENOVO914	100524888078491	-0.396676456624249	153855305128948	-0.257824360552136	0.796542462921335	0.901627220562672	Bacteria	Firmicutes	Clostridia	Clostridiales	Peptostreptococcaceae	Terrisporobacter
DENOVO638	538127517707048	0.571769733022312	224138317740283	0.255096825382995	0.798648316052122	0.902819835537182	Bacteria	Firmicutes	Clostridia	Clostridiales	Lachnospiraceae	NA
DENOVO150	921069200452911	-0.497644511547838	19704063004288	-0.252559338365667	0.80060875475621	0.903581637866977	Bacteria	NA	NA	NA	NA	NA
DENOVO185	835391934104843	0.377928544340199	150270499839315	0.251498826944956	0.801428469017214	0.903581637866977	Bacteria	Bacteroidetes	NA	NA	NA	NA
DENOVO574	812199046763857	-0.269965800943293	10825629825002	-0.249376530795281	0.803069537507224	0.904243652468764	Bacteria	Firmicutes	Clostridia	Clostridiales	Lachnospiraceae	NA
DENOVO537	673711731929464	-0.287609650246139	120202934726192	-0.239270073481384	0.810896169414555	0.911859650534323	Bacteria	NA	NA	NA	NA	NA
DENOVO618	452094937708292	0.306715900851759	130635715834742	0.234787170485416	0.814373925907574	0.914571764959029	Bacteria	NA	NA	NA	NA	NA
DENOVO857	15535335349901	110514239214054	473910471936659	0.233196449030619	0.815608863112599	0.914761313138052	Bacteria	Firmicutes	NA	NA	NA	NA
DENOVO308	273794395078162	-0.586005892929734	254369139453041	-0.2303761746373	0.817799473168514	0.916020819815385	Bacteria	NA	NA	NA	NA	NA
DENOVO615	456082975863197	-0.238096972762951	104318353758769	-0.228240730594292	0.819459098531334	0.916683059374034	Bacteria	Firmicutes	Clostridia	Clostridiales	Ruminococcaceae	NA
DENOVO503	743713827546116	-0.345494556928658	152731900506785	-0.226209819809915	0.821038233448343	0.917253651430571	Bacteria	Firmicutes	Clostridia	Clostridiales	NA	NA
DENOVO411	149426121700836	0.244480580797176	110303915968419	0.22164270293647	0.824592037029744	0.91910349894922	Bacteria	NA	NA	NA	NA	NA
DENOVO746	206642345835451	0.223228243854208	100858227308056	0.221328740165531	0.824836473415967	0.91910349894922	Bacteria	Cyanobacteria/Chloroplast	Chloroplast	Chloroplast	Chloroplast	Streptophyta
DENOVO588	582121994779825	-0.416805650695212	189883674302903	-0.219505785436995	0.826256073630111	0.919491194779034	Bacteria	Firmicutes	Clostridia	Clostridiales	Lachnospiraceae	NA
DENOVO502	848953881565495	0.501771417575204	233929302000189	0.214497035337112	0.830159478626089	0.920254305763805	Bacteria	Firmicutes	Clostridia	Clostridiales	NA	NA
DENOVO331	221269024329862	-0.297425650880183	138538945402936	-0.214687393508828	0.830011051938729	0.920254305763805	Bacteria	Firmicutes	Clostridia	Clostridiales	Lachnospiraceae	NA
DENOVO649	38340653080271	0.319768238213216	148390202412199	0.215491476536276	0.829384156714016	0.920254305763805	Bacteria	NA	NA	NA	NA	NA
DENOVO688	241301275137583	-0.582038369331575	274324640544535	-0.212171377742892	0.831973335641342	0.920923289189144	Bacteria	Firmicutes	Clostridia	Clostridiales	Lachnospiraceae	NA
DENOVO569	503479888082557	-0.442833649946138	209902286454176	-0.210971332150217	0.832909641504401	0.920923289189144	Bacteria	Deferribacteres	Deferribacteres	Deferribacterales	Deferribacteraceae	Mucispirillum
DENOVO595	810674309225675	-0.255197075519113	12560088638737	-0.203180951073905	0.838993601141882	0.925661464494505	Bacteria	NA	NA	NA	NA	NA
DENOVO535	774986977303966	-0.567586294924535	281161483207222	-0.201871994858632	0.840016796188444	0.925661464494505	Bacteria	NA	NA	NA	NA	NA
DENOVO366	183744659327576	0.311139975951394	15453346280845	0.201341489601552	0.840431562752004	0.925661464494505	Bacteria	NA	NA	NA	NA	NA
DENOVO979	523599478933662	-0.140329999933263	0.738795645772007	-0.189944270430323	0.849352801117933	0.934288081229727	Bacteria	Bacteroidetes	NA	NA	NA	NA
DENOVO140	103078993871009	0.236199059246772	133052867316806	0.177522712595415	0.859097826481348	0.943797612190777	Bacteria	Bacteroidetes	NA	NA	NA	NA
DENOVO778	178865560526463	-0.339947814458027	195454764936672	-0.173926593484775	0.861923152569774	0.945690620082949	Bacteria	NA	NA	NA	NA	NA
DENOVO939	101239250546061	-0.492282719042736	29615551470507	-0.166224397183008	0.86798036035363	0.951120241613556	Bacteria	Firmicutes	Clostridia	Clostridiales	Lachnospiraceae	NA
DENOVO235	429583624010474	-0.148397036553599	0.933276253329898	-0.15900654926569	0.873663713913917	0.954277293255894	Bacteria	NA	NA	NA	NA	NA
DENOVO699	28049480266444	0.261161339523367	166432828518729	0.156916962745711	0.87531029113332	0.954277293255894	Bacteria	Bacteroidetes	NA	NA	NA	NA
DENOVO350	205554124114415	-0.180542121920233	112126331135	-0.16101670329591	0.87208024497061	0.954277293255894	Bacteria	NA	NA	NA	NA	NA
DENOVO453	131494930547909	0.358752121600599	226631731772566	0.15829739233543	0.874222462851959	0.954277293255894	Bacteria	NA	NA	NA	NA	NA
DENOVO694	232939614659583	-0.241474554925717	158302026479646	-0.152540406649036	0.878760723411599	0.956823224222274	Bacteria	NA	NA	NA	NA	NA
DENOVO33	381059748310869	0.170643553454482	115721083822367	0.14746107435048	0.882768101968723	0.959605169163272	Bacteria	NA	NA	NA	NA	NA
DENOVO495	814725797316645	0.15452582318873	106532398790013	0.145050543256158	0.884670965976863	0.959605169163272	Bacteria	NA	NA	NA	NA	NA
DENOVO305	251217406229482	0.320268530518132	219064426300911	0.146198328923659	0.883764824713152	0.959605169163272	Bacteria	NA	NA	NA	NA	NA
DENOVO1019	34092266514239	-0.120352037700517	0.881212677954246	-0.136575472313809	0.891366365058977	0.965646895480558	Bacteria	Candidatus Saccharibacteria	Saccharibacteria_genera_incertae_sedis	Saccharibacteria_genera_incertae_sedis	Saccharibacteria_genera_incertae_sedis	Saccharibacteria_genera_incertae_sedis
DENOVO27	412087716021359	0.0860675791599067	0.657412449944397	0.130918693686416	0.895839626537794	0.96831037813347	Bacteria	Bacteroidetes	NA	NA	NA	NA
DENOVO267	304539360437303	-0.25499847141636	195233284966928	-0.130612191184283	0.896082098179458	0.96831037813347	Bacteria	Firmicutes	Clostridia	Clostridiales	NA	NA
DENOVO386	176347476363575	-0.192571508059288	151042833118928	-0.127494634523745	0.898548919558601	0.96975468299532	Bacteria	Firmicutes	Clostridia	Clostridiales	Lachnospiraceae	NA
DENOVO50	283786656698619	0.162795114573216	133341343371752	0.122089001397975	0.902828532328377	0.971928332167814	Bacteria	Bacteroidetes	NA	NA	NA	NA
DENOVO781	134193207471274	0.263549220836516	21449542907251	0.122869387928739	0.902210526804952	0.971928332167814	Bacteria	Firmicutes	Clostridia	Clostridiales	Lachnospiraceae	NA
DENOVO37	343524173804073	0.164659459386283	15043260670533	0.109457293197625	0.912839793273933	0.98031777262327	Bacteria	NA	NA	NA	NA	NA
DENOVO425	136519161112988	0.0963328217409224	0.880773288281877	0.10937300554248	0.912906643736588	0.98031777262327	Bacteria	Firmicutes	Clostridia	Clostridiales	Ruminococcaceae	Intestinimonas
DENOVO443	132881852693508	-0.199585924356988	185374957752526	-0.10766606599767	0.914260588406794	0.980544481066286	Bacteria	Bacteroidetes	Bacteroidia	Bacteroidales	Porphyromonadaceae	Parabacteroides
DENOVO277	335314380294488	0.177063624287666	177062263529909	0.10000076851935	0.920343715314538	0.982930909807574	Bacteria	Bacteroidetes	Bacteroidia	Bacteroidales	NA	NA
DENOVO397	189065473173519	0.159469567222383	164820759031782	0.0967533265585995	0.922922289971885	0.982930909807574	Bacteria	Bacteroidetes	Bacteroidia	Bacteroidales	Porphyromonadaceae	Parabacteroides
DENOVO58	280872670920541	0.298928554738068	312854364220023	0.0955487884860825	0.923878939882265	0.982930909807574	Bacteria	Firmicutes	Clostridia	Clostridiales	Lachnospiraceae	NA
DENOVO44	308677567024586	-0.0930543472566442	0.913340875056494	-0.101883480525153	0.918849162354782	0.982930909807574	Bacteria	Firmicutes	Clostridia	Clostridiales	Lachnospiraceae	NA
DENOVO780	12340122371896	0.263558556106246	27279406875174	0.0966144745420038	0.923032561250107	0.982930909807574	Bacteria	Firmicutes	Clostridia	Clostridiales	Lachnospiraceae	Clostridium XlVb
DENOVO624	447509952515793	-0.220505656486388	231016679937167	-0.0954501019347878	0.923957322113062	0.982930909807574	Bacteria	Firmicutes	Erysipelotrichia	Erysipelotrichales	Erysipelotrichaceae	NA
DENOVO844	111544942189699	-0.111566173195482	117734712351319	-0.0947606453248634	0.924504946637194	0.982930909807574	Bacteria	Actinobacteria	Actinobacteria	Coriobacteriales	Coriobacteriaceae	NA
DENOVO833	120361889951056	0.128680145899772	139521704065664	0.0922294826898114	0.926515714068803	0.98384960726613	Bacteria	Firmicutes	Clostridia	Clostridiales	Ruminococcaceae	NA
DENOVO141	112887575405806	-0.265200459656355	309817132322991	-0.0855990298754292	0.931785169677849	0.985004130770419	Bacteria	Firmicutes	Clostridia	Clostridiales	NA	NA
DENOVO554	645059141031941	0.10147059192858	118542471245134	0.0855985123835903	0.93178558106668	0.985004130770419	Bacteria	Firmicutes	Clostridia	Clostridiales	NA	NA
DENOVO692	226838468711787	0.26357425265772	306090641447541	0.0861098697468321	0.931379077845866	0.985004130770419	Bacteria	Firmicutes	Clostridia	Clostridiales	Clostridiaceae 1	NA
DENOVO332	240570135588358	-0.0815235588858211	0.958160060626602	-0.0850834450691962	0.932195051498345	0.985004130770419	Bacteria	NA	NA	NA	NA	NA
DENOVO444	11431759315461	0.0901386824944984	126697213425593	0.0711449605380904	0.943282385469516	0.994270622521922	Bacteria	Firmicutes	Erysipelotrichia	Erysipelotrichales	Erysipelotrichaceae	NA
DENOVO751	193066853158826	0.263601749906808	365888248448639	0.072044333488292	0.94256662647133	0.994270622521922	Bacteria	NA	NA	NA	NA	NA
DENOVO149	102183213938161	-0.101024767239963	151259162313091	-0.0667891886316628	0.946749530413302	0.996700732631427	Bacteria	Bacteroidetes	NA	NA	NA	NA
DENOVO326	264393072346189	-0.167034892698126	267045063736185	-0.0625493279528058	0.95012538078621	0.999028893032559	Bacteria	NA	NA	NA	NA	NA
DENOVO65	231018355494685	-0.0336824598197622	0.625502761271022	-0.0538486189114808	0.957055773393373	1	Bacteria	Bacteroidetes	Bacteroidia	Bacteroidales	NA	NA
DENOVO61	247465503901049	-0.0227774555524191	0.988227503035441	-0.0230487974504412	0.981611348536484	1	Bacteria	Bacteroidetes	NA	NA	NA	NA
DENOVO633	47654017551102	0	249739937299779	0	1	1	Bacteria	Bacteroidetes	NA	NA	NA	NA
DENOVO654	40834494253885	-0.0970998390344643	239051965291378	-0.0406187160670736	0.96759986320546	1	Bacteria	Bacteroidetes	NA	NA	NA	NA
DENOVO524	929790270968381	0	211545121626455	0	1	1	Bacteria	Bacteroidetes	Bacteroidia	Bacteroidales	NA	NA
DENOVO492	114136030654996	0	22750897321899	0	1	1	Bacteria	Bacteroidetes	NA	NA	NA	NA
DENOVO698	279925278620756	0	206069859169321	0	1	1	Bacteria	Bacteroidetes	Bacteroidia	Bacteroidales	Porphyromonadaceae	NA
DENOVO683	269412249838163	0	193732166499023	0	1	1	Bacteria	Bacteroidetes	NA	NA	NA	NA
DENOVO684	262835756247344	0	231047883027931	0	1	1	Bacteria	Bacteroidetes	NA	NA	NA	NA
DENOVO672	304665077758525	0	204481955704459	0	1	1	Bacteria	Bacteroidetes	NA	NA	NA	NA
DENOVO789	124953239351315	0	473910471935202	0	1	1	Bacteria	Bacteroidetes	Bacteroidia	Bacteroidales	Porphyromonadaceae	Parabacteroides
DENOVO435	102212544930015	0	473910471933882	0	1	1	Bacteria	Bacteroidetes	Bacteroidia	Bacteroidales	Porphyromonadaceae	Parabacteroides
DENOVO330	269765654536633	0	473910471934716	0	1	1	Bacteria	Bacteroidetes	Bacteroidia	Bacteroidales	Rikenellaceae	Alistipes
DENOVO345	206110224394588	0	187807111352964	0	1	1	Bacteria	Firmicutes	Clostridia	Clostridiales	Lachnospiraceae	Lachnospiracea_incertae_sedis
DENOVO811	106924893094249	0	405675624477041	0	1	1	Bacteria	NA	NA	NA	NA	NA
DENOVO808	16695187816251	0.0542083089634935	160460703269447	0.0337829187202716	0.973050257057295	1	Bacteria	Firmicutes	Clostridia	Clostridiales	Lachnospiraceae	NA
DENOVO98	17640279911057	-0.0881648714495032	168522801434431	-0.052316286401046	0.958276676416137	1	Bacteria	Firmicutes	Clostridia	Clostridiales	Lachnospiraceae	Lachnospiracea_incertae_sedis
DENOVO815	118775079523428	0	220480179395204	0	1	1	Bacteria	Firmicutes	Clostridia	Clostridiales	Lachnospiraceae	NA
DENOVO388	150329261809173	0.0370327537014518	170582767297437	0.0217095514911419	0.982679644581221	1	Bacteria	Firmicutes	Clostridia	Clostridiales	Lachnospiraceae	NA
DENOVO221	505333106869985	-0.00343718884324448	112064737417852	-0.00306714576096168	0.997552775588594	1	Bacteria	NA	NA	NA	NA	NA
DENOVO631	435898654169754	0.000177173681767424	0.902567385587314	0.000196299672020759	0.99984337552341	1	Bacteria	Firmicutes	Clostridia	Clostridiales	Lachnospiraceae	Clostridium XlVb
DENOVO393	13322998672853	-0.0223041816496722	109116694962469	-0.0204406682747711	0.983691842027235	1	Bacteria	Firmicutes	Clostridia	Clostridiales	Ruminococcaceae	NA
DENOVO543	587350159706909	0	47293464667079	0	1	1	Bacteria	Firmicutes	NA	NA	NA	NA
DENOVO580	601690109029191	0	329451700260136	0	1	1	Bacteria	Firmicutes	Clostridia	Clostridiales	NA	NA
DENOVO539	794390002791341	0	326312970090869	0	1	1	Bacteria	Firmicutes	Clostridia	Clostridiales	Ruminococcaceae	NA
DENOVO702	260117820905774	0.0458528156242577	106351761075339	0.0431142984005462	0.965610421422603	1	Bacteria	Firmicutes	Clostridia	Clostridiales	Ruminococcaceae	NA
DENOVO712	1611018087439	0	258057265441364	0	1	1	Bacteria	Firmicutes	NA	NA	NA	NA
DENOVO355	188840281998613	-0.0422828492698749	196174511917022	-0.0215536915864787	0.982803973700792	1	Bacteria	NA	NA	NA	NA	NA
DENOVO805	128578554146545	-0.0970791415894034	420450507501515	-0.0230893148794816	0.981579028906508	1	Bacteria	NA	NA	NA	NA	NA
DENOVO791	109208296534669	0	318874272073976	0	1	1	Bacteria	NA	NA	NA	NA	NA
DENOVO760	129623074444008	0	233419912268154	0	1	1	Bacteria	NA	NA	NA	NA	NA
DENOVO736	213253570281691	0	252318891897725	0	1	1	Bacteria	NA	NA	NA	NA	NA
DENOVO599	514376554204959	0	374305730857397	0	1	1	Bacteria	NA	NA	NA	NA	NA
DENOVO728	17964780092284	0.0558729731822809	110594290137258	0.0505206671275135	0.959707480446294	1	Bacteria	Actinobacteria	Actinobacteria	Actinomycetales	Propionibacteriaceae	Propionibacterium
DENOVO675	380956724752915	-0.0787116266167318	155521169718695	-0.0506115191643071	0.959635083624828	1	Bacteria	Actinobacteria	Actinobacteria	Bifidobacteriales	Bifidobacteriaceae	Bifidobacterium
DENOVO764	179541474170569	-0.0524642659628025	142542844121278	-0.0368059626466868	0.970639719766959	1	Bacteria	Actinobacteria	Actinobacteria	Bifidobacteriales	Bifidobacteriaceae	Bifidobacterium
DENOVO711	193560464572885	0	316249738519393	0	1	1	Bacteria	NA	NA	NA	NA	NA
DENOVO559	760793547088619	0	318275121011568	0	1	1	Bacteria	NA	NA	NA	NA	NA
DENOVO417	117015235398527	0	22566987336722	0	1	1	Bacteria	NA	NA	NA	NA	NA
DENOVO762	13037286908345	0	320820355966517	0	1	1	Bacteria	Firmicutes	Erysipelotrichia	Erysipelotrichales	Erysipelotrichaceae	NA
DENOVO589	428617582170171	0	223577904626402	0	1	1	Bacteria	Firmicutes	Erysipelotrichia	Erysipelotrichales	Erysipelotrichaceae	Turicibacter
DENOVO858	101781441986472	-0.00344075293169749	116423230840685	-0.00295538348047208	0.997641948582331	1	Bacteria	Actinobacteria	Actinobacteria	NA	NA	NA
