# Supplementary material for: Microbiota dysbiosis influences immune system and muscle pathophysiology of dystrophin deficient mice
Source: EMBO Mol Med. 2026 Jun 3;18(7):2979–3008. doi: 10.1038/s44321-026-00445-1 (PMC13365508; doi:10.1038/s44321-026-00445-1)
Supplement: Supplementary file 8 — Source data Fig. 3 [file 44321_2026_445_MOESM8_ESM.xlsx]

## Sheet: Figure 4
Figure 4E		Total SCFA			Propionic acid			Isobutyric aid			Isovaleric acid
		3m mdx	3m mdx+ABX		3m mdx	3m mdx+ABX		3m mdx	3m mdx+ABX		3m mdx	3m mdx+ABX
		463.268	50.954		57.547	0		10.8175	8.22684		6.60644	0
		838.401	70.256		72.1316	0		11.2841	9.71085		8.84737	0
		485.858	70.045		37.3927	0		8.12881	9.19153		11.3934	0
		497.459	90.084		46.4351	0		22.3798	0		5.43687	0
		0	93.071		0	0		32.9809	0		0	0
		Valeric acid			Butyric acid			Acetic acid
		3m mdx	3m mdx+ABX		3m mdx	3m mdx+ABX		3m mdx	3m mdx+ABX
		6.10479	0		58.4923	0		323.7	50.954
		14.6953	0		197.808	0		533.635	70.2558
		6.9658	0		95.8889	0		337.482	61.818
		21.3068	0		67.4276	0		334.473	80.3734
		0	0		0	0		803.722	83.8794
IDSample,Class,2-Phenyl propanol,2-Hydroxyisocaproic acid,3-Hydroxypropionic acid,4-Hydroxybutanoic acid,5-Hydroxyhexanoic acid,5-Keto gluconate,Acetic acid,Adrenalin,Alanine,Arabinose 1,Arabinose 2,Aspartic acid,Butanoic acid,Citrulline,Coprostanol,DL-Glyceraldehyde-3-phosphate,Dodecanoic acid,Erythrose,Erythrose 2,Erythrose-4-phosphate,Ethylene glycole,Ethylphosphonic acid,Fructose,Fucose,Galac…
F-01,C57B1,0.000710141,0,0.005601107,0.01510768,0.001042533,0.022029014,0.003936292,0.00010047,0.226619192,0.004017197,0.031067695,1.537123279,0.003648011,0.005198085,0.000240537,0.079204106,0.004033077,0.003521749,0.010356729,0.483457273,0,0.181209176,0.734831823,0.017935375,0.022222274,3.030454495,0.202185745,0.028867004,0.003271767,0.015339654,1.829737037,0.616840842,0.029346262,0.013724503,0.…
F-02,C57B1,0.00021034,0,0.007277748,0.030246324,0.000791335,0.069859518,0.00726927,8.61E-05,0.077082275,0.00171778,0.020087127,1.455060856,0.004292502,0.002764136,0.00013152,0.044282079,0.004961101,0.009158667,0.003208035,0.400891098,0.012704438,0.009305845,0.408251103,0.033537304,0.01070651,0.016657066,0.468613988,0.013089528,0.005168004,0.017195519,2.227413725,0.604817956,0.038030905,0.01139626…
F-03,C57B1,0,0,0.00659665,0.015272203,0.001581999,0.017719268,0.005339283,0.000145355,0.034743658,0.003233926,0.027802174,1.378078817,0.002208744,0.003517515,0,0.085568666,0.003296328,0.001672592,0.003981018,0.324336294,0,0.055652684,0.458500328,0.022152848,0.019194002,2.484482645,0.357425247,0.014675039,0.004893899,0.012718915,1.841450005,0.412047829,0.014356428,0.002284286,0.011297263,0.0009181…
F-04,C57B1,0.000406627,0,0.008072987,0.022950831,0.001690211,0.063327218,0.00592837,0,0.004277465,0.002249666,0.023054468,0.462999092,0.00276401,0.001355684,0,0.039121595,0.003781322,0.004564998,0.001014252,0.096217611,0.01522971,0.009052405,0.169790283,0.021117206,0.005223619,1.994016633,0.364405504,0.010009622,0.001639295,0.012115795,2.892768949,0.48762107,0.005615025,0.00027655,0.004272208,0.0…
F-05,3m mdx,0,0,0.138763608,0.197329706,0.118599396,0,0.020573501,0,0,0.131121385,0.136856892,0,0.010364545,0.044965884,0.008548012,0.606524357,0.118599396,0.077093151,0.041579086,1.519689019,0,0,1.254641178,0.265141492,0.054914203,0,2.227250474,0.093833896,0.272731687,0.056877902,15.63946971,0.586518708,0,0.001495939,0,0,0,0.070085673,0,0,0.002638581,0,0.153067444,0.103120215,0.197026951,0.02210…
F-06,3m mdx,0.005356178,0,0.159745359,0.223549506,0.012304547,0.002924728,0.043749653,0,0,0.021186293,0.09191757,0,0.011938014,0,0.004185327,1.269091402,0.056267954,0.088337194,0.148164971,4.803222476,0.094375739,0,3.842767619,0.210039853,0.093666652,0,2.849179548,0.123375008,5.553964962,0.072084367,24.06559502,1.024126778,0.276000036,0.002808259,0,0,0,0.106994751,0,0,0,0,0.18885356,0.087719226,0…
F-07,3m mdx,0.000235464,0,0.023714714,0.045158565,0.00518836,0.021590953,0.015393649,0,0,0.003067858,0.023643148,0.104139083,0.002087214,0.003974696,0.000437742,0.095327442,0.00518836,0.004098485,0.006003374,0.032218816,0.016098719,0,0.473645398,0.035826928,0.013347766,0,0.57743103,0.020324963,0.092612934,0.014789463,2.843342792,0.442851381,0,0.001269146,0,0,0,0.012283239,0,0,0,0,0.036756162,0.01…
