# Supplementary material for: Microbiota dysbiosis influences immune system and muscle pathophysiology of dystrophin deficient mice
Source: EMBO Mol Med. 2026 Jun 3;18(7):2979–3008. doi: 10.1038/s44321-026-00445-1 (PMC13365508; doi:10.1038/s44321-026-00445-1)
Supplement: Supplementary file 10 — Source data Fig. 5 [file 44321_2026_445_MOESM10_ESM.xlsx]

## Sheet: Figure 5
Figure 5A			% of CD45+CD11b+CD4-CD8- cells spleen
		3m C57Bl	3m mdx	3m mdx + ABX
		7.62	3.91	4.78
		5.69	3.34	6.99
		8.39	5.4	8.5
		6.81	5.15	5.64
			9.65	7.06
				6.29
				7.27
Figure 5B						% of CD4+ cells spleen
		3m C57Bl	3m mdx	3m mdx + ABX	3m C57Bl	3m mdx	3m mdx + ABX	3m C57Bl	3m mdx	3m mdx + ABX
		82.2	67.2	51.4	14.2	3.74	6.3	2.45	18.2	28.4
		74	66.2	45.9	5.81	5.4	6.21	11.7	18	31.6
		52	54.2	57.9	2.79	4.44	6.87	22.9	27	22.9
		80.7	60.7	54.7	14.3	12.3	5.07	3.38	18.8	23.9
			47.1	58.1		7.52	4.43		34.2	22
				69.4			5.93			15.5
				69.5			7.33			17.2
			NAIVE			Central MEM			EFFECTOR
						% of CD8+ cells spleen
		3m C57Bl	3m mdx	3m mdx + ABX	3m C57Bl	3m mdx	3m mdx + ABX	3m C57Bl	3m mdx	3m mdx + ABX
		63.6	66.4	68.4	12.6	7.12	14	15.2	10.9	9.65
		70.7	63.9	57.7	11.4	17.1	13.1	8.03	10.8	17
		59.2	55.2	60.2	14.2	14.8	20.6	14.5	13.5	13.3
		69.1	32.5	68.1	13.1	16.6	12.4	9.27	40	9.86
			44.3	63.9		25.7	14		20.6	12.4
				60.3			16			15
				59			20			14.1
			NAIVE			Central MEM			EFFECTOR
Figure 5C			% of CD45+CD11b+CD4-CD8- cells mucle
		3m C57Bl	3m mdx	3m mdx + ABX
		8.15	34.1	21.4
		2.41	20.9	19.3
		52.5	40.7	18.9
		4.22	24.1	12
			10.4	49.4
				53.6
				22
						% of CD4 cells muscle
Figure 5D		3m C57Bl	3m mdx	3m mdx + ABX	3m C57Bl	3m mdx	3m mdx + ABX	3m C57Bl	3m mdx	3m mdx + ABX
		57.4	16.8	21.4	6.81	41.7	26.6	17.5	27.2	27.2
		40.7	28.6	26.8	6.02	16.4	15.8	12.2	28.4	28.6
		21.6	15.2	16.6	9.32	38.9	24.5	6.71	24.8	21.7
		29.9	41.3	37.6		7.92	16	16.7	21.1	17.9
			14.2	22		14.7	39.3		34.2	21.7
				26.2			39.3			15.6
				40			16.6			19.3
			NAIVE			Central MEM			EFFECTOR
						% of CD8 cells muscle
		3m C57Bl	3m mdx	3m mdx + ABX	3m C57Bl	3m mdx	3m mdx + ABX	3m C57Bl	3m mdx	3m mdx + ABX
		53.2	27.2	22.1	24.1	27.7	31.9	9.26	23	15
		27.3	25.3	23.1	24.9	22.3	24.5	13.9	21	17.2
		25.9	18.4	13.4	44.4	32.9	22.3	18.5	21.7	31.3
		23.8	44.2	40.3	24.8	13.6	22.4	16.6	10	10.5
			7.01	16.2		19.1	31		26.6	19
				21.1			43.6			21.6
				33.1			26.4			14.6
			NAIVE			Central MEM			EFFECTOR
Figure 5E			% of CD4+ cells
		3m C57Bl	3m mdx	3m GFmdx
		17.9	22.8	13.8
		10.6	18.7	13.4
		4.41	12.8	12.7
		6.84	10.8	14.5
		9.83	22.5	13.4
		13.4	11.8
		12.9	16
			9.72
			10.9
			% of CD8+ cells
		3m C57Bl	3m mdx	3m GFmdx
		7.13	6.47	6.4
		6.77	13.1	6.74
		6.9	3.87	5.89
		7.69	5.97	5.69
		7.37	6.06	5.39
		9.53	6.86
		7.78	6.18
			6.78
			6.42
Figure 5F			% of Tregs
		3m C57Bl	3m mdx	3m GFmdx
		10.7	12.5	7.29
		9.5	17.2	9.85
		10.6	13.6	9.05
		11.13	12	9.7
		12.09		7.3
		8.62
		15.53
			% of CD44+CD4+
		3m C57Bl	3m mdx	3m GFmdx
		36.7	42.4	22.9
		40.33	50.67	26.7
		39.1	46.03	27.3
		41.91	44.74	18.4
		40.21		27.6
		37.47
		42.45
			% of CD44+CD8+
		3m C57Bl	3m mdx	3m GFmdx
		23.5	44.8	17.3
		35	60.6	21.4
		36.1	41.63	23.6
		41.13	41.65	15.4
		42.09		19.6
		36.62
		47.53
Figure 5G			% of CD45+ cells
		3m C57Bl	3m mdx	3m GFmdx
		8.8	13.5	5.14
		2	2.47	3.48
		5.76	17.6	3.2
		4.74	14.6	3.56
		4.33	16.1	5.05
		3.89	8.57
Figure 5I		% of CD3+ cells
		3m C57Bl	3m mdx	3m GFmdx
		10	82	77
		17	73	67
		15	97	67
		17	84	75
		13	99	29
		12	70	58
		Mean of n=12 images/animal
