# Supplementary material for: Microbiota dysbiosis influences immune system and muscle pathophysiology of dystrophin deficient mice
Source: EMBO Mol Med. 2026 Jun 3;18(7):2979–3008. doi: 10.1038/s44321-026-00445-1 (PMC13365508; doi:10.1038/s44321-026-00445-1)
Supplement: Supplementary file 11 — Source data Fig. 6 [file 44321_2026_445_MOESM11_ESM.xlsx]

## Sheet: Figure 6
Figure 6D
	Pax7						Myod						Myf5						Myogenin
	3m C57Bl	3m mdx	3m mdx + ABX	3m GFmdx			3m C57Bl	3m mdx	3m mdx + ABX	3m GFmdx			3m C57Bl	3m mdx	3m mdx + ABX	3m GFmdx			3m C57Bl	3m mdx	3m mdx + ABX	3m GFmdx
	5.6e-05	0.000116	0.000927828	4.6e-05			5.6e-05	0.000543	0.000446762	3.57564e-05			8.746e-05	0.00032	4.53e-05	7.23e-05			0.0001257	0.0002191	0.000478469	0.00171928
	0.0001	0.000213	0.000895449	9.15e-05			0.0001002	0.00126	3.51998e-05	9.59915e-05			9.98746e-05	0.000284	1.78e-05	0.000117			0.000987	0.0040814	0.000166307	0.00388507
	9.86e-05	0.000829	0.00030027	0.000438			9.862e-05	0.001083	8.37752e-05	0.000106908			1.357e-05	0.000198	9.47e-06	8.1e-05			8.746e-05	0.0022255	0.00032428	0.00207964
	7.75e-05	0.00038	1.00833e-05	4.26e-05			7.745e-05	0.001416	5.67841e-05	0.000211008			8.547e-05	0.00016	3.89e-05	0.00011			0.0004701	0.0004525	0.000412007	0.0062697
	9.93e-05	0.001294	7.29214e-05	6.65e-05			9.927e-05	0.000277	1.31145e-05	4.96985e-05			6.67e-05	0.000102	3.62e-05	4.49e-05			8.87e-05	0.0019602	0.000361342	0.000293064
	0.000158	0.000134	2.69933e-05	4.71e-05			0.0001576	0.000122	0.000724729	3.4251e-05			6.3287e-05	7.58e-05	6.1e-05	7.86e-05			9.632e-05	0.0009642	0.00113739	0.00102125
	0.000148	0.000588	0.000246259	0.000133			0.0001479	0.000401	7.20727e-05	0.000168785			6.558e-05	7.42e-05	9.06e-05	3.01e-05			0.0001001	0.0002653	0.00107002	0.00338411
	8.87e-05	0.000786	0.000221214	4.47e-05			8.872e-05	0.002228	5.29639e-05	0.000333262			4.4128e-05	3.71e-05	3.72e-05	0.000137			7.71e-05	0.0002301	0.00180437	0.00188536
				6.82e-05						0.000113795						4.2e-05						0.00284428
				8.82e-05						0.000140131						5.64e-05						0.000230763
	Mrf4						Murf1						actn3						tnnt1
	3m C57Bl	3m mdx	3m mdx + ABX	3m GFmdx			3m C57Bl	3m mdx	3m mdx + ABX	3m GFmdx			3m C57Bl	3m mdx	3m mdx + ABX	3m GFmdx			3m C57Bl	3m mdx	3m mdx + ABX	3m GFmdx
	0.005875	0.021929	0.0942164	0.210162			0.00675	0.456291	0.204635	0.924592			0.010025	0.001562	0.007437	0.010029			0.00018562	4.357e-05	0.000852	0.0001012
	0.009876	0.014375	0.0402934	0.217705			0.0257	0.380012	0.141885	0.757974			0.009147	0.005423	0.003455	0.016549			6.47e-05	8.581e-05	0.000985	0.0001856
	0.08748	0.196425	0.0295381	0.219952			0.00357	0.439795	0.0983935	0.743985			0.01069	0.012002	0.002847	0.0099501			8.874e-05	0.0003899	0.0003339	0.00076765
	0.00697	0.160742	0.0408138	0.139458			0.00871	0.258343	0.12659	0.499519			0.020036	0.009453	0.002366	0.0094894			9.631e-05	3.806e-05	9.85e-06	0.0003521
	0.04796	0.060438	0.0224146	0.0570533			0.04102	0.090753	0.14482	0.19774			0.031408	0.004845	0.006554	0.008612			0.0001637	8.65e-05	6.817e-05	0.0013978
	0.007412	0.062519	0.0198865	0.0607298			0.00558	0.099839	0.369485	0.155293			0.006987	0.004736	0.001584	0.035461			9.9741e-05	5.29338e-05	2.693e-05	0.000145
	0.008971	0.050086	0.0092872	0.0685706			0.003256	0.092269	0.20272	0.20336			0.0092567	0.003702	0.00533	0.007844			0.0001258	0.000125993	0.0002251	0.0006585
	0.008126	0.047678	0.00352953	0.0486493			0.00414	0.082583	0.0356448	0.168602			0.01479	0.006251	0.002626	0.0084873			0.00010147	4.236e-05	0.0002463	0.0008798
				0.0235519						0.104726						0.0066925						0.0007425
				0.02008						0.0768763						0.0046596						9.0247e-05
														% of fibrosis
Figure 6E		Area myofibers										Figure 6F			3m C57Bl		3m mdx		3m mdx+ABX		3m GFmdx			Col1a
		3m C57Bl		3m mdx		3m mdx + ABX		3m GFmdx						Mouse 1	11.9162	Mouse 1	44.6951	Mouse 1	9.34014	Mouse 1	37.1799			3m C57Bl	3m mdx	3m mdx + ABX	3m GFmdx
		21020.4	Mouse 1	13335.4	Mouse 1	8989.49	Mouse 1	10653.7	Mouse 1						6.6448		42.3647		8.36648		30.4767			0.00056	0.002597	0.000144	0.00110557
		17558.4		12607.7		8654.81		8808.55							5.9453		41.8331		6.99731		30.2234			0.00021	0.001594	4.75e-05	0.000904713
		14871.3		11903.8		8578.09		7801.36							5.69933		32.6379		6.84753		30.0782			0.000147	0.001419	0.00057	0.00274038
		10991.2		11109.9		8324.92		7320.16							5.49097		31.9174		6.42613		29.4461			0.000488	0.002391	0.000416	0.000684297
		8258.37		10072.8		7891.01		6962.08							5.28654		30.156		6.26302		28.7332			0.000147	0.000789	5.59e-05	0.000663476
		7895.56		9531.63		7738.11		6850.48							5.28069		26.817		6.16671		27.1429			9.657e-05	0.00081	0.000511	0.000617976
		7187.21		9091.12		7507.53		6779.59							5.26961		25.917		5.95976		23.8256			0.00032	0.000525	0.000633	0.000691196
		7173.03		9024.07		7475.98		6722.78							5.24714		25.5033		5.87712		23.7333			6.57e-05	0.000679	0.00028	0.00082548
		6677.53		8673.55		7257.91		6648.06							4.71863		24.1678		5.17373		22.9718						0.000577411
		6023.02		8037.76		6888.38		6640.04							4.19042		22.6454		4.55089		21.3776						0.00072326
		5972.24		7982.5		6853.68		6570.92							4.03172		22.6202		3.99901		21.2524
		5945.59		7923.65		6836.01		6541.02							4.01299		22.1237		3.96905		20.4795
		5457.87		7661.8		6712.72		6464.64							3.85155		21.2017		9.22343		20.1493
		5431.55		7584.25		6712.34		6377.33							3.81855		20.3738		6.41799		19.9308
		5264.5		7392.17		6538.33		6360.55							3.79478		18.3889		6.23175		19.1181
		5236.4		7343.37		6534.99		6265.39							3.72485		16.4135		5.49		19.0913
		5184		7325.6		6492.94		6215.52							3.68086		15.0948		5.08631		18.9167
		5125.69		7291.84		6476.22		6134.56							3.5607		14.7712		4.68439		18.2067
		5113.52		7278.52		6444.77		6012.85							3.32899		14.2571		3.6728		18.0143
		4782.02		7267.67		6429.39		5966.88							3.27745		13.8579		3.53958		18.0055
		5045.4		7242.38		6424.14		5937.92							3.26		12.2951		3.47369		17.8507
		5013.66		7127.7		6348.16		5907.14							3.25948		12.2055		3.34964		17.0655
		4651.16		6848.98		6247.7		5900							3.01524		11.3905		7.66864		16.6322
		4874.07		6791.1		6186.21		5888.42							3.01128		11.1325		7.43204		15.7187
		4821.81		6777.59		6140.97		5818.83							2.99534		11.066		7.43015		15.4145
		4808.89		6729.54		6125.03		5803.24							2.98029		11.0574		6.89323		14.7364
		4686.77		6529.35		5963.05		5794.37							2.95601		11.007		6.85252		14.6146
		4669.7		6499.6		5950.15		5751.55							2.94296		10.5706		6.79484		13.9312
		4655.69		6486.22		5906.67		5746.04							2.92717		10.5674		6.48644		13.6791
		4609.52		6307.9		5843.35		5701.35							2.80151		9.62699		5.26088		11.3921
		4588.36		6285.08		5815.88		5685.19							2.76751		9.43745		5.1502		10.8892
		4585.19		6275.14		5813.72		5674.6							2.75155		9.07438		4.73096		9.63307
		4574.04		6268.81		5813.55		5659.69							2.69231		9.01053		4.36512		9.27804
		4419.74		6247.11		5812.7		5629.14							2.67866		8.99811		4.20688		8.41426
		4538.57		6205.42		5765.99		5576.02							2.63628		8.97865		3.72399		8.0372
		4481.48		6025.01		5716.67		5510.18							2.61462		8.91316		3.68264		7.89412
		4305.15		5843.72		5602.98		5497.92							2.56867		8.76601		3.4501		7.80866
		4376.72		5786.77		5555.56		5475.51							2.56212		8.74392		3.3958		7.41162
		4284.94		5785.22		5555.56		5449.59							2.47074		8.63474		2.32427		6.60072
		4364.02		5751.22		5542.26		5447.34							2.40227		8.53719		2.12378		6.10705
		4272.71		5750.02		5541.64		5445.68							2.38911		8.30011		1.91379		6.02337
		4334.39		5740.51		5531.63		5432.68							2.3527		8.24158		6.84815		4.58868
		4319.28		5737.79		5523.94		5426.44							2.2721		8.15504		5.53281	Mouse 2	37.3713
		4286.43		5701.2		5516.19		5380.94							2.08363		8.13846		4.70179		35.6403
		4276.19		5695.89		5509.26		5360.65							2.04836		8.05194		4.53652		32.8698
		4225.24		5658.17		5490.1		5337.19							2.03727		7.76819		4.27457		32.5426
		4256.09		5643.64		5490.02		5286.81							2.00265		7.65446		4.189		30.126
		4229.63		5599.73		5461.35		5253.1							1.98038		7.59501		4.08219		30.022
		4220.11		5596.15		5459.87		5243.7							1.95849		7.22725		4.07674		29.6779
		4216.93		5584.67		5441.28		5211.25							1.88916		6.71454		3.79462		29.4515
		4214.81		5575.9		5410.78		5172.7							1.84955		6.71451		3.70833		28.6934
		4206.51		5573.58		5399.55		5153.75							1.36522		6.6922		2.78256		27.9244
		4177.91		5498.12		5351.81		5140.01							1.25265		5.99548		2.43073		26.0551
		4157.67		5449.65		5336.8		5121.3							1.55769		5.61156		2.84982		24.881
		4110.25		5406.82		5331.28		5119.76						Mouse 2	9.95827	Mouse 2	38.6524	Mouse 2	8.96111		22.6762
		4134.39		5403.06		5329.36		5117.69							6.54538		35.2168		7.88929		22.5723
		4130.16		5398.62		5327.73		5113.95							5.78689		34.8708		6.98967		22.4981
		4130.15		5385.9		5318.8		5107.87							5.75532		34.5819		6.8813		22.034
		4098.41		5334.24		5307.7		5107.43							5.55409		34.1483		6.70052		21.6314
		4097.6		5311.53		5307.7		5082.62							5.21219		27.6187		5.77717		21.5899
		4087.83		5286.73		5290.77		5081.91							5.04985		27.3691		5.74266		21.4553
		4086.88		5280.67		5283.81		5058.95							4.8637		27.1908		5.25249		20.1981
		4070.9		5266.81		5275.91		5048.66							4.69269		24.7007		4.88911		19.5683
		4011.64		5087.51		5183.87		5048.47							4.48308		24.2574		4.71536		19.5003
		3996.07		5063.96		5163.68		5047.37							4.20683		23.6373		4.58184		19.0645
		3994.71		5059.2		5155.33		5040.45							4.17652		23.119		4.45544		18.3782
		3987.3		5026.27		5133.72		4999.48							4.06747		21.4537		4.05318		18.2603
		3968.25		4978.06		5093.44		4997.74							3.94647		18.369		3.92252		18.0941
		3957.67		4960.77		5087.18		4967.93							3.87765		18.369		3.0544		17.8783
		3950.26		4948.7		5084.86		4966.84							3.83454		18.2376		7.6627		17.8477
		3942.86		4926.28		5083		4951.81							3.83171		17.2114		7.53496		17.8145
		3941.2		4917.24		5076.5		4922.43							3.75699		17.181		5.76194		17.7525
		3940.76		4843.81		5069.55		4918.88							3.68566		16.0809		5.41139		17.621
		3938.62		4836.39		5055.58		4917.78							3.4887		15.7172		4.22556		17.61
		3934.14		4807.38		5041.16		4909.5							3.4257		15.2952		4.17598		17.1668
		3927.87		4771.89		5026.87		4895.92							3.39327		14.7107		4.14349		16.9286
		3917.46		4752.96		5006.32		4871.35							3.34807		14.1283		3.80033		16.8453
		3874.07		4687.34		4950.06		4864.55							3.34112		13.0399		3.79277		16.479
		3866.67		4684.33		4941.49		4856.47							3.23257		12.9685		3.28133		15.7399
		3849.74		4625		4914.2		4849.38							3.20808		12.6686		2.97564		15.5775
		3816.93		4604.59		4903.57		4846.61							3.19769		12.2049		2.58304		14.9569
		3790.22		4545.95		4872.27		4844.05							3.19463		11.8663		2.56435		13.8645
		3786.24		4537.07		4860.46		4842.35							3.16896		11.6556		9.20294		13.4002
		3779.89		4519.89		4858.95		4839.29							3.04822		11.4327		8.15172		13.2439
		3772.49		4513.78		4828.83		4831.55							3.04206		11.0939		8.13122		13.0086
		3749.21		4455.05		4779.93		4825.51							3.0159		10.8024		7.78615	Mouse 3	41.2305
		3743.91		4449.49		4773.78		4824.79							2.99289		10.7125		7.37441		39.7207
		3742		4448.78		4767.84		4819.02							2.91725		10.7011		6.42663		34.1095
		3734.39		4435.3		4753.24		4812.43							2.88513		10.625		6.18416		26.9167
		3733.86		4434.35		4744.16		4808.67							2.88026		10.6152		6.06322		24.9533
		3719.58		4399.46		4724.7		4804.14							2.84369		10.0724		5.8107		24.8501
		3704.76		4353.18		4689.51		4803.61							2.82311		9.90759		5.58182		24.7636
		3700.53		4314.66		4656.24		4803.47							2.74885		9.76085		4.68279		24.4287
		3692.06		4312.38		4650.24		4800.02							2.74251		9.65322		4.57304		24.2944
		3687.83		4294.21		4630.92		4798.36							2.70988		9.06285		4.39515		24.1608
		3673.02		4259.83		4606.57		4794.45							2.7029		9.0253		4.37552		23.9836
		3670.9		4256.83		4603.68		4786.28							2.65341		8.76117		3.79904		22.4534
		3664.55		4252.81		4602.82		4783.59							2.62916		8.73692		3.71497		22.3761
		3659.26		4249.5		4594.51		4754.59							2.59749		8.575		3.52629		21.5257
		3657.14		4224.49		4586.01		4753.33							2.55663		8.3274		3.28232		20.9538
		3641.27		4178.52		4552.45		4751.82							2.54643		8.3255		3.25384		20.7603
		3641.27		4177.65		4550.51		4750.98							2.49398		8.22741		2.8272		20.7351
		3638.92		4166.63		4531.34		4748.65							2.37292		8.04175		9.89244		19.2521
		3632.8		4159.02		4514.47		4743.99							2.34409		7.92007		6.22153		18.7979
		3630.69		4152.71		4511.94		4739.29							2.10403		7.77389		4.97249		18.4596
		3626.45		4140.95		4505.73		4738.27							2.04836		7.76053		3.61002		17.8988
		3617.99		4112.42		4483.12		4731.36							2.04789		7.72628		3.51163		17.779
		3603.18		4102.91		4461.9		4717.78							1.99389		7.20722		3.22767		17.5418
		3598.94		4095.84		4456.6		4679.69							1.69585		7.20513		2.89176		17.4545
		3580.95		4052.06		4434.09		4672.11							1.6479		7.16431		2.75571		16.5039
		3574.6		4043.06		4427.89		4659.49						Mouse 3	7.2419	Mouse 3	39.6519	Mouse 3	8.73806		16.4047
		3548.15		4013.26		4418.28		4649.13							6.67661		32.3675		8.72698		16.0145
		3547.09		4011.6		4415.96		4645.83							6.48237		28.9574		8.56705		15.5675
		3546.03		4008.49		4413.78		4641.89							5.25078		28.2249		7.00832		14.908
		3543.91		3995.27		4405.27		4638.78							4.94535		25.8502		5.92294		14.5774
		3538.62		3991.05		4393.47		4613.7							4.92417		20.2992		5.3037		14.1172
		3537.57		3982.21		4386.68		4608.13							4.55173		20.0799		4.85421		13.1496
		3529.1		3952.55		4374.12		4607.72							4.50855		14.3158		4.80182		12.3276
		3526.98		3940.84		4364.15		4594.69							4.31014		10.9672		4.64234		12.3225
		3521.69		3937.76		4357.85		4592.35							4.18929		10.0159		4.48684		12.18
		3519.58		3935.92		4352.95		4591.85							4.14333		9.04194		4.22426		12.1303
		3517.46		3926.99		4347.16		4591.33							3.87765		7.41292		3.14168		11.1024
		3506.88		3900.71		4325.6		4580.18							3.82655		5.61156		6.68221		10.3809
		3503.7		3886.54		4319.87		4575.9							3.70183		39.525		5.47311		9.84886
		3499.47		3870.84		4313.65		4575.75							3.63738		30.9386		4.77966		9.53616
		3495.24		3860.69		4301.71		4563.55							3.55325		29.2415		4.52863		9.23275
		3491.01		3853.19		4291.85		4561.73							3.51773		28.6517		4.50985		8.05487
		3491.01		3852.72		4290.72		4543.28							3.48634		22.6522		4.20605		6.08363
		3480.42		3826.82		4281.15		4542.35							3.26053		21.688		3.47746	Mouse 4	42.3164
		3469.84		3794.82		4251.54		4528.34							3.20099		11.7176		2.64534		24.8045
		3468.78		3791.56		4247.8		4519.39							3.07148		11.3649		8.22889		24.1675
		3467.72		3776.69		4238.16		4518.56							3.06636		11.3414		8.22573		21.1415
		3461.38		3747.3		4236.06		4507.14							3.02162		10.2652		8.12469		20.2876
		3459.26		3746.26		4233.28		4506.1							2.98994		9.66055		7.28997		20.2545
		3458.2		3743.73		4230.83		4500.47							2.98543		22.258		7.24229		19.5609
		3458.2		3736.87		4228.03		4500							2.90916		24.668		6.31314		19.2333
		3457.14		3736.27		4227.7		4496.08							2.85562		9.3657		6.03053		18.7328
		3455.03		3735.73		4227.42		4486.61							2.83381		14.258		5.80777		18.3509
		3455.03		3729.67		4224.78		4485.46							2.82472		15.3258		5.76282		18.186
		3448.68		3720.41		4217.14		4483.68							2.81323		18.3525		5.37789		17.8927
		3447.82		3715.29		4210.45		4480.51							2.80349		18.0082		5.32475		17.1315
		3446.56		3696.32		4203.28		4475.63							2.78639		15.2813		5.21032		17.0096
		3442.33		3686.94		4199.81		4466.18							2.76678		13.8541		5.07208		15.8143
		3430.69		3651.67		4185.12		4464.49							2.76678		10.7492		5.06347		15.1406
		3430.69		3639.66		4183.61		4463.27							2.74661		10.3629		4.62307		14.7108
		3429.45		3632.14		4179.87		4455.01							2.72664		10.0826		4.45727		14.5577
		3428.57		3621.48		4178.76		4448.98							2.72658		9.41718		4.42459		14.3358
		3425.4		3619.86		4177.96		4443.37							2.52923		9.06517		3.06994		13.9978
		3421.16		3615.05		4174.71		4442.71							2.09839		10.3386		4.81913		13.3857
		3410.58		3561.44		4132.5		4439.87							2.03833		9.95136		4.42244		13.1471
		3406.35		3541.9		4125.4		4436.4							1.98423		9.70068		4.08224		13.0672
		3405.29		3529.89		4116.44		4430.94							1.65352		9.27023		3.60968		12.6703
		3397.88		3512.72		4088.61		4425.64							1.6469		8.70068		3.35394		12.428
		3395.51		3507.7		4084.78		4419.04							1.6259		12.3177		3.29917		12.0751
		3393.65		3496.81		4082.39		4412.32							1.62055		11.6		3.26383		11.9111
		3385.99		3466.66		4074.77		4401.4							1.27519		10.0627		2.54728		11.2846
		3383.07		3455.7		4069.76		4397.19							1.15111		10.0622		2.34334		10.2992
		3380.95		3455.7		4062.47		4397.17							1.03169		9.48562		2.05533		9.54374
		3378.84		3448.57		4060.89		4395.92							1.50362		8.3435		4.69248		9.49597
		3376.72		3439.6		4055.4		4389.19							1.38946		8.2235		4.48118		9.01192
		3372.49		3430.91		4042.74		4381.12							1.30421		7.20629		4.0828		8.00836
		3364.02		3418.37		4028.34		4379.08							1.29838		8.93861		3.65711		7.57598
		3358.73		3418.15		4026.97		4375.51							1.11559		8.55937		3.2122		11.6048
		3354.5		3410.12		4020.76		4371.43							1.53362		6.69778		2.93407		11.3702
		3339.68		3384.86		3992.09		4365.99							1.51993		6.69436		2.83086		11.2441
		3330.16		3377.43		3972.32		4346.72							1.37202		6.68271		2.68372		10.8709
		3325.93		3369.16		3966.67		4342.57						Mouse 4	7.40283	Mouse 4	36.994	Mouse 4	6.85851		10.8503
		3319.58		3341.53		3955.78		4341.87							5.70938		36.1774		6.41973		10.2143
		3316.4		3323.03		3937.14		4340.99							5.38418		32.9617		6.30222		7.50753
		3313.23		3319.9		3929.27		4337.23							5.35533		31.9616		5.71817		6.36536
		3312.17		3314.95		3926.63		4336.23							4.99625		21.1953		5.649		5.96338
		3310.04		3309.18		3920.42		4332.6							4.8688		15.8081		5.26729	Mouse 5	41.2904
		3308.99		3307.01		3918.51		4331.36							4.77163		10.6372		5.21109		41.0587
		3295.24		3284.99		3911.34		4319.29							4.74036		10.3836		5.18312		28.0694
		3288.89		3261.96		3886.49		4318.29							4.69539		9.60785		4.9505		27.8264
		3286.77		3256.92		3885.24		4317.35							4.58067		8.0259		4.86455		24.9269
		3284.66		3255.5		3885.24		4312.76							4.51735		5.95081		4.81374		24.0084
		3280.42		3238.61		3876.94		4310.16							4.16883		34.101		4.27584		21.1483
		3266.67		3225.42		3866.37		4307.77							3.9213		27.2481		3.82389		20.771
		3263.49		3216.7		3864.66		4307.13							3.90268		21.7677		3.60685		20.5613
		3263.49		3216.49		3863.94		4305.9							3.8974		16.8896		3.57533		19.7857
		3259.26		3205.1		3858.62		4305.49							3.89719		13.5353		3.44368		19.7476
		3247.62		3187.81		3851.91		4298.5							3.88194		13.1362		3.26132		18.4576
		3247.62		3179.08		3849.32		4297.45							3.82922		11.5414		7.1474		18.1169
		3243.39		3176.57		3845.6		4294.27							3.81413		6.35794		6.25424		17.7716
		3240.21		3174.01		3842.74		4290.95							3.76405		8.369		5.95375		17.6506
		3237.04		3159.8		3841.88		4287.74							3.68548		14.369		5.14366		17.0851
		3224.34		3118.4		3832.74		4275.08							3.68048		35.8243		5.01931		16.4952
		3217.99		3097.93		3818.15		4272.96							3.60597		16.4303		4.72197		16.427
		3213.07		3088.65		3815.77		4266.91							3.57503		13.5692		4.6855		15.985
		3210.58		3081.93		3811.88		4266.8							3.49064		11.9861		4.37678		15.7207
		3209.52		3080.68		3810.83		4262.88							3.3816		10.6497		4.13316		15.1848
		3208.47		3080.17		3810.34		4261.12							3.35834		10.0392		4.12098		14.9635
		3207.41		3078.38		3809.93		4260.2							3.31628		9.30563		3.64347		14.6296
		3203.18		3059.11		3796.67		4259.63							3.30671		9.14812		3.62794		14.3942
		3195.77		3038.19		3787.06		4259.18							3.24505		8.89083		3.32907		12.627
		3184.56		3020.32		3778.52		4257.12							3.24386		8.88695		3.2858		12.2483
		3183.07		3018.21		3777.65		4234.4							3.09566		8.76089		8.43735		11.759
		3179.89		3014.94		3773.73		4233.95							3.053		15.7223		8.22206		11.3213
		3176.72		2997.69		3769.54		4218.06							2.98685		12.5076		7.28835		10.8596
		3173.55		2992.81		3766.56		4215.47							2.91383		10.2562		6.3211		9.68604
		3171.43		2991.56		3766.09		4207.64							2.89836		9.88434		6.20004		8.95763
		3161.91		2976.84		3756.05		4205.05							2.85195		9.75708		5.909		8.43589
		3159.79		2973.42		3751.75		4200.84							2.77622		10.0116		5.1641		5.46012
		3157.67		2970.17		3748.89		4181.38							2.76132		7.20511		4.96072		4.49844
		3153.44		2968.7		3741.24		4179.16							2.74167		8.25816		4.549		9.31412
		3152.38		2966.15		3737.9		4178.17							2.68584		7.38613		4.33405		8.99872
		3151.32		2964.99		3737.29		4174.49							2.66297		7.03093		3.82423		8.16965
		3144.85		2958.24		3726.55		4173.98							2.60754		6.14932		3.64902		6.95021
		3140.74		2952.42		3721.11		4173.27							2.60451		6.13862		3.58301		6.56218
		3137.57		2944.58		3718.94		4169.9							2.55863		6.13767		3.31076		12.8257
		3132.28		2932.29		3710.77		4169.82							2.52545		6.69406		3.01386		12.6323
		3130.19		2925.48		3708.59		4156.63							2.44238		6.69043		2.21154		11.6105
		3129.1		2922.63		3708.51		4149.58							2.36706		6.63247		8.28591		4.85677
		3124.87		2921.89		3707.24		4135.38							2.35327		7.58031		7.16662
		3124.87		2915.31		3707.23		4133.16							2.33937		7.44354		5.98983
		3122.75		2910.74		3705.72		4130.61							2.28607		6.14969		5.65881
		3120.64		2902.18		3703.13		4125.47							2.19196		6.13765		5.03002
		3119.58		2897.3		3701.11		4119.52							2.09982		7.00739		4.88834
		3114.29		2878.05		3686.11		4110.66							2.00125		6.80574		4.13921
		3106.88		2872.45		3682.44		4109.96							1.95358		6.13644		3.87932
		3099.47		2853.13		3667.1		4106.43							1.7833		7.09413		2.25402
		3094.18		2849.45		3660.97		4101.66
		3086.77		2838.89		3657.58		4100.67
		3083.6		2838.46		3656.24		4097.99			Figure 6H		% of myosins
		3081.48		2829.43		3653.53		4092.35					3m C57Bl	3m mdx	3m mdx + ABX	3m GFmdx	3m C57Bl	3m mdx	3m mdx + ABX	3m GFmdx	3m C57Bl	3m mdx	3m mdx + ABX	3m GFmdx	3m C57Bl	3m mdx	3m mdx + ABX	3m GFmdx
		3080.42		2827.52		3650.33		4087.74					12	11.174	12.698	13.367	60.2	61.932	44.341	57.675	20.25	26.894	21.34	22.807	0.2	0	0.705	0.167
		3071.96		2814.43		3644.24		4080.1					13.2	7.841	16.037	7.127	60.25	85.219	44.617	58.288	36.25	14.659	30.046	35.197	0.41	0	1.198	0
		3069.84		2808.5		3637.35		4079.34					14.25	7.077	15.265	7.093	58.26	77.928	44.267	49.643	29.58	18.848	40.187	34.618	0.51	0.337	0.208	0
		3064.55		2789.48		3631.34		4069.39					10.54	6.963	15.311	5.258	54.25	73.83	46.709	52.452	27.1	38.288	39.833	45.098	0.09	0.36	0.239	0
		3064.55		2786.59		3630.39		4067.86					19.55	8.885	14	8.529	53.2	52.827	42.189	60.074	27.69	20.137	41.733	32.332	0.8	0	0	0
		3059.26		2785.12		3627.26		4067.44					18.2	4.005	12.208	13.675	61.62	75.858	43.235	57.112	31.01	24.945	41.083	31.397	0.11	0	0	0
		3058.2		2782.35		3626.57		4065.45					17.2	7.023	14.059	4.777	59.68	67.666	39.21	55.102	22.7	32.797	48.803	20.94	0.42	0.366	0.456	0.256
		3056.09		2775.79		3622.94		4061.34					16.4	5.03	13.223	6.122	60.79	61.871	38.533	57.482	22.4	25.253	41.119	38.111	0.41	0.302	1.587	0
		3053.97		2774.26		3622.38		4059.35								5.573				60.092				38.776				0
		3053.97		2773.92		3620.93		4056.63								7.702				61.364				36.945				0
		3040.21		2755.94		3610.8		4051.27					Fibers IIa				Fibers IIb				Fibers IIx				Fibers I
		3039.15		2750.47		3606.98		4049.04
		3038.09		2749.06		3606.56		4044.39
		3032.8		2742.03		3602.96		4042.15
		3032.02		2739.3		3599.71		4035.3
		3030.69		2738.12		3599.24		4030.25			Figure 6I
		3028.57		2734.52		3596.91		4027.68
		3026.45		2726.59		3586.69		4026.55
		3025.4		2724.57		3584.83		4024.19
		3025.4		2723.73		3584.52		4022.3				Fibers IIA				Fibers IIb				Fibers IIx				Fibers I
		3025.4		2722.84		3584.16		4020.41				3mC57Bl	3m mdx	3m mdx + ABX	3m GFmdx	3mC57Bl	3m mdx	3m mdx + ABX	3m GFmdx	3mC57Bl	3m mdx	3m mdx + ABX	3m GFmdx	3mC57Bl	3m mdx	3m mdx + ABX	3m GFmdx
		3025.15		2722.06		3581.39		4019.94				2342.64	2506.83	1861.88	4811.7	10568.5	10445.4	7259.14	7136.01	8419.58	9184.55	4467.56	5317.77	369	709.29	883.69	117.45
		3021.16		2718.04		3576.87		4017.14				2318.24	2396.39	1793.74	3857.75	10458.4	10355.1	6759.59	6983.49	7867.41	8917.83	4354.18	5110.69	361.5	591.03	798.8	168
		3014.83		2705.79		3572.53		4015.82				2239.92	2349.08	1702.37	3659.31	10105.1	9738.06	6525.04	6958.94	7630.12	8568.36	3943.49	4119	293.5	471.93	711.19	147
		3013.76		2703.57		3568.75		4012.24				2102.08	2304.68	1618.21	3193.55	9483.25	9290.21	6031.7	6828.06	5109.6	8520.33	3757.03	4007.11	234.5	97.9	698.17	85
		3008.47		2697.41		3562.75		4011.03				2083.86	2220.57	1455.17	3151.72	9401.05	8970.2	5888.03	6700.64	4774.5	6772.42	3742.27	3945.63	171.72	29.01	532.71
		3005.29		2694.85		3560.31		3999.82				2080.18	2217.68	1399.18	3147.57	9370.56	8921.63	5716.9	6600.21	4630.5	6513.3	3580.34	3701.01	114.25		521.59
		3004.23		2690.9		3557.28		3986.5				2009.91	2199.41	1375.45	3051.03	9272.95	8730.34	5581.72	6299.76	4167.75	5822.49	3495.69	3672.32			456.49
		3004.23		2690.09		3553.46		3984.53				1985.12	2183.4	1294.35	3013.35	8959.69	8654.1	5463.9	6296.13	4000.5	5669.19	3426.82	3505.01			380.55
		2996.82		2686.21		3549.97		3983.5				1869.87	2147.12	1275.9	3002.47	8408.32	8632.65	5283.17	6185.38	3849	5595.11	3145.09	3501.24			244.39
		2996.46		2685.67		3546.18		3981.26				1833.65	2132.93	1243.9	2981.94	8335.44	8552.89	5039.06	6136.68	3702.75	5412.97	2957.62	3486.32			230.28
		2995.77		2679.63		3541.99		3975.93				1827.19	2002.36	1240.46	2981.91	8320.74	8526.57	5022.85	6044.22	3680.25	5401.65	2939.66	3474.6			219.43
		2994.71		2678.3		3540.88		3975				1781.27	1943.36	1237.03	2971.62	8110.69	8476.1	4973.96	6042.47	3649.5	5326.95	2801.07	3466.04			180.46
		2979.89		2668.94		3530.27		3968.6				1777.24	1920.63	1227.26	2836.78	8039.64	8422.38	4929.1	6022.15	3525	5225.83	2739.5	3421.29			177.66
		2979.89		2666.22		3530.15		3964.46				1763.35	1915.87	1192.09	2797.99	8026.15	8260.18	4686.92	5992.86	3508.2	5160.71	2733.26	3409.6			175.16
		2977.78		2663.47		3526.25		3957.14				1745.36	1899.86	1172.56	2780.83	7990.09	8205.31	4651.27	5978.61	3508.16	5131.41	2677.93	3392.03			170.42
		2977.78		2659.66		3524.6		3955.34				1730.65	1840.51	1159.27	2735.45	7836.7	8165.97	4641.97	5927.46	3494.25	5097.49	2669.49	3375.53			169.79
		2974.6		2656.81		3523.63		3954.72				1727.94	1840.17	1146.44	2730.7	7788.39	7954.33	4637.8	5918.18	3476.25	5037.53	2657.87	3319.49			168.17
		2970.37		2656.25		3522.54		3954.08				1694.2	1815.75	1143.8	2655.49	7745.23	7759.52	4628.56	5746.91	3473.44	4760.77	2606.49	3318.37			109.31
		2962.96		2640.64		3514.58		3953.06				1657.89	1775.32	1132.42	2639.13	7726.19	7739.43	4602.99	5733.72	3469.53	4449.01	2599.8	3259.26			106.6
		2956.61		2622.09		3510.93		3939.29				1595.76	1737.87	1122.41	2611.37	7725.4	7629.9	4578.23	5717.26	3459	4432.19	2579.43	3219.62			90.05
		2952.38		2615.91		3503.02		3938.83				1592.76	1730.87	1119.24	2604.82	7711.69	7590.48	4518.96	5708.39	3414.06	4415.09	2556.19	3205.16
		2952.38		2614.8		3499.47		3935.23				1591.67	1717.57	1092.28	2568.97	7706.4	7195.82	4480.14	5674.88	3411.75	4402.34	2540.69	3199.81
		2949.21		2610.71		3493.74		3935.06				1558.15	1640.88	1076.63	2505.86	7668.36	7109.14	4437.35	5627.15	3404.69	4307.34	2403.17	3179.83
		2941.8		2601.02		3482.56		3930.69				1526.46	1634.5	1071.44	2490.01	7651.04	7010.1	4430.62	5616.56	3342.75	4281.33	2373.06	3168.85
		2937.57		2598.46		3478.57		3921.15				1473.04	1486.35	1056.65	2473.41	7591.21	6992.19	4430.22	5576.97	3281.25	4270.46	2347.56	3157.93
		2936.51		2596.82		3476.06		3917.28				1469.27	1484.18	1050.31	2472.72	7588.1	6946.75	4379.41	5533.7	3278.09	4204.27	2330.37	3156.29
		2929.1		2583.94		3461.24		3914.43				1443.15	1438.32	1049.15	2425.11	7544.12	6813.42	4222.64	5521.42	3179.22	4199.12	2327.22	3125.61
		2916.4		2562.85		3440.58		3913.49				1435.15	1433.44	1042.92	2386.85	7526.24	6784.14	4207.71	5519.44	3171.88	4186.85	2323.11	3108.05
		2916.4		2562.65		3439.74		3908.75				1412.51	1411.19	1022.05	2384.74	7513.79	6684.84	4203.89	5498.13	3142.97	4151.7	2316.64	3091.96
		2915.34		2561.91		3437.7		3906.05				1410.17	1409.29	1000.05	2379.99	7474.79	6591.13	4167.18	5488.84	3081.25	4096.01	2304.98	3076.23
		2915.34		2556.75		3434.79		3900.24				1369.38	1315.14	982.42	2303.2	7457.9	6583.32	4099.31	5467.78	3002.34	4095.42	2264.54	3070.84
		2913.23		2553.19		3429.42		3899.42				1366.79	1293.98	968.96	2281.03	7399.58	6493.76	4095.15	5448.2	2938.28	4082.4	2258.55	3070.05
		2910.05		2550.19		3426.32		3898.34				1359.16	1240.25	964.52	2277.87	7380.45	6477.33	4076.4	5444.24	2935.83	4063.18	2246.12	3014.3
		2907.94		2543.99		3414.35		3892.19				1356.1	1191.82	958.67	2231.95	7354.45	6346.16	4064.5	5404.65	2923.44	4018.89	2245.35	3001.71
		2905.82		2540.81		3413.94		3890.51				1342.27	1119.51	958.01	2226.41	7336.26	6345.07	4050.18	5383.61	2864.06	3932.13	2244.03	2998.28
		2902.65		2534.24		3410.98		3889.44				1339.88	1106.49	952.86	2211.37	7194.15	6330.34	4026.15	5348.45	2861.5	3861.31	2242.18	2979.01
		2902.65		2534.12		3410.68		3888.36				1330.95	1036.14	949.96	2183.19	7168.8	6308.17	3981.78	5342.04	2818.02	3821.97	2236.36	2962.39
		2901.59		2534.01		3410.6		3881.4				1329.65	1032.96	948.64	2180.37	6979.26	6212.35	3973.33	5326.98	2791.57	3810.3	2224.22	2931.25
		2896.44		2521.38		3404.09		3879.44				1326.25	999.85	933.26	2174.95	6965.86	6206.42	3917.97	5319.16	2787.5	3799.99	2221.32	2913.04
		2896.3		2518.79		3398.89		3874.19				1294.96	997.41	924.87	2153.84	6954.97	6191.99	3912.95	5219.67	2764.06	3767.43	2204.62	2908.29
		2883.6		2498.47		3385.61		3873.94				1275	991.17	923.5	2141.6	6819.15	6139.4	3870.55	5205.11	2746.67	3766.52	2201.64	2906.06
		2877.25		2482.19		3372.84		3872.04				1267.46	981.86	921.94	2125.49	6734.99	6133.7	3790.05	5191.96	2716.41	3745.61	2151.86	2900.68
		2871.96		2455.18		3359.85		3870.89				1228.76	981.4	915.36	2121.06	6718.43	6128.68	3757.46	5171.03	2711.3	3715.6	2150.01	2885.33
		2867.72		2443.37		3354.26		3865.61				1227.22	980.77	914.07	2117.32	6717.74	6115.52	3757.3	5151.32	2704.69	3702.31	2147.63	2859.47
		2866.67		2443.25		3354.22		3864.12				1226.73	974.26	912.45	2102.06	6705.81	6048.35	3687.85	5138.95	2642.65	3702.31	2126.24	2857.51
		2864.55		2442.31		3351.83		3858.38				1224.07	949.39	910.61	2101.03	6701.22	6021.02	3687.05	5108.54	2632.03	3607.89	2125.71	2857.1
		2859.26		2434.73		3349.62		3857.84				1219.59	945.77	903.21	2074.09	6673.01	6007.54	3640.57	5108.26	2608.49	3584.01	2119.38	2836.59
		2858.2		2433.78		3346.37		3857.65				1198.3	941.91	894.23	2055.94	6598.34	5947.87	3626.5	5099.06	2608.28	3569.36	2109.69	2805.64
		2855.03		2428.33		3343.11		3857.14				1157.43	939.89	881.03	2055.15	6560.1	5881	3610.04	5028.48	2607.81	3520.25	2103.53	2786.93
		2852.27		2425.73		3337.16		3854.59				1113.59	925.24	877.86	2038.52	6533.73	5879.47	3589.34	5020.17	2592.43	3514.82	2098.58	2759.87
		2845.5		2419.79		3336.04		3853.45				1094.56	897	867.29	1996.56	6057.27	5840.4	3582.71	5006.19	2571.09	3497.45	2093.23	2751.28
		2835.98		2398.59		3327.26		3845.28				1073.19	846.01	850.39	1988.38	6047.8	5826.29	3538.63	5002.49	2571.09	3450.79	2092.06	2747.32
		2834.92		2392.94		3326.98		3842.01				1032	846.01	839.3	1961.38	5929.69	5822.98	3533.35	4961.52	2570.77	3406.29	2078.77	2734.65
		2829.63		2382.42		3325.78		3833.07				1021.25	834.61	822.94	1957.51	5802.61	5801.05	3511.45	4949.98	2560.93	3401.13	2067.92	2731.74
		2827.51		2379.16		3322.86		3832.99				1012.35	818.07	819.14	1951.44	5409.89	5742.66	3508	4927.21	2542.24	3360.16	2065.48	2721.72
		2827.51		2377.14		3322.38		3826.37				1008.93	807.75	819.14	1908.95	4943.86	5699.7	3507.47	4926.49	2534.38	3334.47	2062.88	2713.84
		2824.34		2374.82		3319.81		3826.3				986.75	800.43	819.14	1898.93	4277.05	5668.1	3507.11	4919.12	2529.82	3304.91	2032.66	2709.45
		2824.34		2372.96		3318.88		3824.94				966.937	798.26	816.97	1898.4	4270.23	5643.11	3492.06	4880.31	2526.79	3304.91	1999.21	2636.29
		2822.22		2361.55		3315.81		3820.92				926.631	791.74	806.66	1898.34	4050.93	5635.81	3481.88	4861.31	2515.62	3248.1	1995.25	2614.53
		2820.11		2361.03		3315.21		3817.86				924.259	790.18	805.76	1843.25	3949.69	5609.76	3473.13	4846.01	2508.59	3234.62	1992.24	2612.58
		2819.05		2358.17		3313.37		3817.35				918	758.91	803.41	1817.38	3908.61	5590.23	3454.49	4841.01	2505.68	3232.09	1990.5	2604.03
		2817.86		2353.19		3313.05		3814.53				909.097	758.64	802.59	1814.44	3844.05	5538.77	3418.47	4834.66	2485.16	3203.39	1981.66	2595.59
		2816.93		2351.37		3312.33		3814.44				887.082	704.1	796.78	1785.98	3700.25	5527.82	3399.74	4825.94	2483.07	3194.92	1942.06	2594
		2814.82		2350.49		3311.21		3812.72				874.5	701.66	796.31	1776.5	3609.45	5517.85	3395.36	4805.19	2471.24	3156.93	1919.28	2559.29
		2806.98		2342.48		3303.57		3812.16				867.642	694.06	791.29	1774.11	3573.57	5517.78	3386.41	4802.23	2466.41	3131.47	1905.85	2555.95
		2802.12		2330.37		3298.79		3810.71				859.794	687.53	776.55	1753.52	3381.5	5445.34	3355.35	4782.84	2461.41	3074.18	1892.97	2543.11
		2802.12		2329.16		3298.53		3809.75				853.071	686.98	769.84	1751.94	3376.04	5427.91	3352.5	4779.24	2448.73	3040.8	1888.84	2524.07
		2802.12		2324.33		3297.83		3799.96				848.742	664.94	763.5	1745.17	3227.72	5365.3	3347.89	4765.79	2436.58	3028.05	1881.58	2520.11
		2800		2319.69		3290.19		3799.1				844.37	655.39	757.84	1744.07	3202.66	5345.49	3337.92	4758.13	2420.2	3022.35	1877.51	2506.13
		2796.82		2317.17		3288.2		3798.04				837.251	647.37	757.3	1734.26	3117.64	5326.95	3335.8	4753.38	2408.67	3021.56	1872.9	2501.27
		2796.82		2315.85		3287.51		3796.94				815.696	638.71	754	1727.93	3046.14	5322.34	3323.39	4734.72	2403.29	3015.57	1871.82	2482.11
		2795.77		2309.18		3286.37		3796.7				814.609	635.73	753.23	1710.51	3039.1	5315.64	3279.54	4729.98	2399.09	3006.1	1871.65	2471.03
		2794.71		2302.86		3281.24		3795.78				802.052	633.7	750.3	1702.33	3021.29	5296.94	3272.42	4721.98	2392.98	3003.12	1841.81	2451.61
		2790.48		2295.54		3275.38		3790.34				797.311	624.87	733.16	1699.69	2992.41	5282	3249.18	4699.85	2386.73	2984.91	1831.67	2451.05
		2787.3		2289.8		3270.47		3789.3				781.742	624.33	725.83	1694.68	2957.53	5267.34	3246.45	4696.38	2374.89	2966.46	1826.24	2429.57
		2787.3		2289.51		3270.37		3788.26				777.07	595.77	722.57	1693.08	2955.13	5266.53	3240.73	4689.81	2354.69	2927.53	1824.91	2427.06
		2784.13		2288		3267.73		3787.29				772.965	578.48	717.15	1684.91	2949.67	5260.02	3239.67	4687.94	2348.88	2926.58	1822.72	2417.2
		2777.78		2281.46		3256.86		3781.3				771.995	563.42	714.17	1670.4	2927.72	5247.85	3237.77	4657.33	2346.24	2897.27	1818.38	2409.76
		2772.49		2274.42		3249.88		3781.12				770.018	560.57	710.37	1661.69	2927.54	5214.16	3237.77	4656.05	2342.45	2894.29	1810.24	2392.75
		2767.2		2269.43		3247.19		3772.8				767.199	552.8	709.1	1660.64	2921.64	5207.38	3236.95	4647.53	2320.81	2888.32	1808.34	2386.85
		2766.14		2269.39		3245.28		3769.74				753.803	536.15	701.97	1635.53	2920.75	5174.78	3227.46	4644.31	2308.73	2881.8	1806.42	2366.8
		2766.14		2267.88		3244.8		3768.63				734.98	532.73	700.07	1632.66	2917.12	5148.23	3224.86	4612.25	2295.07	2875.09	1803.21	2365.67
		2764.02		2265.92		3241.43		3768.6				728.096	521.86	696.81	1631.87	2825.26	5119.27	3221.19	4603.76	2289.41	2873.12	1800.08	2356.48
		2758.73		2260.69		3234.28		3768.55				705.399	515.16	696.81	1621.32	2806.49	5095.05	3212.58	4599.7	2286.83	2856.84	1787.41	2338.82
		2757.67		2260.2		3233.81		3767.91				688.547	505.4	694.84	1592.6	2770.75	5076.6	3196.89	4533.04	2282.81	2851.42	1783.97	2336.39
		2757.67		2258.87		3233.33		3763.81				686.184	503.73	687.71	1563.79	2759.65	5062.93	3190.29	4530.45	2277	2846.26	1771.45	2335.56
		2755.56		2255.1		3231.33		3763.78				641.271	488.49	685.07	1554.03	2675.35	5055.98	3167.52	4528.91	2270.31	2841.62	1770.3	2327.74
		2754.5		2251.18		3230.46		3762.59				635.75	472.66	681.63	1552.6	2669.96	5049.74	3165.89	4512.94	2265.62	2836.49	1764.43	2312.12
		2754.5		2250.99		3230.16		3761.82				628.24	470.54	679.52	1520.25	2629.25	5041.05	3160.46	4490.62	2250.27	2825.37	1762.77	2295.66
		2750.26		2242.48		3221.52		3756.01				622.25	455.56	676.74	1496.23	2609.02	5023.88	3159.65	4473.32	2234.92	2805.36	1759.52	2287.63
		2749.21		2234.18		3219.71		3755.51				607.631	455.29	674.84	1495.86	2547.76	4996.01	3150.43	4473.14	2212.5	2793.09	1756.35	2274.46
		2748.15		2233.97		3219		3754.81				603.25	444.71	674.77	1486.21	2521.92	4994.93	3143.54	4465.79	2185.62	2784.38	1743.79	2267.31
		2747.09		2224.49		3217.11		3753.41				601.301	444.32	674.3	1463.72	2444.25	4987.9	3130.9	4459.07	2102.85	2765.13	1740.53	2263.62
		2746.03		2224.07		3216.61		3742.62				598.75	442.92	673.48	1439.76	2416.91	4966.43	3122.49	4452.96	2088.88	2752.11	1736.47	2258.34
		2744.97		2220.6		3215.95		3742.28				585.75	430.37	659.92	1355.53	2408.28	4962.52	3106.04	4451.56	2088.35	2738.54	1734.87	2256.89
		2743.56		2217.89		3215.16		3735.2				584.25	397.77	658.02	1335.27	2388.63	4944.46	3096.53	4436.98	2055.47	2708.7	1729.57	2254.38
		2738.62		2212.58		3213.51		3732.1				580.988	390.49	652.87	1332.1	2365.8	4908.75	3073.56	4415.87	2051.56	2703.84	1727.9	2242.1
		2736.51		2206		3210.46		3731.97				570.296	386.65	651	1317.31	2336.32	4904.51	3068.79	4401.82	2025.37	2692.14	1711.87	2242.1
		2730.16		2199.34		3201.32		3731.63				560.75	385.74	648.21	1301.41	2314.65	4859.04	3060.65	4378.4	2022.95	2651.72	1704.19	2240.99
		2730.16		2199.34		3199.96		3731.61				553.125	375.05	646.63	1296.47	2310.82	4855.42	3060.62	4369.72	2010.66	2579.81	1695.55	2221.13
		2726.98		2194.25		3192.51		3725				548.8	365.1	645.28	1278	2306.27	4846.24	3033.41	4328	2005.05	2557.56	1692.07	2213.93
		2724.87		2188.02		3183.61		3722.4				543.5	362.77	642.56	1218.36	2306.16	4790.71	3027.08	4326.59	1993.86	2540.74	1692.07	2205.56
		2724.87		2186.5		3183.21		3722.4				543.202	348.93	640.66	1207.95	2293.49	4788.99	3022.68	4324.16	1990.62	2536.67	1685.73	2186.03
		2721.69		2180.61		3175.07		3718.76				540.509	343.5	629.87	1205.16	2257.72	4785.41	3021	4308.45	1964.06	2532.06	1682.22	2169.57
		2717.84		2170.65		3172.17		3708.78				539.25	341.61	624.93	1191.09	2241.54	4741.78	3017.79	4308.17	1929.12	2520.03	1675.19	2145.58
		2715.34		2165.28		3168.61		3707.59				538.623	340.86	624.32	1178.34	2223.95	4732.63	3011.76	4307.61	1925.84	2513.07	1669.61	2140.83
		2704.76		2152.65		3155.78		3704.64				533.75	333.31	619.24	1145.27	2210.82	4729.84	2986.06	4300.29	1916.66	2511.38	1652.38	2138.32
		2703.7		2151.32		3152.22		3701.89				529.25	311	617.46	1138.97	2205.8	4695.6	2983.07	4285.3	1909.04	2505.74	1642.89	2131.63
		2701.59		2150.69		3150.67		3699.52				518.451	286.8	612.97	1124.68	2194.97	4674.76	2966.6	4276.54	1899.2	2466.4	1634.49	2129.3
		2698.41		2144.14		3145.75		3699.49				515.979	283.54	611.64	1120.35	2192.14	4667.15	2960	4263.08	1896.88	2460.7	1632.65	2112.66
		2697.35		2143.19		3141.97		3697.98				514.896	280.61	605.95	1118.68	2189.12	4597.97	2958.66	4250.42	1889.78	2431.58	1628.95	2101.06
		2697.35		2142.86		3138.58		3697.59				507	253.69	605.57	1099.15	2187.73	4569.48	2942.56	4247.91	1882.81	2429.5	1627.1	2096.2
		2695.24		2139.73		3136.83		3696.94				496.642	252.07	604.59	1095.06	2184.72	4558.37	2934.91	4245.14	1863.97	2424.34	1622.35	2095.78
		2688.89		2119.14		3132.5		3696.94				495.37	250.44	603.3	1094.55	2178.3	4532.04	2924.08	4225.35	1855.82	2422.44	1612.51	2087.83
		2687.93		2118.98		3131.16		3694.08				491.253	243.38	602.46	1080.09	2176.23	4528.52	2923.94	4197.14	1845.31	2412.58	1612.31	2080.74
		2686.77		2116.6		3128.23		3691.65				488	239.59	600.82	1075.72	2157.5	4526.01	2921.44	4190.51	1844.54	2411.86	1606	2077.58
		2685.71		2112.57		3127.62		3689.29				486.75	222.49	599.76	1066.51	2156.58	4522.39	2889.75	4181.81	1829.13	2362.16	1599.63	2056.99
		2684.66		2111.04		3126.3		3682.17				486.136	200.78	598.08	1062.41	2137.8	4489.98	2887.33	4169.8	1826.27	2355.15	1595.42	2047.1
		2681.48		2103.41		3121.52		3678.32				484.938	197.53	583.16	1026.62	2137.49	4448.2	2871.79	4151.11	1822.96	2339.69	1592.71	2038.45
		2680.42		2095.68		3116.74		3677.49				476.5	196.17	580.18	1008.17	2133.18	4446.52	2864.13	4150.4	1821.76	2332.8	1583.79	2036.67
		2676.19		2093.6		3116.27		3667.2				469.713	190.78	579.91	982.26	2132.11	4437.04	2861.75	4136.88	1819.71	2318.79	1582.67	2024.27
		2675.13		2090.24		3115.31		3666.25				468.401	190.2	575.73	965.032	2131.03	4427	2851.94	4134.01	1790.62	2316.62	1578.96	2013.62
		2675.13		2088.26		3113.4		3664.62				460.25	180.16	574.75	954.09	2129.75	4412.65	2845.83	4128.5	1766.73	2314.72	1576.16	2002.37
		2669.84		2080.31		3112.68		3664.39				442.958	172.06	573.62	944.04	2119.92	4407.19	2843.12	4127.44	1758.31	2307.94	1573.66	1999.95
		2668.53		2073.22		3111.16		3655.94				436.987	158.46	572.3	934.333	2117.75	4362.01	2833.35	4125.07	1754.08	2300.07	1573.49	1998.15
		2667.72		2073.21		3110.71		3654.59				435.25	144.35	572.06	932.838	2111.78	4359.74	2830.64	4121.38	1751.32	2298.29	1570.47	1969.12
		2666.67		2069.91		3107.86		3651.93				434.307	139.19	571.77	927.296	2107.46	4355.87	2828.74	4110.94	1749.81	2290.3	1570.05	1968.86
		2665.61		2068.95		3106.51		3644.72				426.75	131.93	569.33	919.77	2103.69	4338.02	2825.83	4096.43	1742.3	2289.64	1567.21	1965.36
		2665.61		2067.35		3102.93		3641.64				416.28	127.8	568.34	904.71	2098.19	4324.91	2822.77	4087.23	1733.65	2272.12	1567.15	1962.01
		2661.38		2058.67		3094.35		3641.04				408.305	101.75	565.69	896.06	2096.02	4322.57	2820.02	4086.11	1727.34	2241.95	1565.86	1955.32
		2659.26		2054.22		3088.67		3635.39				401.2	83.4	564.45	893.55	2093.88	4310.09	2813.16	4079.59	1709.97	2218.67	1564.5	1951.7
		2658.2		2053.22		3088.57		3632.38				391.309	79.5	560.38	880.406	2093.39	4242.07	2802.43	4050.68	1703.2	2203.74	1559.35	1950.85
		2652.91		2036.62		3081.33		3631.07				384.5		554.87	879.269	2089.84	4227.85	2769.85	4048.45	1683.54	2203.48	1556.92	1943.6
		2651.85		2036.24		3081.33		3628.07				374.323		550.88	877.058	2088.86	4206.17	2759.3	4043.53	1675.39	2163.32	1552.84	1936.63
		2650.79		2032.25		3080.85		3628.06				367.902		549.8	873.74	2085.89	4199.4	2748.18	4041.95	1671.25	2162.74	1544.93	1930.77
		2650.79		2029.8		3080.85		3626.02				366.374		547.9	861.853	2083.5	4164.81	2740.32	4033.1	1669.37	2159.79	1542.32	1928.54
		2648.68		2029.08		3078.52		3624.92				361.5		544.92	832.825	2082.61	4140.83	2738.42	4024.46	1642.68	2151.3	1539.35	1927.7
		2648.68		2028.15		3078.11		3623.98				355.187		544.04	826.6	2080.19	4135.25	2738.42	4021.47	1639.04	2151.11	1538.89	1925.58
		2648.68		2027.67		3076.76		3622.88				352.538		541.39	817.67	2077.96	4116.28	2726.8	4017.93	1619.57	2143.24	1535.19	1922.41
		2639.15		2019.92		3074.44		3619.46				344.883		538.68	817.39	2077.91	4110.15	2719.16	4009.22	1609.73	2119.09	1534.4	1920.45
		2637.04		2016.84		3071.35		3619.35				344		537.96	798.42	2076	4104.57	2707.46	4005.49	1596.28	2099.56	1532.82	1911.33
		2634.92		2013.27		3067.41		3619.35				343.477		536.38	792	2066.5	4100.1	2700.65	3985.48	1591.5	2090.6	1529.65	1909.01
		2619.05		1996.29		3055.38		3605.6				337.5		532.44	773.59	2066.43	4091.94	2700.12	3983.06	1589.61	2085.72	1527.8	1908.73
		2619.05		1990		3055.3		3605.34				330.164		531.9	760.76	2063.68	4084.48	2692.47	3978.43	1543.5	2078.67	1518.12	1905.26
		2617.99		1985.46		3052.24		3602.46				320.007		530.31	723.65	2050.38	4049.88	2690.14	3975.97	1541.82	2076.77	1516.44	1894.5
		2615.87		1980.08		3049.89		3599.49				317.505		526.74	720.03	2048.22	4047.98	2689.56	3973.66	1537.5	2068.46	1502.71	1892.07
		2615.87		1978.66		3047.94		3596.41				314.472		520.8	649.16	2046.75	4042.37	2674.68	3953.32	1534.48	2002.69	1496.37	1888.36
		2613.76		1975.84		3045.91		3595.41				314.266		518.95	616.25	2046.69	4010.81	2662.89	3952.49	1528.37	1995.38	1496.15	1884.74
		2612.7		1973.27		3040.77		3593.37				311.617		517.52	566.564	2046.69	4003.88	2654.88	3951.98	1520.5	1994.82	1495.88	1879.44
		2611.64		1971.84		3038.86		3592.21				309		513.45	564.189	2044.71	4002.76	2649.45	3940.61	1512.96	1987.3	1492.41	1865.77
		2608.47		1962.53		3034.93		3588.85				298.516		510.74	551.53	2042.4	3978.79	2642.94	3933.51	1492.29	1976.37	1491.88	1859.07
		2608.47		1962.53		3034.56		3587.67				287.329		509.71	550.203	2036.95	3964.62	2638.06	3920.03	1485.16	1972.23	1490.99	1858.51
		2607.41		1962.05		3033.68		3586.96				286.593		509.66	538.14	2035.88	3952.83	2637.27	3918.71	1462.11	1945.98	1489.24	1843.51
		2597.88		1952.18		3027.58		3585.91				280.558		502.06	535.608	2028.86	3924.11	2636.62	3893.95	1458.5	1933.46	1488.98	1834.54
		2596.82		1950.76		3026.44		3579.97				280.5		496.37	535.07	2025.74	3921.32	2636.16	3893.36	1456.86	1924.82	1488.82	1819.76
		2596.82		1947.79		3024.7		3578.48				270.99		496.09	519.064	2021.25	3911.15	2634.53	3890.67	1433.57	1919.39	1486.07	1803.28
		2592.59		1941.78		3020.7		3578.48				256.271		495.45	503.495	2005.67	3908.52	2631.28	3888.1	1430.75	1918.04	1483.29	1798.26
		2590.48		1937.93		3018.26		3578.3				255		495.28	481.592	2002.5	3894.54	2623.14	3865.67	1406.07	1909.08	1482.86	1790.72
		2588.36		1935.63		3014.49		3577.16				251.266		494.74	466.815	1995.25	3863.21	2617.45	3862.89	1389.25	1903.62	1472.87	1789.15
		2582.01		1930.39		3011.63		3576.98				236.222		491.48	432.392	1994.63	3861.91	2610.07	3846.45	1373.34	1897.14	1468.79	1781.8
		2582.01		1929.59		3011.08		3576.47				226.389		489.9	419.843	1993.89	3859.95	2609.58	3845.88	1370.47	1889.55	1465.72	1781.5
		2580.95		1926.87		3009.09		3575.6				212.847		489.78	417.468	1987.54	3824.95	2599.27	3825.83	1355.09	1877.07	1464.96	1778.07
		2580.95		1925.7		3005.89		3575.5				198.716		488.77	416.51	1986.71	3823.86	2583.34	3818.3	1333.5	1871.64	1464.14	1775.38
		2580.95		1925.44		3004.46		3575.45				181.936		485.79	414.565	1968.46	3804.06	2581.91	3803.39	1321.33	1861.87	1463.1	1774.82
		2574.6		1918.58		2997.34		3575.01				165.155		485.52	397.54	1964.71	3795.25	2580.75	3796.26	1320.79	1857.53	1462.04	1771.2
		2572.49		1918.37		2996.85		3574.29				165.155		484.62	385.54	1960.89	3783.53	2580.22	3792.31	1309.92	1846.13	1456.23	1769.24
		2571.43		1914.89		2993.47		3571.04				150.141		484.43	379.468	1953.25	3781.02	2579.74	3792.05	1297.99	1845.32	1454.91	1760.32
		2565.08		1909.94		2987.12		3566.07				150.141		483.07	379.468	1952.47	3764.01	2572.96	3787.61	1283	1832.84	1453.85	1754.46
		2564.02		1909.86		2984.39		3565.58				133.524		481.71	359.677	1947.37	3751.69	2564.28	3770.93	1276.76	1831.21	1453.85	1743.58
		2562.96		1905.85		2981.47		3562.66				121.385		474.67	347.88	1946.25	3746.99	2555.66	3769.2	1272.5	1819.39	1452.75	1732.98
		2559.79		1903.95		2979.14		3561.51						473.6	340.941	1944.58	3745.72	2555.13	3769.17	1271.12	1810.32	1445.4	1730.19
		2557.67		1896.34		2971.87		3555.98						472.5	340.9	1939.25	3745.45	2553.81	3765.78	1265.12	1789.82	1438.53	1716.24
		2557.67		1888.35		2970.53		3552.25						464.55	339.886	1933.82	3705.29	2552.62	3753.52	1263.4	1786.78	1428.62	1715.68
		2556.61		1886.02		2968.62		3552.08						462.46	338.038	1929.93	3687.86	2548.55	3747.44	1252.84	1783.73	1424.54	1711.5
		2555.56		1885.97		2967.66		3551.86						462.19	323.525	1928.74	3679.52	2543.94	3744.81	1240.28	1777.22	1423.74	1708.43
		2548.15		1879.09		2957.89		3549.32						459.75	320.528	1927.57	3676.53	2542.04	3738.87	1239.91	1774.5	1418.03	1708.15
		2546.03		1876.46		2952.62		3548.94						455.41	317.47	1923.89	3645.75	2537.18	3732.93	1234.25	1774.2	1415.79	1690.57
		2541.8		1871.13		2945.69		3543.88						455.04	300.45	1923.67	3641.28	2526.04	3731.26	1226.75	1753.61	1406.64	1688.34
		2541.8		1870.86		2945.21		3542.41						444.02	298.455	1906.91	3638	2525.56	3725.02	1216.5	1748.54	1402.84	1684.99
		2539.68		1869.12		2944.3		3541.94						440.78	288.692	1902	3632.17	2519.48	3724.76	1213.45	1746.88	1401.03	1678.3
		2538.62		1864.71		2937		3532.99						438.05	283.16	1892.46	3629.57	2495.71	3697.31	1210.1	1739.5	1399.33	1675.41
		2536.51		1859.57		2934.52		3525.06						433.98	280.65	1883.71	3616.57	2490.7	3687.81	1208.52	1724.58	1396.6	1666.02
		2536.51		1856.63		2933.78		3525						429.91	276.553	1883.23	3613.95	2474.5	3682.44	1207.32	1695	1385.45	1657.93
		2529.1		1851.31		2926.79		3523.47						429.69	270.873	1882.75	3613.11	2471.25	3679.89	1204.33	1693.65	1380.87	1655.7
		2526.98		1849.58		2922.41		3523.3						429.1	261.775	1876.28	3612.23	2469.62	3667.49	1199.55	1692.29	1377.89	1650.97
		2525.93		1848.03		2918.93		3521.78						422.28	240.187	1865.75	3609.51	2464.47	3664.85	1193.37	1690.12	1377.35	1644.54
		2525.93		1847.9		2918.45		3521.28						420.42	236.56	1862.49	3599.75	2462.17	3657.33	1187.44	1687.13	1375.42	1637.85
		2524.87		1846.5		2917.02		3515.24						418.06	233.012	1853.15	3594.99	2453.08	3643.66	1182.8	1686.91	1373.01	1637.57
		2522.75		1843.17		2916.07		3512.92						416.89	231.692	1849.5	3575.05	2452.67	3640.03	1182.73	1683	1369.49	1627.91
		2519.58		1836.51		2907.46		3512.24						413.64	230.43	1845.5	3567.19	2443.85	3624.21	1176.76	1680.08	1366.44	1621.39
		2519.58		1835.56		2906.63		3508.72						412.28	225.402	1842.76	3556.49	2439.99	3623.69	1175	1657.6	1364.19	1619.47
		2518.52		1834.18		2905.07		3505.68						411.74	215.067	1837.31	3553.7	2436.35	3620.23	1171.22	1645.35	1348.05	1619.44
		2518.52		1831.28		2904.12		3500.5						410.93	210.07	1835.91	3546.69	2432.19	3618.2	1169.4	1639.92	1344.39	1612.35
		2518.52		1830.3		2901.25		3498.56						410.65	205.6	1834.38	3545.75	2430.48	3616.14	1164.75	1636.4	1340.55	1611.34
		2513.23		1823.4		2891.22		3497.97						407.94	201.553	1823.25	3535.56	2424.94	3615.51	1158.75	1632.05	1339.23	1590.7
		2512.17		1818.95		2887.87		3492.86						402.52	188.151	1822.92	3526.76	2414.9	3614.92	1153	1629.72	1339.1	1589.86
		2508.99		1814.29		2885.01		3492.35						397.46	181.818	1817.43	3525.94	2408.32	3614.45	1152.86	1609.08	1337.12	1580.38
		2505.82		1812.79		2882.99		3487.76						396.82	180.498	1817.33	3522.15	2400.65	3612.34	1151.18	1607.36	1326.35	1578.83
		2502.65		1809.68		2873.02		3483.47						390.31	177.15	1816.18	3516.05	2394.49	3608.12	1147.54	1605.19	1323.92	1576.19
		2497.35		1800.88		2867.23		3482.27						390.04	174.429	1811.5	3502.88	2387.71	3606.51	1144.7	1599.88	1323.65	1574.8
		2497.35		1800.62		2866.85		3481.12						383.8	164.588	1810.57	3500.44	2383.47	3597.03	1143.42	1582.94	1323.12	1574.17
		2496.3		1800.51		2865.89		3476.48						381.63	159.915	1810.57	3493.18	2375.5	3593.87	1141.51	1578.87	1319.84	1565.04
		2491.01		1791.28		2860.48		3474.39						374.85	154.83	1804.48	3491.21	2360.85	3582.01	1137.25	1575.62	1319.69	1553.6
		2486.77		1789.14		2857.59		3469.33						374.31	144.79	1802.6	3484.43	2360.58	3573.64	1125.14	1572.26	1318.45	1546.07
		2484.66		1787.65		2854.91		3466.99						372.41	112.679	1799.71	3478.03	2358.96	3570.85	1122.04	1560.55	1318.11	1544.67
		2475.13		1766.89		2844.87		3466.35						367.8	104.499	1799.7	3476.02	2336.71	3570.57	1121.82	1545.49	1314.69	1542.68
		2471.96		1760.22		2840.09		3462.76						367.06	63.932	1796.28	3470.59	2335.41	3569.99	1116.98	1545.23	1313.61	1541.89
		2470.9		1758.91		2837.37		3462.51						362.37		1793.74	3469.62	2327.76	3567.36	1114.25	1544.41	1310.71	1537.98
		2462.43		1753.85		2833.57		3458.45						362.34		1793.74	3468.96	2326.68	3567.22	1112.6	1540.47	1310.35	1535.46
		2462.43		1753.29		2832.99		3457.87						360.36		1792.6	3439.35	2312.43	3557.18	1111.5	1539.35	1307.81	1523.68
		2460.32		1747.2		2830.23		3456.98						357.49		1792.6	3431.26	2307.94	3548.5	1110.25	1500.46	1307.01	1519
		2459.37		1744.37		2826.72		3454.66						356.95		1785.37	3420.4	2304.98	3532.91	1093.42	1495.84	1305.74	1510.91
		2459.26		1743.68		2826.72		3452.23						355.62		1784.68	3416.97	2302.27	3518.95	1092.5	1493.05	1304.9	1502.83
		2457.14		1743.2		2825.28		3451.94						354.78		1782.66	3411.17	2296.85	3513.38	1090.53	1492.77	1301.4	1496.41
		2451.95		1740.7		2821.1		3451.49						354.78		1780.92	3407.55	2296.03	3513.19	1089.5	1488.03	1300.68	1485.42
		2450.79		1737.06		2820.98		3447.46						351.78		1779.58	3401.97	2295.76	3513.1	1089.06	1487.19	1299.23	1480.79
		2450.79		1736.33		2819.55		3446.09						351.52		1778.45	3398.69	2290.6	3510.22	1088.7	1486.64	1297.87	1479.11
		2450.79		1735.71		2819.25		3444.65						346.1		1776.34	3395.83	2290.33	3499.15	1086.98	1484.72	1297.51	1475.76
		2448.68		1732.18		2815.25		3441.5						345.17		1776.34	3385.51	2287.08	3487.8	1076.98	1473.33	1293.28	1468.79
		2447.62		1731.63		2814.19		3440.03						345.17		1772	3382.73	2287.08	3483.81	1061.81	1457.63	1287.47	1456.24
		2446.56		1729.79		2813.24		3439.1						343.12		1767.63	3356.9	2283.55	3482.77	1061.81	1446.74	1287.02	1455.96
		2445.87		1727.13		2813.2		3433.04						340.95		1763.13	3355.55	2282.47	3480.66	1059.46	1442.39	1285.62	1445.36
		2438.09		1720.51		2809.04		3431.53						335.79		1762.32	3344.15	2277.31	3480.18	1050.99	1431.54	1283.77	1441.75
		2433.86		1717.87		2803.02		3430.32						335.4		1762.25	3333.36	2275.14	3474.59	1050	1431.27	1282.98	1440.29
		2432.8		1715.86		2800.27		3429.08						334.08		1761.51	3324.99	2268.85	3474.32	1049.71	1430.18	1282.98	1433.64
		2431.75		1715.78		2799.72		3425.47						330.37		1761.51	3315.12	2266.49	3472.74	1046.65	1428.9	1277.96	1428.06
		2427.51		1710.71		2792.98		3421.77						329.01		1759.51	3304.07	2265.95	3467.73	1038.9	1428.56	1275.85	1414.39
		2424.34		1707.14		2788.15		3421.64						328.2		1759.51	3302.91	2262.4	3466.79	1036	1422.76	1272.68	1406.3
		2423.28		1704.77		2788.14		3421.03						324.84		1757.8	3300.72	2259.14	3465.62	1034.93	1412.01	1271.83	1401.28
		2422.22		1704.05		2788.14		3418.09						322.46		1757.8	3295.86	2257.51	3465.4	1034.93	1412.01	1270.83	1399.58
		2421.16		1703.96		2787.53		3414.29						321.67		1755.25	3286.36	2257.51	3462.72	1026.32	1405.49	1267.66	1394.3
		2415.87		1697.82		2782.05		3414.19						313.48		1752.31	3285.27	2255.12	3455.86	1020.15	1391.66	1266.61	1394.3
		2413.76		1695.45		2780.43		3407.14						313.01		1747.86	3282.83	2248.56	3435.01	1018.58	1389.49	1264.51	1391.24
		2413.76		1691.67		2778.46		3406.27						311.65		1747.6	3280.36	2248.02	3433.59	1015.96	1381.62	1264.24	1389.84
		2412.7		1691.2		2778.02		3402.1						310.02		1746.77	3273.88	2239.34	3432.76	1015	1378.09	1260.53	1389.56
		2407.41		1687.46		2776.55		3396.34						308.94		1746.25	3273.39	2237.17	3432.2	1012.6	1363.44	1248.12	1383.7
		2407.41		1687.19		2776.07		3391.61						303.98		1745.62	3269.48	2229.3	3428.57	1009.77	1356.94	1248.12	1382.03
		2407.41		1684.34		2774.49		3390.5						301.89		1744.68	3260.04	2213.3	3425.89	1006.7	1342.54	1247.97	1371.15
		2406.35		1684.1		2774.4		3389.69						297.82		1744.68	3259.5	2213.03	3424.45	1005.75	1336.01	1247.15	1366.4
		2405.29		1682.21		2773.3		3386.52						292.67		1743.93	3255.97	2208.42	3419.37	1000.43	1322.71	1245.74	1361.92
		2404.23		1681.63		2772.53		3386.43						289.45		1740.45	3243.76	2205.44	3418.53	1000.34	1320.68	1245.22	1361.65
		2404.23		1680.8		2772.53		3385.84						288.33		1730.91	3239.08	2203.09	3414.59	992.79	1315.14	1244.98	1360.83
		2400		1675.51		2766.51		3384.67						283.9		1729.56	3229.65	2201.91	3397.54	986.934	1310.53	1244.71	1360.27
		2396.82		1672.14		2763.46		3384.47						281.27		1729.56	3220.39	2193.77	3396.22	986	1309.24	1244.44	1356.64
		2391.53		1668.17		2757.76		3384.08						270.97		1725	3219.56	2193.06	3395.65	964.163	1298.05	1242.54	1353.74
		2389.42		1661.73		2755.36		3382.49						265.27		1723.57	3217.88	2192.79	3387.51	961.66	1297.5	1242	1347.4
		2388.36		1659.61		2754.52		3377.56						260.93		1723.57	3216.08	2191.74	3365.24	960.75	1289.72	1241.78	1328.19
		2388.36		1659.47		2754.09		3377.04						256.97		1719.5	3213.98	2188.62	3361.7	942.758	1283.94	1240.2	1324.28
		2388.36		1657.86		2753.08		3374.93						256.59		1715.91	3196.41	2185.66	3356.04	941.14	1280.41	1231.75	1321.77
		2387.3		1657.36		2751.98		3374.82						254.85		1703.81	3182.76	2175.06	3351.3	940.25	1278.56	1227.62	1318.98
		2378.84		1650.75		2744.75		3367.22						251.44		1703	3182.71	2170.45	3344.32	937.595	1276.07	1223.34	1313.63
		2375.66		1647.75		2740.89		3365.24						242.97		1699.75	3182.46	2170.45	3338.59	936.386	1273.63	1223.03	1309.22
		2375.66		1646.75		2740.43		3364.74						241.67		1691.6	3179.39	2167.46	3337.91	935.66	1270.2	1222.24	1293.87
		2375.66		1643.92		2740.43		3360.51						240.33		1690.47	3172.67	2166.08	3330.38	935.5	1264.4	1222.2	1288.57
		2372.49		1642.02		2736.96		3359.92						236.89		1689.32	3160.98	2162.85	3326.11	932.025	1258.16	1220.84	1286.62
		2372.49		1639.66		2735.93		3359.18						230.82		1684.75	3160.73	2154.99	3315.03	923.531	1242.15	1218.4	1282.99
		2370.37		1636.02		2733.73		3356.48						230.03		1677.76	3137	2153.63	3313.09	918.889	1218.28	1215.69	1279.32
		2366.14		1633.16		2731.25		3354.08						228.38		1673.71	3136.16	2149.02	3311.24	917.368	1214.69	1213.26	1274.63
		2362.96		1630.68		2730.3		3353.33						227.88		1671.98	3132.54	2140.61	3300.24	916.5	1213.3	1212.7	1271
		2361.91		1630.36		2729.23		3352.28						226.86		1667.39	3119.98	2136.27	3296.34	913.857	1203.08	1212.43	1269.88
		2361.91		1630.13		2729.23		3351.01						225.54		1667.39	3105.92	2136	3288.29	913.72	1192.23	1211.08	1269.6
		2358.73		1627.84		2726.31		3348.61						225.13		1664.25	3097.39	2135.46	3274.86	911.97	1191.96	1209.72	1268.21
		2353.44		1622.96		2720.16		3345.4						223.5		1661.29	3082.59	2134.37	3260.05	905.395	1190.6	1206.13	1262.43
		2351.32		1619.39		2719.19		3345.23						222.42		1657.53	3080.96	2133.02	3257.68	892.845	1188.97	1205.92	1260.96
		2351.32		1619.05		2719.19		3344.74						222.37		1651.98	3075.36	2131.39	3252.26	892	1188.7	1205.77	1258.72
		2346.03		1616.62		2717.21		3339.04						222.11		1651.98	3064.41	2127.03	3247.91	890.586	1183.27	1205.34	1257.42
		2346.03		1613.78		2716.55		3334.84						213.92		1650.27	3063.05	2124.66	3230.22	885.338	1157.77	1205.34	1253.46
		2343.57		1612.29		2714.15		3334.69						200.72		1650.27	3047.59	2122.17	3225.22	884.5	1137.42	1204.57	1226.36
		2342.86		1607.98		2712.69		3333.66						199.09		1648.41	3043.56	2118.91	3221.02	882.21	1133.35	1202.7	1224.69
		2340.74		1607.06		2711.65		3332.24						194.41		1645.5	3040.26	2116.21	3220.46	873.078	1131.29	1197.68	1222.06
		2340.74		1604.6		2711.11		3329.44						183.28		1645.09	3038.63	2115.66	3217.95	870.073	1121.81	1193.99	1221.62
		2338.62		1603.73		2710.61		3321.92						182		1642.32	3034.63	2105.91	3215.86	869.25	1121.53	1191.82	1215.48
		2335.45		1599.15		2708.14		3321.27						180.1		1639.72	3031.58	2103.99	3214.65	866.32	1116.23	1191.34	1214.67
		2333.33		1597.58		2707.21		3318.37						176.3		1639.72	3028.59	2101.28	3197.25	865.5	1114.02	1185.58	1213.35
		2331.22		1596.92		2703.5		3318.08						167.35		1637.25	3025.88	2095.34	3196.86	863.385	1111.04	1184.57	1212.97
		2329.1		1595.92		2702.49		3315.57						161.36		1636.01	3022.92	2087.72	3196.47	859.024	1107.3	1184.22	1212.41
		2328.04		1595.69		2702.32		3314.12						155.15		1636.01	3021.53	2074.7	3192.84	848.869	1102.29	1182.1	1207.81
		2324.87		1592.87		2696.75		3311.86						152.71		1634.96	3015.84	2069.2	3190.61	847.256	1097.53	1178.15	1198.74
		2322.75		1590.38		2694.2		3310.26						152.16		1631.66	3004.74	2066.02	3184.84	843.048	1096.99	1173.41	1196.23
		2321.69		1589.55		2692.93		3307.96						128.35		1629.21	3004.45	2060.48	3177.86	842.25	1083.42	1173.12	1195.4
		2315.92		1581.62		2687.2		3305.49						120.16		1627.49	2994.95	2056.8	3176.66	841.577	1082.88	1169.31	1190.1
		2313.23		1577.38		2683.01		3304.5						4.34		1624.01	2993.35	2050.83	3173.5	841.425	1082.34	1164.67	1189.26
		2313.23		1576.8		2682.54		3304.5								1623.25	2990.07	2050.02	3172.75	835.29	1073.66	1160.18	1188.54
		2311.11		1575.88		2681.94		3301.98					874.159	591.933	1343.3	1619.33	2988.17	2042.79	3167.17	834.5	1072.03	1159.65	1182.01
		2308.99		1572.59		2677.24		3297.07								1616.07	2975.14	2034.34	3157.66	827.377	1071.88	1155.69	1176.71
		2308.99		1571.64		2677.23		3296.8								1615.92	2967.42	2025.33	3155.46	825.805	1059.82	1150.32	1175.31
		2301.59		1560.23		2672.1		3296.8								1614.09	2964.91	2021.27	3154.9	823.529	1057.65	1147.88	1172.24
		2297.77		1555.03		2666.47		3294.32								1613.31	2962.39	2019.81	3131.47	823.529	1054.39	1146.97	1169.54
		2297.35		1555.03		2665.98		3293.15								1609.82	2958.21	2015.84	3127.32	822.75	1049.57	1138.39	1167.96
		2296.3		1550.24		2664.45		3292.25								1608.06	2953.75	2015.03	3124.77	822.75	1047.9	1137.99	1166.66
		2295.24		1546.91		2662.83		3291.93								1608.06	2947.05	2001.74	3123.38	822.09	1047.88	1135.48	1163.47
		2293.12		1545.1		2660.36		3290.74								1602.93	2945.02	2001.19	3117.82	819.08	1043	1132.41	1157.46
		2293.12		1542.1		2660.36		3290.49								1602.93	2942.58	1992.79	3110.54	813.377	1022.65	1130.6	1156.06
		2292.06		1541.6		2660.36		3289.49								1602.52	2939.24	1989.97	3094.42	812.193	1020.84	1129.71	1153.27
		2287.83		1538.35		2655.06		3287.88								1599.16	2923.05	1989.26	3071.31	811.768	1020.01	1128.23	1151.88
		2276.19		1530.74		2647.92		3285.25								1598.25	2922.23	1987.09	3070.05	811.12	1016.68	1128.23	1147.69
		2273.02		1527.41		2643.71		3281.12								1595.94	2910.57	1981.25	3062.66	811	1015.32	1127.39	1145.18
		2271.96		1527.3		2643.07		3279.36								1594.94	2893.22	1968.92	3053.91	805.965	1008.29	1122.65	1141.83
		2271.96		1524.77		2642.52		3275.32								1594.94	2887.92	1956.17	3045.51	805.762	997.41	1112.62	1139.72
		2269.84		1523.92		2641.8		3272.5								1594.25	2884.52	1953.18	3044.15	805	991.44	1111.05	1136.56
		2262.4		1513.79		2634.7		3271.93								1590.41	2879.36	1948.3	3041.55	803.51	987.09	1105.29	1134.18
		2255.03		1507.04		2628.9		3269.04								1588.18	2876.21	1944.06	3034.96	802.75	984.39	1105.24	1133.47
		2255.03		1505.38		2627.47		3268.04								1587	2867.84	1942.61	3031	801.276	979.5	1100.23	1124.82
		2253.97		1504.63		2626.99		3266.51								1585.29	2861.45	1941.11	3030.49	798.19	977.88	1097.54	1123.42
		2251.85		1501.74		2622.12		3263.49								1584.32	2860.03	1935.28	3028.62	796.003	966.12	1087.81	1122.31
		2250.79		1500.94		2621.5		3262.34								1581.82	2859.83	1927.69	3025.19	795.25	965.12	1086.58	1120.63
		2247.62		1498.84		2620.34		3262.24								1581.13	2831.07	1921.99	3021.5	794.746	962.41	1086.31	1115.61
		2246.56		1498.59		2619.75		3260.53								1580.38	2816.24	1919.28	3017.8	790.584	960.32	1084.68	1113.34
		2243.39		1495.78		2616.31		3259.73								1580.16	2815.68	1913.85	3011.79	790.138	944.7	1077.36	1112.28
		2242.33		1494.04		2615.08		3255.62								1578.59	2809.9	1910.6	3006.23	789.997	931.48	1072.47	1109.75
		2233.86		1487.94		2609.31		3250.37								1577.49	2807.6	1901.65	3003.03	789.25	922.66	1070.03	1106.47
		2233.86		1486.47		2609.25		3247.8								1575.41	2806.2	1895.42	2992.23	783.373	922.11	1066.42	1103.34
		2232.8		1484.62		2607.59		3241.72								1572.25	2801.76	1894.87	2991.98	777.565	918.18	1063.52	1093.29
		2232.8		1484.35		2606.92		3238.28								1571.25	2784.94	1889.99	2991.42	773.397	913.46	1063.25	1091.34
		2230.69		1483.67		2606.34		3238.2								1568.89	2780.26	1887.54	2986.89	769.904	908.44	1062.72	1090.5
		2229.63		1483.25		2605.97		3237.29								1567.56	2775.24	1883.75	2983.61	766.28	900	1061.9	1073.76
		2228.57		1482.75		2605.01		3235.29								1567.56	2769.1	1882.66	2981.65	763.539	883.18	1057.01	1071.64
		2228.57		1481.82		2601.67		3234.39								1564.71	2767.99	1877.51	2981.65	762.079	874.13	1056.12	1070.42
		2221.16		1476.02		2595.19		3233.37								1564.71	2758.51	1872.18	2975.85	757.879	872.74	1053.22	1069.02
		2220.11		1474.15		2593.54		3228.54								1561.29	2752.11	1866.37	2971.06	755.491	867.99	1051.05	1063.16
		2216.93		1468.92		2588.03		3221.18								1561.29	2748.85	1865.03	2968.86	755.491	857.13	1049.42	1056.87
		2216.93		1468.92		2588.03		3218.45								1559.86	2748.58	1860.69	2962.7	753.476	855.23	1047.25	1051.73
		2214.82		1466.62		2585.9		3217.5								1559.86	2748.04	1856.35	2961.33	749.669	853.06	1046.44	1048.1
		2212.7		1465.14		2583.67		3217.46								1557.01	2746.41	1855.28	2957.9	744.702	851.26	1046.16	1046.31
		2211.64		1465.14		2583.51		3213.26								1557.01	2740.71	1852.28	2952.89	742.784	849.27	1044.27	1046.15
		2210.58		1463.88		2582.77		3209.17								1557	2738.81	1850.39	2949.46	739.192	841.78	1043.72	1040.01
		2208.47		1461.89		2579.69		3206.12								1555.83	2738.42	1842.25	2946.55	737.126	840.85	1043.18	1040.01
		2208.47		1461.73		2579.35		3205.1								1554.31	2726.71	1840.89	2943.16	734.444	831.46	1041.86	1032.59
		2208.47		1461.7		2578.25		3204.08								1553.87	2723.36	1839.81	2939.25	731.192	824.03	1041.55	1030.25
		2201.06		1457.04		2572.6		3201.91								1553.32	2720.09	1835.2	2937.58	730.5	815.56	1040.8	1029.41
		2196.82		1454.03		2572.52		3196.39								1550.04	2714.16	1834.94	2935.47	730.239	810.26	1037.9	1024.39
		2192.59		1446.76		2562.82		3193.66								1547.72	2704.35	1834.15	2934.15	727.188	809.92	1037.9	1018.87
		2191.54		1445.62		2562.34		3193.38								1546.14	2701.91	1833.84	2928.37	726.5	791.57	1036.67	1015.74
		2191.53		1444.65		2561.76		3192.66								1545.71	2698.11	1833.3	2921.49	725.687	782.25	1035.86	1015.18
		2190.48		1441.84		2557.54		3192.33								1545.36	2688.07	1830.58	2919.64	725	777.35	1034.73	1005.42
		2189.42		1440.61		2555.72		3189.47								1544	2682.92	1824.89	2917.79	724.73	762.44	1033.42	1001.45
		2187.3		1438.78		2553.71		3189.4								1542.25	2672.61	1824.35	2904.94	714.81	749.73	1031.52	995.115
		2185.18		1438.49		2553.35		3188.11								1542.24	2672.61	1822.27	2900.76	713.36	745.89	1031.25	994.324
		2183.07		1436.73		2552.03		3186.74								1541.79	2669.62	1818.38	2900.2	708.8	744.99	1023.37	992.58
		2180.95		1434.47		2551.02		3185.78								1541.2	2669.53	1812.41	2897.74	708.67	730.15	1023.37	992.476
		2179.89		1432.95		2549.68		3183.7								1540.75	2637.88	1803.19	2884.28	708	729.37	1021	991.421
		2178.84		1431.12		2548.97		3183.23								1539.23	2625.74	1799.55	2881.11	696.58	724.35	1020.67	988.782
		2175.66		1427.04		2541.27		3182.65								1537.2	2612.92	1799.29	2876.1	695.299	723.37	1015.45	981.657
		2175.66		1426.53		2539.55		3182.11								1535.88	2607.61	1792.88	2872.14	693.574	719.03	1014.4	978.64
		2174.6		1426.13		2539.33		3175.84								1534.28	2592.83	1789.9	2868.71	685.236	710.41	1013.34	973.74
		2173.55		1424.02		2537.32		3175.84								1531.86	2591.71	1784.24	2863.37	674.943	709.26	1011.49	970.55
		2172.49		1423.27		2536.21		3175.58								1531.19	2589.76	1782.03	2860.53	670.782	709.01	1010.63	970.046
		2171.43		1423.13		2536.21		3175.55								1531.1	2587.53	1777.69	2844.68	668.732	704.37	1010.43	967.935
		2168.25		1418.99		2533.67		3174.57								1530.28	2580	1770.1	2842.4	667.109	703.15	1010.36	957.907
		2168.25		1418.87		2533.67		3174.23								1529.91	2575.74	1768.62	2831.85	665.732	700.58	1009.11	956.06
		2167.2		1418.04		2533.36		3172.74								1529.91	2572.47	1763.59	2831.5	660.392	700.09	1005.78	954.09
		2167.2		1417.87		2533.36		3171.94								1529.25	2572.47	1761.42	2822.77	659.316	699.81	1004.39	949.06
		2165.08		1417.35		2532.43		3168.88								1528.36	2571.13	1746.77	2821.47	659.316	698.95	1003.58	937.63
		2164.02		1416.03		2530.71		3167.46								1527.63	2560.55	1742.7	2819.85	658.373	698.69	1003.57	933.44
		2164.02		1415.66		2530		3164.95								1527.63	2558.24	1738.81	2819.02	657.75	697.32	1003.31	926.75
		2162.96		1413		2529.74		3161.63								1526.47	2554.06	1735.38	2815.07	657.122	695.96	1001.41	923.074
		2160.85		1410.43		2527.61		3155.51								1526.38	2551.32	1733.75	2810.39	656.5	695.9	1000.33	920.171
		2160.85		1410.36		2527.3		3155.2								1525.76	2537.21	1732.47	2805.64	650.122	691.08	999.64	919.49
		2159.79		1408.53		2526.39		3154.61								1525.76	2536.77	1729.85	2801.68	649.9	683.48	998.02	917.26
		2157.67		1404.68		2521.64		3153.41								1525.05	2525.82	1723.45	2800.89	645.092	683.34	997.61	913.574
		2155.56		1402.32		2519.9		3150.26								1524.65	2520.59	1718.56	2800.05	643.289	674.53	997.34	909.73
		2155.56		1400.94		2519.89		3149.83								1523.17	2520.39	1703.1	2793.91	638.379	669.1	985.41	906.1
		2154.5		1400.51		2519.56		3149.55								1522.88	2518.76	1701.48	2788.22	637.603	657.56	982.44	904.71
		2154.5		1397.59		2518.86		3147.42								1522.88	2518.76	1695.24	2785.06	637.279	657.16	979.8	902.48
		2149.21		1393.88		2514.71		3147.07								1520.49	2515.01	1689.81	2779.68	637	656.08	977.05	899.41
		2147.09		1390.5		2513.77		3140.83								1517.09	2513.07	1688.11	2779.68	634.958	647.12	974.56	896.9
		2147.09		1390.5		2513.77		3140.62								1517.09	2503.85	1681.4	2778.72	632.561	645.42	970.76	896.34
		2147.09		1390.27		2513.68		3135.2								1517.05	2488.23	1680.98	2758.32	632.471	643.05	970.56	889.64
		2146.03		1388.69		2511.56		3133.8								1516	2475.89	1680.59	2757.64	629.095	640.96	965.88	889.36
		2144.97		1385.99		2509.79		3133.72								1515.93	2470.94	1671.1	2753.7	628.5	638.44	964.48	888.81
		2141.8		1385.77		2509.43		3133.53								1515.93	2470.38	1667.03	2752.06	620.14	636	959.91	887.97
		2138.62		1382.93		2504.61		3132.58								1513.9	2466.67	1666.71	2748.16	618.882	635.19	956.29	887.13
		2136.51		1380		2503.24		3131.92								1512.11	2460.97	1663.5	2742.31	613.341	631.12	953.12	886.658
		2136.51		1379.92		2502.68		3130.98								1511.8	2453.37	1661.96	2742.3	607.575	617.82	951.8	879.533
		2126.98		1368.88		2494.48		3130.18								1511.7	2431.12	1661.43	2727.98	607	616.19	951.8	879.04
		2124.87		1367.73		2489.09		3128.23								1510.85	2418.64	1660.79	2721	604.259	615.92	950.15	875.311
		2122.75		1367.33		2488.9		3127.29								1510.75	2405.95	1654.83	2710.9	603.98	611.95	949.96	874.3
		2120.64		1365.44		2485.62		3125.24								1510.58	2404.28	1651.03	2704.31	603.071	608.05	948.64	873.74
		2119.58		1363.55		2484.6		3124.94								1509.29	2404.28	1649.28	2702.99	602.832	603.98	945.53	873.464
		2118.52		1362.57		2483.51		3120.41								1507.45	2403.45	1646.11	2700.88	602.5	601.27	939.92	870.12
		2116.96		1362.54		2482.69		3114.42								1507.04	2398.02	1643.7	2695.33	597.812	598.01	939.57	863.7
		2116.4		1360.22		2482.22		3114.29								1506.66	2395.31	1639.25	2693.48	591.365	592.04	938.6	861.589
		2112.17		1353.37		2476.09		3112.99								1506.51	2385.54	1637.14	2688.18	591.059	585.17	937.67	861.325
		2106.88		1350.99		2474.71		3111.94								1506.51	2374.71	1634.48	2687.42	590.5	583.36	929.8	859.742
		2100.53		1345.94		2468.84		3110.2								1505.95	2373.88	1630.95	2686.63	588.378	580.99	929.26	858.12
		2099.47		1345.58		2466.97		3109.38								1505.95	2372.48	1629.06	2685.31	585.391	572.89	928.8	857.56
		2098.41		1345.44		2466.89		3109.17								1505.05	2366	1627.7	2685.04	584.926	571.78	928.18	856.72
		2097.35		1343.49		2462.71		3100.41								1504.71	2361.12	1626.89	2673.11	582.186	570.88	927.51	855.89
		2097.35		1342.42		2462.59		3099.61								1504.26	2349.05	1620.76	2671.44	580.984	569.25	925.39	854.49
		2089.95		1334.88		2453.22		3098.28								1504.26	2347.1	1618.12	2665.51	577.121	565.18	923.29	848.91
		2085.71		1328.17		2446.95		3095.46								1504.03	2346.74	1614.68	2661.12	576.428	563.55	921.43	848.394
		2084.66		1327.21		2446.38		3093.37								1503.11	2344.03	1607.36	2656.81	567.361	557.58	921.4	845.29
		2083.6		1327.21		2446.38		3090.65								1503.11	2337.62	1602.01	2648.56	561.019	557.31	917.06	843.644
		2082.54		1325.98		2446.38		3089.69								1502.81	2332.88	1598.13	2646.52	557.378	554.7	912.44	839.686
		2082.54		1324.36		2444.33		3089.36								1502.33	2329.65	1598.05	2646.07	556.302	553.79	911.63	838.87
		2078.31		1321.03		2441.92		3089.23								1500.87	2326.93	1597.32	2644.38	553.273	551.14	909.46	838.59
		2075.13		1319.39		2441.12		3088.52								1499.91	2323.41	1595.94	2644.38	553.246	549.01	908.76	837.2
		2069.84		1316.07		2439.69		3087.52								1498.7	2319.61	1590.81	2643.26	552.75	548.35	905.59	836.52
		2067.72		1314.85		2438.07		3082.66								1497.4	2316.42	1584.03	2639.19	546.71	539.71	903.21	835.52
		2066.67		1312.96		2437.3		3082.66								1497.4	2315.43	1583	2637.54	544.352	537.78	902.95	834.41
		2065.61		1312.49		2436.21		3082.64								1497.19	2314.72	1573.99	2635.86	542.227	524.75	901.19	832.45
		2063.49		1311.74		2435.87		3081.34								1496.95	2312.79	1571.01	2634.91	529.729	523.13	900.24	831.9
		2061.38		1309.73		2435.39		3081.25								1495.5	2312.51	1565.83	2633.78	527.092	520.14	898.34	827.43
		2059.26		1307.21		2433.43		3080.68								1494.33	2309.57	1564.77	2621.62	526.091	509.93	897.66	825.76
		2056.09		1306.29		2430.17		3077.11								1494.26	2309.03	1560.43	2620.92	524.855	509.83	895.82	825.48
		2056.09		1305.7		2429.18		3075.91								1494.26	2300.07	1559.89	2616.17	517.465	508.47	895.55	817.95
		2050.79		1298.77		2425.47		3074.95								1494.26	2296.54	1558.8	2615.37	517.465	505.96	894.5	813.825
		2048.68		1296.65		2420.58		3074.14								1494.26	2296.54	1554.19	2613.51	510.464	505.49	893.97	813.76
		2046.56		1295.35		2419.48		3071.43								1493.51	2293.02	1549.72	2610.07	510.074	504.95	893.73	812.09
		2046.56		1294.52		2418.19		3069.68								1493.46	2287.97	1546.6	2607.56	507.563	501.5	893.7	811.45
		2046.56		1294.05		2416.28		3069.26								1492.82	2287.32	1544.97	2601.92	506.301	500.33	891.29	808.02
		2044.44		1292.15		2415.8		3068.59								1492.82	2286.5	1543.64	2600.3	504.886	500.33	881.79	806.173
		2043.39		1291.62		2413.44		3063.78								1491.13	2286.5	1542.06	2599.02	503.653	498.43	880.71	805.95
		2042.84		1290.82		2411.98		3063.23								1489.67	2279.18	1541.27	2598.11	500.168	495.92	879.97	805.95
		2042.33		1290.51		2411.11		3061.33								1489.58	2278.09	1534.93	2590.31	496.395	495.45	878.54	803.534
		2041.27		1288.27		2409.06		3061.27								1488.92	2274.86	1533.31	2590.04	492.466	485.68	876.27	797.2
		2039.15		1287.76		2407.86		3060.61								1488.06	2272.07	1528.43	2586.61	492	478.45	874.47	796.75
		2039.15		1287.6		2407.6		3060.59								1487.38	2269.28	1526.8	2575.47	486.424	474.01	873.66	791.17
		2038.1		1286.95		2407.2		3058.67								1486.85	2269.14	1524.09	2570.64	482.818	467.05	873.37	790.339
		2038.1		1285.2		2405.53		3057.08								1486.58	2267.61	1515.12	2563.39	475.7	465.87	872.03	789.77
		2034.92		1281.56		2397.16		3055.1								1486.37	2259.24	1506.41	2558.11	475.25	458.01	869.41	786.98
		2033.86		1280.05		2394.47		3053.45								1485.52	2258.4	1506.18	2550.37	473.201	456.87	861.99	786.42
		2033.86		1279.86		2393.82		3051.31								1484.73	2256.45	1502.66	2535.68	459.444	451.57	861.45	785.31
		2032.8		1279.61		2392.98		3049.84								1484.73	2255.57	1494.52	2533.8	456.928	446.83	860.91	785.062
		2030.69		1275		2387.17		3049.82								1483.86	2249.6	1493.44	2530.67	455.985	441.18	859.11	783.35
		2028.57		1273.08		2385.62		3048.99								1482.69	2244.72	1493.16	2523.02	451.779	433.4	855.21	778.61
		2027.51		1272.53		2385.5		3047.98								1481.15	2244.18	1491.27	2507.47	449.762	429.52	853.82	777.78
		2026.45		1272.05		2385.02		3047.92								1480.09	2236.65	1485.84	2505.73	445.293	421.73	853.31	777.5
		2026.45		1272.05		2385.01		3046.07								1478.97	2236.09	1485.3	2497.97	442.95	419.21	851.42	776.66
		2024.34		1271.35		2383.09		3045.92								1477.87	2213.78	1483.17	2497.95	438.375	408.62	849.33	776.09
		2023.28		1270.41		2382.63		3045.92								1477.11	2210.53	1480.69	2494.25	436.399	406.66	847.35	774.15
		2022.22		1270.15		2380.2		3045.6								1476.76	2204.83	1477.15	2484.11	413.689	386.1	843.01	773.59
		2016.93		1265.97		2377.1		3032.58								1476.13	2204.83	1472.01	2483.41	412.902	385.83	842.19	771.08
		2016.93		1265.31		2376.95		3028.56								1474.93	2202.06	1471.19	2479.55	400.638	384.07	841.41	771.076
		2006.35		1260.2		2373.75		3022.84								1474.86	2190.07	1467.58	2477.93	395.292	375.25	841.11	762.71
		2000		1257.23		2370.67		3018.1								1474.86	2185.57	1463.87	2468.91	394.268	371.24	838.94	759.729
		1999.6		1257.23		2370.07		3016.63								1474.86	2184.21	1457.36	2460.47	381.77	370.4	837.45	752.11
		1997.88		1256.22		2369.93		3013.59								1474.86	2175.53	1445.4	2459.95	380.845	370.37	836.77	750.229
		1992.59		1252.08		2366.21		3013.24								1474.53	2174.45	1440.27	2459.67	378.939	364.94	831.89	748.2
		1987.3		1249.37		2362.84		3011.69								1474.44	2173.9	1440	2455.46	371.392	362.29	829.45	745.14
		1985.95		1247.03		2361.86		3008.82								1473.44	2172.22	1439.46	2447.43	348.83	360.6	829.17	744.951
		1985.18		1246.77		2360.43		3007.24								1473.44	2166.64	1438.01	2434.59	348.5	348.93	822.4	741.23
		1984.29		1245.82		2359.43		3005.61								1473.16	2161.9	1434.84	2429.6	347.649	347.03	822.39	740.95
		1984.13		1244.39		2358.09		3004.59								1471.74	2159.39	1430.61	2425.94	320.01	342.76	821.08	734.396
		1983.07		1243.46		2356.57		3003.11								1470.94	2154.09	1428.34	2423.71	309.441	331.63	820.02	733.98
		1978.84		1241.09		2355.87		3000.16								1469.6	2141.61	1422.16	2418.25	298.906	331.02	819.68	730.35
		1977.78		1240.15		2355.6		2999.51								1468.26	2136.52	1416.35	2418.25	279.273	330.75	818.6	729.382
		1977.78		1239.82		2355.1		2997.77								1466.33	2101.09	1411.79	2417.02	219.187	330.48	817.78	726.72
		1970.37		1236.8		2351.65		2996.34								1465.4	2100.26	1409.89	2412.55		329.67	816.43	724.632
		1970.37		1236.37		2351.15		2994.64								1464.31	2096.97	1405.01	2411.96		327.17	816.15	724.21
		1970.25		1234.96		2349.34		2989.77								1463.38	2093.86	1403.39	2411.92		319.08	816.15	716.68
		1969.23		1233.11		2347.95		2986.96								1463.27	2091.89	1402.3	2411.13		314.9	815.07	713.33
		1967.2		1231.67		2346.04		2986.43								1463.12	2089.94	1401.3	2406.97		314.47	813.99	713.33
		1959.79		1227.83		2340.46		2985.08								1462.45	2083.55	1395.25	2401.36		314.2	813.68	706.951
		1958.73		1227.38		2338.39		2982.57								1461.5	2074.87	1382.5	2398.99		311.55	812.1	702.73
		1954.5		1223.13		2336.82		2978.97								1460.33	2066.23	1377.62	2388.96		308.77	810.73	701.41
		1953.44		1221.94		2336.15		2976.02								1460.11	2062.05	1371.11	2387.06		298.74	809.92	701.34
		1952.38		1220.92		2333.16		2974.46								1457.17	2059.4	1370.13	2386.59		296.89	807.75	701.146
		1951.32		1219.74		2332.3		2974.13								1456.73	2058.7	1368.4	2384.1		294.12	804.49	697.71
		1949.21		1218.79		2331.24		2974.05								1456.26	2051.8	1364.32	2383.82		291.41	804.49	697.188
		1949.21		1218.65		2331.23		2970								1454.86	2051.26	1361.61	2377.68		291.19	802.59	696.32
		1946.03		1217.24		2330.05		2968.51								1454.86	2049.63	1359.31	2376.85		290.63	801.53	695.48
		1944.97		1215.46		2328.78		2966.79								1453.58	2046.7	1355.87	2362.06		287.34	799.88	691.646
		1943.91		1214.04		2326.98		2966.33								1452.11	2044.47	1354.83	2336.98		284.35	798.89	690.59
		1941.8		1211.78		2325.53		2962.12								1451.72	2042.8	1349.27	2335.39		275.57	796.63	689.9
		1941.8		1211.07		2325.37		2958.11								1450.93	2040.95	1343.98	2333.81		272.14	794.73	679.86
		1941.8		1210.2		2325.03		2957.52								1450.47	2034.43	1337.12	2333.33		270.25	793.1	679.3
		1939.68		1207.52		2323.78		2957.3								1449.34	2030.53	1335.03	2332.49		269.99	792.56	676.79
		1938.62		1206.6		2322.33		2956.31								1449.19	2026.06	1331	2331.85		260.8	789.65	676.341
		1938.62		1206.58		2321.46		2953.63								1449.16	2024.95	1330.69	2330.26		258	785.16	675.95
		1936.51		1205.16		2318.7		2952.71								1448	2021.14	1323.37	2327.75		241.21	784.96	674.757
		1935.45		1202.63		2317.41		2951.59								1447.86	2015.45	1320.48	2327.19		238.82	781.25	673.16
		1933.33		1200.72		2317.32		2951.02								1447.76	2005.15	1320.39	2325.89		238.77	778.82	671.49
		1932.28		1200.43		2317.32		2948.02								1446.64	1999.29	1319.95	2317.98		237.64	773.54	670.65
		1925.93		1194.55		2313.11		2947.96								1446.5	1994.83	1317.67	2316.39		233.62	772.88	667.3
		1923.81		1192.16		2311.75		2946.86								1446.44	1992.87	1317.58	2309.27		232.8	772.22	664.79
		1922.86		1191.92		2311.72		2945.41								1446.29	1992.59	1316.86	2308.21		232.53	771.67	663.4
		1921.69		1190.9		2310.77		2941.61								1446.13	1991.67	1312.25	2303.46		229	770.9	661.44
		1921.69		1190.74		2308.64		2941.12								1444.82	1985.06	1312.25	2295.55		225.2	770.86	661.16
		1921.03		1190.5		2307.86		2937.65								1444.71	1984.78	1311.16	2292.87		223.69	770.11	658.65
		1920.63		1190.43		2307.86		2936.14								1443.98	1975.02	1303.3	2289.74		221.95	769.23	656.813
		1918.52		1187.41		2304.66		2935.03								1443.79	1970.68	1299.62	2284.51		221.74	768.69	653.07
		1917.46		1186.93		2304.2		2934.69								1442.7	1960.36	1289.32	2284.46		219.28	767.33	647.841
		1916.4		1185.74		2303.17		2933.73								1442.51	1952.15	1288.65	2283.94		218.96	761.64	644.674
		1904.76		1179.63		2293.51		2932.5								1442.43	1949.92	1288.26	2283.39		211.14	758.65	636.62
		1901.59		1178.7		2290.51		2930.61								1440.55	1949.92	1278.62	2277.42		204.04	758.22	633.83
		1901.59		1178.57		2288.29		2929.92								1439.99	1949.64	1272.92	2276.81		201.38	756.75	628.577
		1897.35		1175.94		2287		2929.33								1439.6	1940.72	1271.1	2273.07		200.26	749.43	627.785
		1894.18		1175.73		2286.31		2927.78								1439.39	1932.69	1271.02	2264.67		191.29	748.19	627.41
		1894.18		1175		2284.88		2927.14								1438.36	1931.23	1269.66	2262.19		182.61	747.26	627.41
		1892.06		1172.67		2281.89		2927.04								1437.51	1930.4	1262.61	2261.51		177.45	745.9	624.34
		1891.01		1171.47		2280.86		2922.24								1437.25	1927.81	1259.88	2259.04		176.91	745.36	612.216
		1889.95		1168.9		2277		2920.41								1437.09	1924.28	1248.38	2258.28		174.47	741.92	609.05
		1888.89		1167.34		2277		2920.23								1436.96	1923.7	1245.74	2238.55		168.75	741.02	605.091
		1887.83		1166.84		2276.33		2917.35								1436.07	1922.87	1245.48	2231.42		160.36	740.75	603.244
		1882.54		1164.16		2271.98		2917.31								1435.98	1916.68	1243.9	2224.93		157.59	735.51	601.46
		1881.48		1163.78		2271.98		2915.2								1435.98	1890.09	1227.35	2220.63		150.86	735.33	598.497
		1878.31		1161.73		2269.34		2914.8								1435.55	1890.09	1223.82	2214.01		146.79	734.78	595.89
		1875.13		1158.35		2265.52		2914.71								1435.46	1889.12	1223.28	2209.18		146.15	731.53	593.65
		1875.13		1157.92		2264.55		2914.19								1435.36	1885.83	1222.24	2207.41		136.21	729.36	589.258
		1873.02		1156.93		2263.02		2913.26								1434.06	1883.85	1220.3	2207.14		128.86	726.1	587.52
		1871.96		1156.19		2262.12		2912.24								1434	1878.42	1215.15	2204.24		128.58	726	585.28
		1866.67		1152.55		2260.13		2910.49								1433.21	1874.89	1212.2	2202.21		122.45	724.42	576.92
		1865.61		1151.53		2257.17		2909.19								1432.92	1872.66	1208.77	2194.4		107.94	722.04	575.24
		1864.55		1150.56		2256.28		2907.14								1431.48	1871.1	1207.45	2193.77			718.78	574.68
		1864.55		1149.34		2255.3		2906.94								1431.34	1868.75	1206.74	2191.61			715.15	572.45
		1861.38		1149.16		2254.3		2906.71								1430.32	1861.87	1204.3	2189.2			709.57	569.66
		1860.32		1147.75		2252.38		2905.33								1429.99	1856.45	1204.09	2187.98			708.47	569.203
		1859.26		1146.99		2251.21		2904.59								1429.58	1842.26	1196.97	2185.47			708.2	563.133
		1857.14		1145.41		2250.96		2901.09								1429.53	1841.25	1193.45	2184.63			707.93	562.606
		1855.03		1145.09		2250.48		2900.95								1428.17	1838.81	1192.92	2175.48			704.4	557.67
		1853.97		1143.42		2248.49		2897.49								1427.08	1837.18	1187.38	2173.1			703.82	557.39
		1852.91		1142.8		2248.07		2897.1								1426.23	1835.28	1185.27	2166.51			703.59	556.55
		1851.85		1139.44		2245.7		2896.95								1425.47	1833.65	1183.41	2155.9			702.51	556.536
		1850.79		1137.27		2245.18		2896.23								1423.49	1831.83	1181.51	2148.3			699.79	554.6
		1849.73		1136.71		2242.61		2896								1423.36	1829.85	1177.72	2148.3			697.3	553.278
		1848.68		1135.22		2240.36		2895.92								1420.93	1824.7	1171.27	2146.19			696.81	551.786
		1847.62		1135.22		2239.25		2892.25								1420.85	1817.15	1167.41	2136.21			696	549.3
		1842.33		1130.34		2233.89		2890.65								1420.8	1816.29	1167.41	2133.86			694.1	545.11
		1839.15		1128.57		2233.76		2890.32								1420.11	1814.37	1166.32	2133.86			690.57	544.661
		1838.1		1127.04		2232.15		2888.78								1419.71	1811.68	1161.23	2131.15			689.82	543.342
		1838.1		1126.53		2231.68		2886.74								1419.71	1811.02	1158.46	2119			688.4	537.02
		1835.98		1125		2229.26		2885.45								1419.69	1810.46	1154.39	2111.35			683.25	534.23
		1831.75		1122.42		2226.59		2884.64								1418.67	1803.49	1149.24	2109.87			682.71	530.411
		1830.69		1121.95		2226.59		2881.87								1417.64	1803.33	1142.18	2100.27			681.08	525.398
		1825.4		1117.19		2221.26		2880.77								1417.43	1803.21	1141.1	2095.2			679.72	524.295
		1823.28		1115.6		2221.04		2879.06								1416.55	1803.21	1134.05	2076.11			676.74	523.023
		1823.28		1114.8		2218.94		2878.43								1415.95	1799.47	1133.23	2071.93			675.3	522.231
		1821.16		1113.91		2218.17		2878.07								1415.4	1797.63	1130.07	2070.45			675.11	518.009
		1820.11		1113.04		2218.17		2878.06								1413.87	1796.75	1128.62	2063.03			674.84	514.43
		1819.05		1110.6		2217.28		2877.55								1412.83	1785.64	1127.16	2054.91			673.71	511.148
		1813.76		1106.47		2213.74		2877.48								1412.04	1782.91	1122.41	2046.44			670.28	504.023
		1809.52		1102.76		2211.62		2876.53								1411.03	1782.64	1119.77	2039.84			669.96	502.71
		1807.41		1101.53		2210.82		2876.02								1410.57	1769.62	1117.77	2039.15			669.14	500.76
		1807.41		1101.14		2210.82		2872.59								1410.26	1765.55	1117.23	2038.79			667.79	499.801
		1807.41		1100.2		2210.82		2871.22								1409.52	1759.58	1115.28	2038.26			667.17	494.9
		1805.29		1098.97		2210.35		2870.56								1409.5	1757.41	1110.53	2036.22			664.53	491.62
		1804.23		1098.31		2209.39		2870.02								1408.98	1755.24	1109.47	2030.87			663.72	491.55
		1803.17		1097.09		2208.43		2870.01								1408.47	1752.25	1109.09	2030.17			663.72	489.509
		1803.17		1096.58		2207.47		2868.74								1408.15	1749.1	1107.19	2023.22			662.09	487.398
		1795.77		1092.4		2203.22		2866.47								1408.15	1748.18	1106.65	2014.46			659.65	484.3
		1794.71		1092.16		2200.81		2865.99								1407.3	1745.47	1105.57	2013.34			658.66	484.02
		1793.65		1091.83		2200.81		2864.05								1407.18	1742.76	1099.6	2012.92			656.28	475.65
		1793.65		1091.83		2200.54		2861.23								1406.14	1742.4	1098.38	2010.55			656.12	472.884
		1790.48		1089.43		2196.49		2861.23								1405.89	1741.13	1097.06	1998.15			651.83	470.35
		1787.3		1086.02		2194.97		2861.03								1405	1738.42	1094.99	1996.56			649.89	469.19
		1783.07		1085.07		2194.48		2858.44								1404.61	1730.13	1093.63	1994.22			647.56	463.09
		1783.07		1085.07		2194.1		2855.28								1404.15	1728.92	1088.75	1993.26			646.77	459.19
		1782.01		1084.6		2193.62		2852.22								1403.32	1727.06	1085.77	1991.55			646.53	456.12
		1780.95		1082.65		2192.62		2850.08								1402.18	1723.76	1078.98	1990.19			645.42	439.66
		1778.84		1080.37		2190.1		2849.23								1401.96	1715.35	1076.81	1989.7			642.56	434.357
		1774.6		1075.35		2183.1		2845.24								1401.58	1714.54	1075.93	1987.33			640.66	432.69
		1773.55		1075.05		2182.32		2843.78								1401.28	1713.18	1068.68	1987.12			635.51	425.385
		1767.2		1069.94		2177.76		2842.09								1401.28	1712.56	1065.97	1979.94			635.15	423.01
		1764.02		1067.57		2175.74		2841.08								1399.13	1706.42	1061.9	1973.34			634.97	418.524
		1763.5		1067.54		2175.73		2839.8								1398	1706.13	1060.88	1972.73			633.07	417.9
		1761.9		1064.72		2173.21		2839.39								1397.68	1705.86	1060.81	1972.29			632.53	416.149
		1757.67		1062.76		2171.64		2835.61								1395.41	1704.23	1058.64	1971.88			630.93	407.58
		1757.67		1061.22		2171.52		2835.33								1395.21	1702.24	1058.1	1971.22			629.61	400.88
		1755.97		1059.54		2170.79		2833.16								1394.24	1701.79	1055.86	1965.21			628.81	400.843
		1755.56		1058.24		2169.18		2831.71								1394.1	1701.52	1051.05	1957.24			627.57	393.454
		1754.5		1056.7		2168.19		2831.12								1394.1	1697.72	1050.58	1956.72			627.49	392.066
		1754.5		1056.62		2167.23		2827.89								1393.42	1692.76	1044.5	1956.35			627.49	387.649
		1754.5		1056.29		2166.86		2825.34								1392.75	1692.2	1041.33	1955.66			626.29	386.33
		1749.81		1053.47		2163.83		2825.1								1392.21	1689.03	1034.77	1949.8			625.75	384.42
		1744.97		1050.08		2160.65		2824.51								1391.48	1686.9	1029.71	1945.63			624.12	384.218
		1743.91		1049.72		2158.24		2822.6								1391.43	1686.59	1024.69	1933.28			621.68	384.218
		1740.74		1046.77		2156.53		2822.01								1390.79	1684.96	1023.11	1928.26			620.04	379.732
		1740.74		1045.67		2155.87		2821.89								1390.79	1684.39	1018.88	1925.84			618.42	378.57
		1739.68		1043.32		2153.59		2821.52								1390.66	1683.83	1017.68	1921			618.08	374.719
		1739.68		1042.86		2152.84		2820.36								1389.87	1677.42	1016.24	1912.91			617.88	362.39
		1734.39		1037.05		2147.39		2815.02								1389.87	1676.86	1012.81	1912.03			617.61	356.25
		1733.33		1036.37		2147.28		2814.83								1389.45	1672.12	1009.28	1911.59			616.8	353.872
		1732.28		1035.61		2145.84		2813.6								1388.97	1663.75	1009.01	1904.73			616.67	348.72
		1732.28		1035.24		2144.42		2812.3								1388.7	1663.47	1008.19	1904.73			614.9	348.44
		1731.22		1033.81		2143.43		2811.74								1388.48	1662.36	1004.12	1900.5			614.63	347.04
		1731.22		1033.47		2142.95		2808.16								1386.18	1661.9	1002.77	1896.18			614.46	344.25
		1729.1		1030.61		2138.52		2802.9								1385.91	1658.73	1001.95	1892.07			611.91	342.769
		1728.02		1029.06		2135.93		2797.5								1385.86	1649.15	994.9	1890.74			610.01	339.622
		1726.98		1028.81		2134.63		2796.43								1384.33	1646.16	994.63	1886.69			607.16	336.16
		1725.93		1028.57		2134.14		2796.11								1382.52	1645.34	993.53	1884.41			605.53	335.399
		1725.93		1028.57		2133.89		2794.54								1382.24	1641.72	992.73	1884.18			603.5	331.42
		1724.87		1025.33		2133.79		2792.27								1382.05	1641.44	992.73	1880.83			603.23	327.219
		1717.46		1017.46		2128.16		2791.84								1381.36	1640.04	986.4	1879.44			601.06	303.8
		1710.05		1013.78		2125.29		2791.19								1381.09	1633.07	986.14	1875.7			600.03	302.678
		1702.65		1009.96		2120.52		2790.91								1380.59	1621.47	985.95	1874.65			598.89	296.83
		1701.59		1007.97		2117.87		2779.35								1379.36	1621.2	985.14	1869.11			596.45	295.71
		1700.53		1007.66		2117.87		2777.23								1378.9	1619.68	982.15	1857.68			594.28	285.789
		1700.53		1007.44		2117.85		2776.52								1376.84	1614.94	978.48	1854.33			593.2	282.886
		1695.54		1003.38		2117.31		2775.34								1376.37	1607.36	975.64	1853.8			592.37	276.74
		1692.06		1002.12		2116.21		2774.75								1375.27	1598.2	975.1	1849.31			591.3	275.761
		1689.95		996.657		2114.55		2774.49								1374.92	1593.18	974.78	1848.64			589.67	271.16
		1688.89		996.248		2114.3		2772.36								1374.92	1590	971.57	1843.77			588.94	269.164
		1683.6		991.012		2112.14		2771.77								1374.73	1588.64	964.48	1841.13			584.18	263.622
		1681.48		989.092		2111.65		2771.63								1374	1585.39	962.08	1840.87			583.43	255.706
		1681.48		988.743		2111.63		2771.35								1372.26	1583.22	961.81	1840.59			582.62	252.011
		1681.48		988.635		2110.79		2769.75								1371.5	1582.13	948.52	1836.2			577.74	243.303
		1679.37		988.265		2110.63		2768.97								1371.47	1571.01	944.72	1835.08			577.74	235.73
		1673.02		983.419		2108.5		2768.39								1370.6	1561.51	942.56	1835.07			575.84	223.776
		1671.96		982.928		2107.14		2768.37								1369.15	1556.9	938.07	1834.01			575.57	223.46
		1670.9		981.385		2105.81		2767.41								1368.91	1555.25	922.21	1831.73			573.67	208.734
		1668.86		980.612		2103.79		2767.12								1368.84	1555.25	918.53	1829.58			571.23	204.49
		1664.55		979.163		2103.31		2766.75								1368.5	1555.25	910.39	1827.94			570.41	195
		1662.43		977.697		2100.51		2766.01								1367.25	1552.28	901.05	1827.15			564.99	192.373
		1662.43		977.222		2100.45		2765.7								1366.31	1552.01	900.04	1823.13			563.97	192.109
		1661.38		976.746		2100.32		2765.14								1364.77	1550.38	899.7	1813.88			563.36	189.206
		1661.38		976.531		2100.32		2763.7								1364.75	1546.04	895.36	1806.04			563.09	175.22
		1661.38		975.854		2100.08		2762.84								1363.05	1537.12	894	1801.82			562.79	156.364
		1659.26		974.49		2100.03		2761.78								1362.02	1534.05	890.47	1800.77			559.84	140.651
		1659.26		974.248		2099.78		2760.98								1360.42	1532.75	887.76	1800.5			556.98	115.22
		1657.14		973.469		2098.74		2760.36								1360.3	1532.75	879.97	1799.97			556.85	69.93
		1653.97		969.898		2095.46		2758.75								1359.82	1530.58	875.83	1799.77			552.82
		1652.91		969.218		2094.33		2758.74								1359.82	1527.59	873.1	1795.47			545.84
		1650.79		967.343		2092.32		2758.67								1359.78	1524.57	869.39	1792.05			544.92
		1649.73		966.837		2091.84		2758.49								1359.78	1518.71	857.11	1787.83			544.65
		1644.44		962.245		2087.01		2757.3								1358.5	1517.88	854.94	1784.4			544.3
		1643.39		961.613		2086.53		2757.27								1358.32	1517.55	853.82	1783.19			544.1
		1642.33		961.613		2084.6		2754.59								1358.17	1515.38	853.3	1782.82			544.1
		1640.21		959.779		2083.64		2753.55								1357.68	1515.36	852.77	1782.35			544.1
		1640.21		958.833		2083.11		2751.38								1357.41	1510.77	852.23	1780.68			543.83
		1640.21		958.833		2082.47		2751.3								1357.31	1507.51	850.87	1777.27			541.93
		1633.86		956.308		2079.65		2751.17								1357.31	1504.77	850.6	1770.94			540.03
		1629.63		953.565		2076.73		2750.23								1357.07	1504.21	847.08	1769.88			538.59
		1628.57		953.123		2076.4		2750.18								1357.07	1501.98	845.18	1769.36			532.44
		1628.57		951.615		2076.3		2749.95								1355.87	1500.86	845.11	1765.65			529.73
		1627.51		951.22		2075.6		2747.88								1355.85	1500.19	838.4	1764.85			529.73
		1626.45		949.165		2073.21		2747.81								1354.75	1496.39	829.45	1764.61			527.83
		1624.34		949.074		2071.86		2746.18								1354.75	1496.12	827.68	1762.83			527.02
		1622.22		947.486		2069.92		2745.92								1354.55	1491.1	826.09	1759.33			526.2
		1621.16		944.573		2068.69		2741.84								1352.96	1488.25	818.87	1754.18			525.82
		1621.16		944.545		2068.69		2737.15								1352.88	1475.48	816.15	1743.58			523.49
		1621.16		944.176		2068.43		2736.05								1351.65	1475.23	813.95	1739.01			522.68
		1620.11		944.176		2068.2		2735.5								1351.02	1474.68	812.1	1736.44			521.05
		1616.93		942.285		2066.2		2734.56								1350.45	1474.41	807.61	1729.35			520.78
		1615.87		941.839		2065.28		2734.44								1349.6	1472.24	805.58	1728.59			520.53
		1615.87		941.34		2065.27		2734.19								1349.6	1472.24	804.44	1727.14			516.44
		1614.82		939.796		2063.41		2733.54								1349.18	1464.37	803.14	1723.97			515.89
		1608.47		935.666		2058.24		2729.78								1349.06	1463.29	802.05	1721.26			508.91
		1605.29		934.334		2057.31		2725.56								1347.73	1457.07	793.08	1720.53			507.91
		1604.23		934.248		2056.63		2723.66								1347.37	1453.72	790.44	1720.42			504.77
		1604.23		934.248		2056.63		2722.04								1346.83	1453.52	789.34	1718.95			503.96
		1602.12		931.411		2053.65		2720.26								1346.34	1452.33	787.13	1715.26			501.77
		1593.65		921.955		2048.02		2719.9								1345.76	1448.42	784.6	1711.5			500.98
		1591.53		921.009		2047.14		2717.86								1345.3	1442.94	782.25	1708.43			500.73
		1587.3		919.591		2043.59		2715.82								1344.8	1442.39	782.25	1705.08			498.88
		1584.13		915.816		2040.17		2712.96								1344.65	1441.85	779.35	1702.59			497.18
		1583.07		914.582		2039.29		2711.58								1344.44	1441.45	778.45	1702.59			497.03
		1583.07		914.352		2038.12		2710.2								1343.99	1441.45	775.92	1698.9			496.64
		1583.07		913.87		2037.85		2706.17								1342.09	1441.31	771.69	1698.64			495.82
		1582.01		911.553		2037.34		2705.8								1341.47	1440.22	764.82	1697.58			495.01
		1578.84		908.244		2035.9		2704.32								1341.39	1438.1	763.26	1694.94			494.47
		1576.72		907.399		2035.32		2701.11								1341	1438.1	763.12	1692.57			490.67
		1575.66		906.843		2035.06		2700.01								1340.43	1435.34	759.28	1684.12			488.23
		1575.66		906.825		2034.88		2698.91								1340	1434.25	758.92	1680.52			487.55
		1575.66		905.342		2033.86		2698.64								1339	1432.53	754.79	1679.69			487.14
		1573.55		903.377		2032.6		2697.29								1337.73	1425.57	748.62	1673.04			480.36
		1573.55		903.039		2032.6		2695.4								1337.4	1425.03	748.07	1673.04			477.49
		1572.49		901.318		2031.7		2695.38								1334.78	1418.79	747.13	1669.77			477.49
		1570.37		900.185		2028.55		2694.87								1334.7	1414.68	746.07	1668.26			476.43
		1569.31		898.98		2028.18		2694.39								1333.96	1414.45	745.09	1654.04			474.94
		1569.31		898.759		2028.18		2693.04								1332.93	1412.44	742.38	1646.39			470.06
		1568.25		898.759		2028.18		2692.77								1332.79	1409.93	739.67	1643.98			469.83
		1566.14		895.43		2027.16		2691.48								1330.24	1400.61	739.67	1642.59			464.9
		1565.59		894.955		2026.69		2691.06								1329.29	1399.89	737.5	1641.69			464.63
		1564.02		894.779		2026.25		2690.97								1329.29	1398.44	737.36	1635.89			464.63
		1560.85		892.857		2024.47		2689.11								1329.29	1394.59	735.77	1632.71			464.28
		1560.85		892.767		2024.18		2688.78								1329.29	1389.85	734.45	1630.04			461.05
		1559.79		892.641		2024		2687.18								1328.75	1386.5	734.24	1626.97			460.85
		1559.79		892.169		2023.83		2686.41								1328	1384.33	731.53	1623.9			459.48
		1556.9		891.223		2021.74		2686.22								1328	1384.27	726.38	1621.32			459.21
		1556.61		891.223		2021.61		2685.7								1325.7	1382.32	724.95	1619.71			457.31
		1550.27		884.72		2018.06		2685.34								1324.71	1381.88	721.51	1616.65			456.62
		1548.15		884.184		2017.37		2683.16								1324.54	1370.89	719.59	1614.72			456.49
		1548.15		884.017		2017.37		2680.59								1323.96	1368.93	719.59	1613.66			455.68
		1545.17		883.185		2016.93		2679.39								1323.72	1358.05	716.76	1613.58			455.14
		1544.97		883.163		2015.81		2677.55								1322.4	1357.74	715.25	1610.5			453.45
		1543.91		881.801		2014.14		2676.96								1321.56	1356.93	711.46	1607.86			452.15
		1542.86		881.64		2013.68		2676.39								1321.4	1356.38	709.63	1602.98			451.61
		1542.86		880.213		2013.47		2675.79								1320	1354.48	708.04	1602.98			451.07
		1537.57		875.621		2012.05		2674.86								1318.39	1350.41	707.39	1602.58			449.17
		1537.57		875.207		2012.05		2672.23								1317.82	1348.51	703.29	1599.07			448.36
		1532.28		872.604		2009.55		2671.96								1317.51	1348.24	702.24	1596.25			446.46
		1532.04		872.604		2009.3		2670.55								1317.43	1347.43	701.7	1589.39			445.1
		1529.74		872.42		2008.71		2670.41								1316.71	1347.18	700.91	1588.75			445
		1528.04		871.184		2006.65		2666.88								1315.99	1340.92	700.36	1578.99			444.83
		1526.98		870.42		2005.21		2665.82								1314.55	1339.93	699.86	1577.11			444.04
		1523.81		870.42		2005.21		2664.8								1314.29	1335.49	696.27	1575.77			436.96
		1523.81		869.502		2004.88		2662.32								1314.06	1327.09	691.39	1574.08			435.95
		1523.81		869.474		2003.93		2662.21								1313.95	1326.54	690.08	1565.59			435.07
		1522.75		868.8		2003.91		2660.44								1313.95	1326.54	689.03	1565.11			433.71
		1520.63		865.607		2000.34		2659.17								1313.76	1324.58	688.94	1564.58			433.44
		1516.4		863.039		1995.87		2659.03								1313.59	1321.65	688.13	1561.15			432.35
		1515.34		862.755		1995.67		2657.31								1313.12	1315.68	686.5	1557.19			431
		1515.34		862.589		1994.98		2654.91								1312.5	1315.14	683.79	1554.99			423.13
		1514.29		860.964		1994.5		2653.17								1311.92	1310.53	683.48	1554.71			418.38
		1514.29		859.546		1992.98		2650.12								1311.9	1310.36	683.25	1552.2			415.69
		1513.23		859.412		1992.94		2649.13								1311.87	1307	682.71	1549.18			415.42
		1510.05		856.912		1991.51		2648.98								1311.44	1305.62	679.45	1549.18			414.1
		1508.99		856.709		1990.55		2648.41								1310.64	1305.06	674.5	1548.48			409.17
		1505.82		855.01		1986.71		2646.84								1310.35	1302.55	674.43	1545.51			405.92
		1503.7		852.454		1982.82		2646.06								1309.52	1297.81	673.48	1545.32			404.42
		1503.7		851.681		1982.37		2645.96								1309.48	1295.6	672.39	1536.61			403.33
		1502.65		850.73		1979.41		2644.63								1309.07	1292.08	668.87	1533.71			402.52
		1500.53		849.144		1977.55		2644.49								1307.71	1291.53	668.33	1529.24			401.16
		1496.3		845.835		1972.39		2644.18								1306.62	1288.25	666.32	1524.73			400.35
		1495.17		844.548		1970		2643.88								1305.42	1285.84	666.16	1522.1			398.26
		1494.18		841.579		1969.35		2641.35								1304.94	1283.94	665.89	1521.83			398.18
		1488.89		840.306		1967.73		2640.58								1304.53	1283.12	665.52	1521.83			396.82
		1488.89		838.27		1966.26		2640.27								1303.82	1283.12	664.47	1517.89			396.28
		1486.77		837.891		1965.23		2639.33								1303.04	1281.91	661.55	1517.61			390.31
		1485.71		835.906		1961.4		2638.73								1302.48	1280.95	659.65	1517.08			390.07
		1484.66		835.433		1959.97		2636.89								1301.87	1275.49	653.95	1515.23			387.33
		1479.37		830.705		1955.57		2627.6								1301.39	1270.75	649.68	1514.97			387.06
		1479.37		830.102		1953.92		2627.07								1301.2	1269.08	644.92	1514.82			386.11
		1474.07		825.516		1950.06		2618.45								1299.25	1267.93	644.4	1514.18			383.8
		1474.07		825.51		1949.94		2618.23								1299.25	1265.73	643.92	1513.7			383.73
		1468.78		819.82		1945.16		2617.9								1298.42	1263.5	643.6	1513.15			377.13
		1466.67		818.394		1944.06		2613.44								1297.52	1253.55	638.77	1513.12			375.81
		1466.67		817.939		1941.81		2611.18								1296.89	1252.62	634.62	1512.86			374.31
		1466.28		817.918		1941.34		2610.72								1296.89	1250.11	632.26	1512.59			373.22
		1462.43		815.816		1939.77		2607.14								1295.35	1249.56	628.81	1506.47			373.19
		1459.26		813.211		1938.47		2606.12								1292.75	1245.37	623.03	1506.17			371.32
		1458.2		810.507		1937.08		2603.2								1292.75	1242.86	618.15	1500.19			371.32
		1457.14		810.321		1936.56		2602.04								1292.74	1242.7	613.27	1494.46			371.06
		1452.91		809.429		1933.21		2600.84								1291.97	1219.63	605.95	1485.53			369.7
		1451.85		807.806		1930.45		2600.15								1291.5	1218.87	605.13	1484.97			369.43
		1447.62		806.285		1929.39		2600.05								1286.73	1218.6	604.05	1481.98			368.17
		1440.21		798.555		1921.13		2598.98								1286.65	1210.23	599.98	1479.87			366.71
		1440.14		797.647		1920.71		2597.37								1286.55	1207.44	598.97	1477.5			365.9
		1437.04		796.191		1917.27		2597.36								1286.51	1203.89	594.82	1477.5			364.98
		1431.75		794.617		1913.72		2592.94								1284.81	1198.23	594.55	1477.44			364.82
		1429.63		793.827		1912.34		2592.39								1284.27	1192.66	591.3	1476.18			363.13
		1426.89		789.099		1908.37		2592.18								1282.76	1192.38	588.41	1475.76			362.6
		1426.45		788.484		1907.23		2590.16								1282.4	1188.75	586.96	1470.37			361.83
		1424.34		788.462		1906.91		2587.26								1281.68	1186.52	586.96	1461.93			361.02
		1424.08		787.523		1906.6		2584.75								1281.45	1183.27	585.87	1461.93			360.48
		1418.49		785.675		1904.96		2584.45								1281.44	1181.78	582.33	1460.35			360.23
		1417.99		784.844		1904.44		2582.1								1280.36	1177.58	578.11	1458.47			359.93
		1416.93		784.144		1904.25		2581.63								1279.71	1177.04	577.47	1457.07			359.44
		1408.47		782.007		1899.33		2580.69								1279.11	1170.06	572.34	1454.81			359.39
		1402.12		779.4		1897.86		2576.53								1278.86	1166.44	567.7	1453.73			358.64
		1401.06		778.612		1896.06		2575.19								1278.45	1164.01	566.07	1452.22			357.76
		1393.65		774.859		1892.12		2573.72								1278	1163.2	564.45	1447.87			356.68
		1393.65		774.609		1890.69		2573.18								1278	1161.7	563.85	1447.31			356.14
		1393.65		774.57		1890.21		2572.74								1276.76	1160.86	553.05	1444.52			354.51
		1392.59		774.067		1888.82		2572.57								1276.53	1157.23	553.05	1441.35			353.97
		1390.48		771.088		1887.85		2572.41								1276.31	1152.21	549.32	1430.29			346.91
		1390.32		770.84		1886.87		2572.1								1276.09	1151.74	544.65	1428.42			346.76
		1389.66		770.64		1886.87		2571.84								1276.09	1151.53	540.87	1427.5			346.1
		1389.42		770.585		1886.87		2570.79								1275.9	1147.47	536.78	1427.22			343.59
		1388.36		769.889		1886.04		2563.8								1275.14	1140.13	535.59	1426.04			337.42
		1388.36		769.714		1885.02		2561.59								1274.86	1138.78	535.15	1425.63			329.83
		1386.24		769.241		1883.51		2560.71								1274.46	1137.69	534.34	1423.32			328.2
		1383.07		767.824		1881.11		2559.84								1273.74	1136.59	528.1	1420.53			326.33
		1380.95		766.561		1879.83		2559.39								1273.22	1135.2	517.79	1419.41			322.5
		1380.86		765.947		1879.7		2558.97								1272.58	1134.16	513.93	1419.35			321.14
		1379.89		765.932		1878.74		2558.64								1270.25	1133.62	512.37	1416.01			321.14
		1376.72		765.134		1878.69		2556.08								1270.1	1130.36	508.03	1411.53			314.64
		1372.49		764.183		1877.31		2555.66								1268.66	1128.74	507.59	1407.97			311.11
		1370.37		763.232		1874.44		2555.58								1267.67	1128.5	501.52	1406.78			310.3
		1367.2		762.622		1873.5		2555.58								1263.71	1126.27	499.62	1404.91			310.3
		1367.1		761.805		1873.31		2555.42								1263.09	1124.12	493.86	1400.44			307.04
		1366.14		761.735		1873.01		2553.68								1262.96	1121.53	493.6	1397.37			304.87
		1359.79		758.001		1870.5		2553.06								1262.96	1117.01	488.84	1395.96			303.98
		1359.79		758.001		1870.31		2552.18								1261.78	1115.67	478.81	1388.57			300.81
		1358.86		757.469		1870.31		2552.05								1261.33	1106.76	473.31	1385.08			287.24
		1357.67		755.057		1868.71		2552.02								1259.52	1105.35	473.31	1384.61			284.78
		1356.61		754.69		1867.75		2551.13								1259.52	1098.66	469.83	1382.59			283.38
		1356.11		754.585		1867.12		2549.04								1258.79	1096.71	462.96	1380.08			280.47
		1349.21		752.77		1862.02		2548.98								1258.66	1095.31	461.65	1377.57			277.75
		1348.15		752.315		1860.74		2547.85								1256.49	1093.64	461.38	1375.33			273.95
		1347.09		751.819		1860.37		2540.87								1255.59	1089.18	453.78	1370.31			272.22
		1345.57		750.968		1859.41		2539.88								1253.71	1088.9	453.72	1368.64			268.8
		1344.97		750.802		1856.46		2539.55								1253.06	1086.95	453.51	1367.52			266.47
		1342.86		750.329		1856.03		2538.24								1252.77	1077.73	453.24	1367.22			265.25
		1341.82		750		1856.03		2536.7								1252.68	1070.67	452.7	1364.45			263.91
		1341.8		747.975		1855.81		2536.57								1252.68	1062.53	449.98	1363.24			263.58
		1340.74		746.944		1855.17		2534.3								1251.21	1057.1	449.76	1361.66			261.47
		1339.68		746.695		1854.7		2532.61								1250.87	1047.9	446.06	1357.96			251.16
		1338.62		745.779		1854.38		2532.14								1248.14	1042.6	445.64	1357.2			244.93
		1337.57		744.388		1852.84		2530.98								1247.83	1029.7	440.51	1356.9			242.76
		1337.57		743.259		1852.84		2530.05								1246.28	1026.98	437.51	1354.13			238.22
		1336.51		742.414		1852.46		2528.81								1245.55	1026.42	436.82	1351.9			235.97
		1333.33		741.819		1851.21		2527.91								1244.3	1026.09	435.34	1351.34			230.39
		1331.36		741.819		1851.21		2527.21								1243.92	1023.73	430.21	1344.37			229.74
		1330.16		741.346		1851.03		2523.46								1243.13	1023.38	429.37	1341.6			218.35
		1329.1		738.982		1850.07		2522.25								1241.41	1022.37	428.36	1340.46			205.6
		1326.98		736.867		1847.21		2521.88								1241.2	1017.76	425.99	1335			204.24
		1325.93		735.929		1846.36		2521.2								1240.63	1011.36	418.25	1334.21			190.94
		1322.75		732.653		1843.49		2518.37								1236.74	1010.98	411.2	1333.94			185.76
		1322.75		731.707		1843.38		2517.72								1234.19	1010.44	409.61	1332.65			182.81
		1321.69		731.633		1843.08		2517.25								1234.19	1009.69	406.86	1329.72			157.32
		1321.69		731.578		1843.01		2516.84								1231.86	1008.01	398.99	1328.94			134.43
		1319.58		731.418		1842.91		2516.76								1231.08	1001.88	398.72	1325.96			131.37
		1318.59		731.352		1841.95		2515.14								1229.5	999.58	398.72	1324.97
		1318.52		730.945		1841.47		2514.83								1229.37	993.34	398.18	1320.38
		1317.46		730.102		1840.6		2513.17								1228.76	990.36	397.09	1320.22
		1315.34		729.362		1839.83		2512.99								1228.6	982.35	392.18	1317.06
		1313.31		727.162		1837.82		2510.81								1228.25	981.95	388.75	1313.12
		1313.23		726.825		1837.65		2510.29								1227.21	973.53	387.96	1307.54
		1311.11		726.531		1837.23		2509.92								1226.28	973.53	370.51	1307.29
		1306.88		724.326		1836.36		2508.8								1225.58	972.72	365.63	1303.64
		1306.88		724.31		1835.87		2507.97								1224.08	971.64	355.32	1302.24
		1306.88		723.853		1835.64		2505.12								1223.88	971	345.17	1301.41
		1305.82		723.469		1835.22		2501.26								1223.12	966.45	344.74	1299.45
		1303.6		722.336		1834.41		2499.47								1223.12	965.67	329.83	1286.9
		1299.47		721.388		1833.55		2498.88								1222.05	965.62	326.03	1275.18
		1295.24		720.249		1832.4		2497.74								1221.62	963.66	310.02	1273.79
		1294.18		719.125		1832.31		2495.91								1221.57	960.87	307.58	1272.11
		1294.18		718.777		1831.92		2494.72								1221.06	955.63	300.81	1253.99
		1294.18		718.652		1831.71		2491.5								1220.19	953.73	300.28	1252.59
		1289.95		714.397		1828.57		2491.27								1219.47	953.62	297.01	1250.56
		1288.89		713.451		1828.54		2489.82								1219.11	951.39	296.73	1249.52
		1286.77		711.56		1826.35		2487.08								1219	951.29	281.82	1246.34
		1285.44		711.087		1826.14		2485.71								1218.58	947.76	274.76	1245.61
		1283.6		710.614		1825.65		2482.78								1218.25	946.94	274.76	1244.49
		1278.31		706.832		1821.31		2480.12								1218.17	945.86	269.44	1237.89
		1277.25		706.359		1821.2		2477.06								1218.17	945.26	253.88	1237.52
		1270.9		703.565		1818.81		2476.54								1217.73	941.35	252.79	1235.85
		1270.9		703.522		1818.42		2475.1								1216.54	939.62	249.84	1234.73
		1268.78		701.159		1818.1		2474.09								1214.23	937.45	248.73	1230.55
		1266.67		699.986		1817.1		2473.47								1212.74	936.36	225.4	1227.2
		1265.61		699.343		1817.02		2471.94								1212.69	935.77	209.12	1225.8
		1262.43		697.113		1816.55		2471.61								1210.62	930.39	205.33	1225.53
		1261.38		696.903		1816.53		2470.91								1209.9	930.19	180.37	1225.22
		1259.26		696.06		1815.19		2470.43								1208.64	924.42	163.29	1222.06
		1257.14		695.706		1815.04		2468.49								1207.46	922.94	147.1	1221.51
		1256.09		694.598		1814.56		2468.06								1205.66	922.11		1211.86
		1253.13		693.089		1813.56		2466.02								1205.66	917.1		1206.75
		1252.69		692.857		1813.28		2465.07								1204.71	917.1		1206.47
		1250.79		692.515		1813.13		2464.35								1204.5	915.97		1198.95
		1250.79		692.377		1813.08		2462.19								1204.35	907.6		1195.68
		1250.79		692.377		1812.68		2458.67								1203.23	907.6		1190.93
		1245.5		689.339		1811.85		2458.5								1203.23	907.06		1189.82
		1244.44		688.776		1811.37		2457.89								1202.44	903.14		1187.22
		1243.39		688.563		1810.42		2457.7								1202.07	901.63		1186.75
		1242.33		687.617		1808.76		2457.47								1199.42	899.19		1185.79
		1239.58		686.975		1808.29		2456.37								1198.54	897.02		1184.67
		1237.04		684.611		1805.88		2454.81								1197.86	893.38		1179.22
		1235.98		684.293		1805.64		2452.48								1197.09	888.61		1175.03
		1232.8		682.247		1804.68		2451.13								1197	888.07		1171.41
		1232.34		682.058		1804.5		2450.51								1196.36	883.18		1166.1
		1231.75		680.013		1803.95		2450.28								1195.72	873.14		1164.53
		1228.54		677.046		1802.72		2447.49								1195.26	871.06		1164.15
		1227.51		676.573		1802.72		2447.43								1193.74	869.95		1158.46
		1226.45		675.627		1801.81		2447.24								1192.86	860.46		1156.61
		1224.34		672.791		1801.34		2446.97								1192.65	856.56		1155.82
		1223.28		670.123		1800.02		2445.83								1190.47	854.15		1154.95
		1222.22		669.481		1799.03		2445.73								1189.5	853.88		1151.86
		1221.16		668.063		1798.65		2444.9								1188.99	853.77		1149.75
		1220.11		668.063		1798.47		2444.04								1183.59	853.06		1149.09
		1216.93		665.306		1794.17		2444.01								1182.17	850.7		1146.02
		1215.87		664.321		1793.35		2442.86								1179.84	850.35		1145.74
		1211.64		661.444		1790.35		2440.82								1179.84	845.2		1142.82
		1209.52		660.714		1788.91		2440.31								1178.7	840.66		1142.31
		1208.47		660.498		1788.04		2439.14								1175.93	839.27		1141.83
		1204.23		659.552		1785.63		2438.26								1172.58	832.85		1135.98
		1201.06		659.08		1784.18		2436.2								1171.84	832.85		1134.97
		1197.88		657.757		1783.11		2435.9								1171.21	831.46		1132.86
		1197.31		657.379		1782.7		2435.41								1169.75	831.09		1131
		1195.77		656.373		1781.39		2434.92								1168.88	830.9		1128.91
		1193.65		655.77		1780.79		2434.89								1168.88	827.02		1125.36
		1190.48		652.46		1777.43		2434.79								1168.01	825.66		1125.1
		1190.48		652.439		1777.33		2432.66								1166.97	823.76		1115.18
		1189.42		650.873		1776.47		2430.77								1161.28	820.02		1107.8
		1182.01		642.792		1768.75		2430.66								1161.21	816.43		1107
		1178.84		638.265		1766.82		2430.1								1159.06	816.12		1106.68
		1178.84		637.331		1765.8		2429.59								1156.3	812.64		1106.62
		1176.72		636.858		1763.93		2429.25								1153.97	811.37		1106.21
		1176.72		636.385		1763.34		2428.47								1151.52	811.28		1105.01
		1175.72		636.385		1763.13		2426.94								1151.43	808.86		1102.5
		1173.43		634.021		1760.56		2426.53								1151.43	806.63		1096.92
		1171.43		633.681		1760.25		2426.49								1150.21	806.55		1096.64
		1170.37		633.548		1760.25		2425.51								1149.26	804.4		1093.85
		1170.37		633.548		1759.96		2424.99								1149.26	802.33		1092.46
		1170.37		633.548		1758.95		2424.5								1149.09	800.15		1090.78
		1170.37		633.548		1758.58		2423.86								1145.62	799.34		1090.5
		1169.31		633.076		1758.58		2422.39								1145.51	799.07		1088.8
		1169.31		632.13		1758.5		2420.41								1144.89	789.84		1087.16
		1168.25		632.13		1758.02		2417.55								1144.89	789.03		1083.78
		1167.2		631.657		1757.66		2416.49								1144.43	782.25		1079.82
		1164.02		630.558		1756.56		2416.46								1143.31	780.35		1078.23
		1161.9		627.402		1755.22		2415.87								1142.13	779.8		1077.86
		1158.59		626.226		1754.29		2414.08								1140.52	775.73		1075.44
		1154.5		624.565		1753.32		2412.24								1137.11	775.39		1074.81
		1154.5		623.469		1753.24		2409.62								1136.75	774.92		1073.49
		1153.44		622.949		1751.65		2408.16								1134.82	773.56		1071.37
		1147.66		620.075		1749.75		2407.06								1134.54	770.58		1068.19
		1147.09		618.892		1749.26		2406.7								1132.26	767.31		1065.05
		1146.03		617.473		1748.98		2404.08								1130.63	766.47		1064.56
		1144.97		617.141		1747.31		2403.53								1127.66	762.44		1064
		1141.8		613.776		1743.14		2403.39								1127.66	761.45		1057.58
		1140.74		613.508		1742.23		2401.04								1127.66	760.05		1055.81
		1138.62		613.218		1741.75		2398.88								1127.66	758.37		1054.24
		1138.62		613.218		1741.27		2398.8								1126.57	755.59		1052.01
		1135.45		612.273		1739.89		2397.65								1126.57	753.08		1051.06
		1131.22		609.436		1737.2		2397.65								1123.78	749.96		1044.74
		1129.1		605.83		1736.33		2397.08								1123.14	746.67		1043.41
		1129.1		605.83		1736.24		2396.79								1120.97	746.39		1038.61
		1129.1		605.535		1736.13		2394.9								1115.16	745.62		1038.06
		1128.36		604.879		1735.4		2392.42								1112.91	745.27		1035.27
		1126.98		603.762		1733.55		2392.28								1111.85	742.76		1034.71
		1125.93		603.659		1733.55		2392.15								1111.6	732.19		1034.7
		1123.81		602.344		1733.32		2391.68								1109.36	721.84		1033.87
		1122.75		601.871		1732.53		2386.08								1106.06	721.28		1027.46
		1121.69		600.925		1731.74		2385.37								1104	715.77		1027.18
		1119.58		600		1731.58		2384.18								1103.83	714.41		1021.6
		1116.4		599.49		1731.34		2383.16								1091.4	712.64		1016.75
		1115.34		599.173		1731.27		2381.17								1087.07	710.13		1015.46
		1108.99		595.011		1727.8		2378.11								1085.61	705.46		1011.83
		1108.99		593.466		1727.77		2377.55								1085.09	703.15		1011.83
		1107.94		590.997		1725.84		2377.04								1084.88	699.22		1011.55
		1105.82		589.796		1725.53		2376.6								1082.91	699.22		1004.58
		1104.76		589.478		1725.37		2374.01								1082.72	698.95		1003.82
		1103.7		589.186		1724.86		2370.51								1081.73	697.02		990.07
		1102.94		589.118		1724.41		2370.01								1080.54	694.34		980.31
		1102.65		589.005		1724.08		2368.88								1079.55	693.39		975.324
		1102.65		588.472		1723.86		2367.59								1077.58	692.83		974.17
		1098.6		586.902		1722.46		2366.75								1071.4	690.88		973.61
		1098.41		586.742		1722.36		2366.45								1071.4	688.64		971.629
		1097.35		585.796		1722.13		2364.8								1067.75	688.37		969.254
		1094.18		584.85		1720.66		2364.34								1062.67	687.82		965.8
		1091.01		581.541		1717.58		2363.17								1062.67	686.7		964.504
		1088.89		581.102		1717.14		2362.91								1058.83	686.42		963.977
		1087.7		580.927		1716.29		2362.84								1057.25	686.42		962.45
		1084.66		580.122		1715.23		2362.24								1055.57	685.65		961.293
		1082.54		579.177		1713.34		2361.97								1049.15	684.57		960.018
		1082		578.916		1712.38		2361.28								1044.35	681.04		958.83
		1078.37		577.551		1711.79		2361.06								1042.38	678.33		955.532
		1068.78		570.194		1709.36		2361.02								1042.24	675.54		954.36
		1067.72		570.165		1709.12		2360.93								1040.28	672.9		953.733
		1066.67		569.689		1708.96		2359.8								1038.41	671.91		952.121
		1066.67		569.248		1708.64		2359.65								1037.6	670.46		952.102
		1065.61		568.263		1708.39		2359.18								1037.6	664.22		950.46
		1065.61		567.83		1708.16		2359.18								1036.32	664.11		945.768
		1065.61		567.612		1708.16		2358.79								1033.75	662.59		940.755
		1061.38		565.466		1705.25		2358.65								1025.31	661.6		939.86
		1060.32		564.236		1704.34		2358.65								1022.79	660.48		939.171
		1058.2		560.809		1702.23		2357.61								1022.79	655.46		937.852
		1057.14		560.654		1702.21		2356.12								1021.8	654.9		937.324
		1056.09		559.803		1700.84		2355.01								1020.73	653.51		937.081
		1051.85		556.483		1698.83		2353.39								1020.73	648.21		932.88
		1049.73		554.878		1698.35		2352.09								1019.74	647.94		932.6
		1048.68		553.046		1696.19		2351.34								1015.51	643.6		932.05
		1043.39		550.809		1692.82		2350.82								1002.86	643.33		931.978
		1039.15		546.554		1690.96		2350.75								993.56	640.4		931.49
		1038.42		545.497		1690.49		2350.51								991.583	637.36		930.93
		1035.98		542.199		1685.5		2350								991.583	634.54		930.37
		1035.98		541.826		1685.23		2348.98								989.963	629.76		922.546
		1033.86		541.633		1684.85		2348.86								971.758	629.76		922.019
		1033.86		540.88		1684.28		2348.28								969.8	629.49		919.892
		1031.75		540.306		1683.32		2346.94								969.124	627.57		918.549
		1031.75		540.206		1682.92		2345.84								963.846	622.16		914.47
		1030.69		539.935		1682.44		2344.45								963.015	617.8		911.028
		1030.69		539.935		1682.36		2342.84								963.015	616.41		906.94
		1029.63		539.255		1682.34		2342.35								962.178	614.74		905.658
		1028.57		538.776		1681.78		2342.32								961.904	614.46		900.442
		1025.4		536.748		1678.73		2342.27								957.41	609.44		899.211
		1025.4		536.625		1678.58		2340.78								941.689	608.6		898.29
		1023.28		535.207		1677.59		2340.31								941.1	606.15		895.5
		1019.05		532.843		1673.76		2339.8								939.967	604.42		894.279
		1019.05		532.669		1673.76		2339.72								939.204	602.9		892.991
		1013.76		530.696		1669.94		2337.97								934.145	596.61		891.87
		1012.7		530.479		1669.94		2337.76								931.394	596.05		890.2
		1012.7		529.82		1667.07		2336.83								931.394	592.7		890.088
		1010.58		528.143		1665.98		2336.79								925.71	587.68		889.561
		1010.58		527.551		1665.83		2334.78								923.609	587.27		889.09
		1010.09		525.797		1665.08		2334.27								922.232	586.07		888.81
		1008.47		524.514		1663.73		2334.07								917.648	584.61		885.46
		1007.41		523.387		1663.63		2332.66								915.663	581.19		884.811
		1006.35		523.087		1663.63		2332.23								915.172	580.65		881.38
		1005.29		522.914		1662.16		2332.14								909.146	580.65		878.262
		1005.29		522.045		1661.81		2330.87								907.431	577.93		873.2
		1004.23		520.077		1660.87		2330.77								904.623	570.39		868.978
		1002.12		518.186		1660.38		2330.61								903.98	568.44		866.21
		1001.06		517.856		1660.26		2329.17								899.365	567.6		863.7
		1001.06		517.856		1660.26		2326.53								898.793	566.48		861.325
		1001.06		517.824		1659.77		2325.47								897.554	561.74		860.91
		998.942		516.493		1659.73		2325								890.377	561.18		860.533
		997.884		516.417		1658.47		2323.83								890.377	561.11		858.68
		989.418		511.567		1654.36		2323.06								889.516	557.86		857.103
		986.243		510.788		1653.97		2322.96								879.195	555.96		856.45
		986.243		510.538		1653.37		2321.24								874.358	553.51		851.42
		982.011		506.839		1651.58		2320.41								873.454	551.14		848.834
		980.952		505.893		1650.83		2320.11								871.695	548.63		847.603
		980.952		505.017		1649.39		2318.37								870.885	548.08		845.492
		979.894		504.948		1649.16		2317.46								868.37	543.31		845.492
		979.894		504.592		1648.92		2316.89								855.876	543.05		841.466
		976.72		501.531		1645.57		2314.66								854.111	542.93		837.75
		976.72		501.407		1645.53		2313.2								853.147	541.1		835.24
		974.603		499.95		1642.7		2312.16								852.55	541.03		833.881
		971.429		499.274		1641.75		2311.83								845.953	539.71		833.617
		971.429		497.449		1641.34		2310.2								844.96	537.2		833.408
		968.254		496.457		1640.32		2310.13								844.774	536.96		832.915
		967.196		496.437		1640.27		2308.95								843.348	534.13		829.658
		967.196		495.982		1639.95		2308.67								843.073	532.62		829.39
		967.196		494.073		1638.88		2308.07								839.066	530.18		827.71
		964.021		491.226		1636.97		2305.62								837.713	529.67		825.2
		962.963		489.89		1635.66		2305.47								836.464	519.33		824.36
		962.963		489.8		1635.66		2305.47								835.905	516		816.55
		962.963		489.8		1635.54		2303.26								830.061	514.71		816.27
		962.963		489.8		1635.48		2302.2								825.734	513.9		815.969
		958.73		488.4		1634.43		2301.71								824.595	513.49		815.16
		954.497		486.398		1633.38		2301.02								823.039	513.21		812.09
		953.439		484.522		1632.29		2298.64								819.91	512.93		807.756
		951.323		482.253		1631.16		2297.8								819.264	512.82		807.087
		948.148		480.102		1629.26		2293.88								816.431	506.3		806.436
		944.973		477.017		1627.37		2293.4								812.338	504.28		806.013
		944.973		475.141		1626.64		2291.24								807.572	501.77		805.11
		937.566		468.75		1624.09		2291.17								807.572	501.69		803.72
		936.508		467.76		1623.77		2289.71								806.791	501.22		803.645
		934.391		466.178		1623.08		2287.95								805.391	497.89		801.716
		933.597		465.233		1622.82		2287.24								791.003	497.03		799.299
		930.159		460.977		1621.2		2284.69								787.406	494.8		798.42
		925.926		454.831		1617.96		2283.43								780.087	492.57		796.47
		925.926		454.831		1617.87		2281.63								779.591	491.11		792.56
		919.809		451.871		1614.48		2281.03								772.521	487.58		790.339
		919.577		451.665		1614.44		2279.02								767.279	481.34		788.756
		917.46		448.98		1613.96		2278.19								766.071	481.34		785.326
		917.46		448.978		1613.92		2276.69								765.202	481.13		784.798
		911.111		444.43		1610.15		2274.35								764.458	479.17		780.576
		910.053		444.184		1609.26		2274.24								761.032	478.07		778.33
		908.995		443.011		1609.26		2273.98								758.752	477.27		778.201
		907.937		440.816		1607.73		2273.46								752.178	473.88		777.712
		905.82		439.393		1606.73		2269.9								749.573	472.39		773.451
		904.762		439.229		1605.91		2269.66								743.072	471.3		772.131
		903.704		437.81		1605.77		2269.64								725.138	468.86		768.57
		902.645		437.582		1605.77		2269.28								718.439	467.75		768.01
		894.18		435.067		1602.87		2268.95								717.695	466.07		767.875
		892.823		434.501		1602.09		2267.78								713.106	465.33		764.479
		892.063		433.555		1600.85		2265.31								711.493	461.81		760.48
		888.216		432.61		1599.46		2264.66								699.337	455.75		760.2
		886.773		431.633		1598.05		2263.56								697.105	455.02		751.284
		885.714		431.309		1597.57		2261.97								693.631	453.94		747.854
		882.54		429.688		1595.64		2261.84								681.724	450.68		746.798
		880.423		427.882		1593.93		2260.71								680.483	450.41		741.016
		879.365		426.936		1591.6		2260.64								678.995	440.97		740.748
		877.249		426.554		1591.45		2259.77								678.375	439.01		739.56
		877.249		426.531		1591.18		2259.6								677.134	438.47		739.28
		877.249		425.422		1590.62		2258.86								665.35	438.2		736.771
		873.016		418.898		1586.74		2255.61								664.358	437.9		734.659
		864.55		413.227		1582.62		2254.3								659.272	437.62		734.53
		864.55		412.289		1581.37		2252.91								654.931	432.6		734.321
		863.492		411.807		1581.07		2250.24								653.696	432.23		731.496
		858.043		405.187		1578.52		2249.09								651.21	426.8		730.63
		857.143		405.093		1578.47		2248.16								641.411	426.75		730.213
		856.085		401.878		1576.73		2247.43								640.79	426.47		726.105
		852.91		400.459		1575.81		2246.9								609.408	426.19		725.976
		850.794		398.497		1574.38		2245.26								604.447	425.63		724.364
		850.794		397.623		1573.94		2242.35								590.182	422.56		722.521
		848.677		396.677		1573.42		2242.25								564.01	421.72		707.215
		845.503		395.169		1572.11		2239.29								547.76	419.48		705.821
		844.444		393.878		1572.01		2238.53								529.775	418.12		703.521
		842.328		393.367		1571.99		2236.93								276.054	415.68		703.01
		842.328		392.895		1571.62		2236.05								275.004	414.05		701.535
		841.27		391.949		1571.51		2235.32								270.866	413.92		699.38
		841.27		391.476		1571.51		2232.68								270.604	412.42		699.118
		840.212		391.003		1571.03		2232.14								252.447	408.62		698.55
		837.037		389.819		1570.62		2232.13								250.392	407.81		693.25
		835.979		388.639		1569.77		2230.1								244.483	404.43		691.329
		833.862		386.961		1568.64		2229.02								203.1	403.74		689.007
		828.571		383.28		1564.41		2228.84								197.249	400.48		688.78
		828.571		382.966		1563.93		2228.15								190.772	399.69		687.11
		827.513		381.547		1563.81		2227.31									399.13		684.521
		827.513		381.269		1563.39		2226.3									398.57		681.123
		827.513		380.602		1563.31		2225.64									397.77		679.3
		827.513		380.394		1563.13		2225.62									396.62		676.825
		825.397		380.129		1562.85		2224.62									389.09		673.72
		824.339		379.476		1562.41		2224.57									389.09		672.6
		824.339		378.711		1561.77		2224.24									386.58		671.159
		821.164		378.049		1560.92		2223.16									385.19		670.535
		821.164		377.098		1560.46		2222.98									383.93		667.564
		821.164		376.642		1560.11		2221.43									383.79		667.3
		817.989		374.208		1558.11		2220.97									383.66		666.47
		816.931		372.782		1557.51		2220.88									383.66		665.63
		814.815		372.092		1556.57		2220.41									381.76		662.686
		814.815		371.867		1556.57		2219.95									380.72		660.771
		814.815		369.197		1556.22		2219.6									380.41		659.77
		812.698		367.836		1553.7		2218.09									378.51		650.216
		811.64		365.657		1553.49		2216.15									378.49		646.785
		809.524		362.57		1551.15		2215.57									377.93		644.674
		807.407		360.125		1549.77		2215.36									376.26		639.133
		805.291		359.756		1549.35		2215.25									374.17		638.077
		804.233		358.634		1547.14		2214.67									373.08		630.76
		803.175		358.131		1546.67		2213.83									372.36		630.424
		803.175		357.653		1546.52		2212.86									366.37		629.824
		801.058		355.066		1544.19		2211.99									365.48		629.64
		796.825		353.061		1541.87		2211.09									362.87		623.402
		794.709		350.944		1540.03		2210.06									362.77		622.632
		789.418		347.092		1537.77		2210.04									356.8		622.39
		785.185		344.669		1535.84		2208.7									356.26		615.119
		780.952		342.778		1535.36		2208.67									354.78		614.515
		780.952		342.402		1535.2		2205.01									354.51		613.389
		779.894		342.402		1534.89		2203.98									348.93		612.744
		779.894		342.305		1534.88		2203.84									348.65		608.254
		779.894		341.515		1534.68		2203.41									347.85		607.74
		779.894		341.463		1534.19		2202.68									346.49		606.994
		777.778		339.941		1533.56		2201.52									344.32		603.98
		775.661		338.776		1533.33		2201.03									344.19		603.771
		773.545		338.18		1533.03		2200.7									343.3		601.578
		773.545		336.988		1532.81		2199.36									342.96		600.077
		771.429		335.251		1532.15		2198.63									342.23		600.07
		771.429		335.213		1532.11		2198.36									340.84		598.758
		770.37		334.741		1531.63		2197.64									339.72		595.673
		768.254		333.987		1530.3		2196.88									339.72		595.327
		768.254		333.795		1530.06		2195.82									336.45		593.744
		760.847		325.757		1525.99		2195.6									334.7		591.897
		759.788		323.98		1523.5		2190.91									334.55		589.75
		753.439		321.461		1519.93		2189.78									333.87		585.036
		743.915		315.829		1516.56		2189.47									331.63		582.661
		742.857		315.829		1516.56		2187.24									331.36		581.1
		740.741		313.937		1515.83		2185.99									327.56		578.439
		739.683		312.992		1515.59		2185.84									325.78		577.957
		735.547		310.999		1513.7		2185.58									324.94		576.592
		735.45		309.568		1513.22		2185.38									324.51		572.079
		733.333		309.209		1512.58		2184.18									323.7		568.82
		732.359		309.209		1512.29		2183.98									323.27		568.55
		731.217		306.845		1511.65		2182.38									321.8		565.2
		726.984		303.471		1510.83		2182.32									321.04		564.08
		725.926		302.283		1510.29		2180.47									319.63		563.322
		720.635		299.111		1508.36		2178.53									316.7		562.038
		715.344		295.498		1505.52		2177.28									316.01		558.443
		715.298		294.831		1505.14		2176.54									315.56		557.11
		711.908		291.281		1503.5		2176.38									315.18		556.008
		710.053		290.807		1502.82		2173.43									313.5		554.04
		701.587		285.714		1500.16		2173.39									313.45		549.411
		697.355		283.206		1498.21		2172.62									312.95		545.11
		697.355		283.163		1497.75		2172.13									311.27		543.16
		696.296		281.787		1496.27		2172.08									310.99		543.078
		694.18		280.102		1492.83		2169.68									310.4		541.497
		694.18		279.896		1492.59		2169									308.5		539.043
		693.278		279.896		1492.2		2166.84									308.48		538.7
		693.122		279.138		1491.72		2165.14									305.69		530.411
		691.005		276.531		1490.27		2164.8									305.52		529.356
		687.831		273.75		1489.81		2163.41									301.51		526.151
		685.714		273.614		1489.81		2162.84									301.23		524.75
		684.656		272.005		1489.33		2162.62									300.4		515.945
		684.656		272.005		1489.33		2160.76									300.36		510.842
		683.598		270.44		1488.94		2160.42									300.36		509.037
		682.54		269.101		1488.85		2160.2									296.02		502.71
		681.481		269.022		1488.37		2159.26									295.65		501.442
		681.481		268.293		1488.3		2158									295.21		498.52
		680.423		262.97		1485.98		2157.59									292.22		497.426
		678.307		261.93		1484.82		2156.97									291.68		496.634
		678.307		261.93		1484.69		2156.48									289.52		492.94
		678.307		260.788		1483.6		2156.32									287.88		490.43
		678.307		260.714		1483.12		2154.52									287.84		480.224
		677.995		260.714		1482.64		2153.57									287.61		479
		677.249		260.117		1480.73		2152.24									287.07		476.21
		675.132		259.093		1478.94		2151.76									285.98		476.195
		674.074		258.69		1478.82		2151.69									284.5		474.731
		671.958		257.202		1477.86		2151.68									283.81		473.148
		669.841		255.837		1475.47		2150.71									279.76		472.86
		666.667		253.892		1472.61		2148.15									277.84		472.62
		665.609		251.055		1471.71		2148.15									276.13		470.773
		664.55		248.843		1471.65		2147.97									275.29		470.63
		663.492		248.229		1471.23		2147.19									274.46		468.95
		662.434		246.802		1471.17		2146.7									264.69		465.183
		657.143		243.473		1469.26		2145.81									262.65		462.593
		657.143		243.018		1468.99		2145.03									260.48		459.543
		656.085		242.495		1467.83		2144.48									258.56		459.19
		653.968		239.708		1466.39		2143.88									256.33		458.2
		651.852		238.776		1464.61		2143.78									253.82		458.07
		649.735		235.865		1464.48		2141.82									251.58		457.79
		648.677		235.453		1464.01		2140.91									250.44		455.84
		647.619		234.035		1462.57		2140.83									248.52		452.037
		645.503		232.616		1462.2		2140.34									246.91		448.59
		643.386		230.517		1460.98		2138.85									244.89		446.91
		643.386		230.3		1460.74		2138.77									240.67		445.24
		642.328		229.78		1460.74		2138.36									238.48		444.121
		640.212		227.888		1460.66		2138.11									235.69		443.857
		640.212		227.551		1460.66		2137.24									234.16		442.903
		635.979		223.633		1458.27		2136.38									232.9		441.482
		633.862		221.388		1455.8		2135.2									228.19		439.399
		631.473		219.851		1453.9		2134.55									224.12		438.862
		630.688		217.857		1453.39		2134.37									221.13		438.538
		628.571		216.541		1452.15		2134.18									203.89		434.565
		624.339		213.039		1449.36		2134.09									200.82		434.565
		623.28		212.755		1448.71		2133.5									200.26		431.85
		619.048		209.193		1448.24		2132.9									196.08		430.73
		616.931		206.404		1447.12		2132.86									194.27		429.871
		615.873		206.217		1445.85		2132.65									194.04		428.551
		608.466		203.096		1441.46		2131.47									191.06		427.045
		607.407		201.655		1440.59		2131.26									188.85		424.32
		606.349		201.151		1439.64		2130.61									186.88		421.69
		604.233		199.171		1438.68		2130.53									174.32		416.033
		604.233		197.347		1438.35		2129.68									162.61		408.69
		602.116		195.795		1437.47		2129.64									159.3		407.707
		600		191.483		1435.34		2129.64									150.62		407.58
		600		191.483		1435.06		2129.04									149.26		404.274
		597.884		191.01		1432.98		2128.93									137.56		398.732
		597.204		190.537		1432.95		2128.61									133.04		398.468
		594.709		188.086		1432.17		2128.61									132.68		398.204
		592.989		182.927		1431.52		2126.29									128.91		396.695
		592.593		181.081		1431.51		2126.13											388.728
		591.534		180.136		1431.51		2126.02											388.704
		590.476		178.245		1431.04		2125.09											378.57
		590.476		178.245		1431.04		2124.47											378.413
		590.476		178.061		1430.56		2124.47											377.687
		589.418		176.829		1430.24		2122.95											376.038
		582.011		173.469		1426.74		2122.29											374.093
		580.952		172.143		1424.94		2121.46											372.71
		580.952		170.241		1424.83		2119.91											366.077
		579.894		169.29		1423.8		2118.88											364.9
		578.836		167.857		1423.49		2118											356.12
		572.487		161.206		1420.82		2117.73											353.18
		568.254		152.714		1418.87		2115.97											350.39
		562.963		148.931		1416.26		2114.87											348.16
		560.847		143.527		1415.75		2114.83											339.622
		556.614		139.796		1414.49		2114.66											339.094
		552.381		134.615		1413.36		2114.58											336.455
		552.381		134.576		1412.4		2112.24											335.323
		552.381		133.802		1411.45		2112.07											334.49
		551.323		130.492		1411.43		2112.07											329.47
		551.323		130.019		1411.43		2109.47											327.51
		551.323		129.074		1411.43		2108.48											323.788
		548.148		128.257		1410.97		2107.65											321.201
		546.032		126.968		1410.01		2107.3											316.35
		546.032		126.71		1409.51		2106.12											315.344
		544.973		126.531		1409.06		2105.42											315.08
		538.624		120.091		1407.58		2105.13											306.59
		536.508		117.457		1407.09		2104.75											306.108
		533.333		110.204		1405.71		2104.32											303.8
		529.101		103.189		1402.81		2103.64											303.205
		523.809		89.587		1400.56		2103.64											302.414
		523.809		84.158		1400.38		2103											297.38
		523.809		83.49		1399.98		2102.96											293.828
		519.577		13713.8	Mouse 2	1393.08		2102.65											293.472
		510.053		13641.3		1392.6		2102.1											289.483
		506.878		13027		1391.26		2100.84											285.95
		505.82		12800.7		1390.65		2100.77											283.942
		505.82		11986.1		1390.65		2100.51											281.48
		504.762		11532.4		1389.86		2100.19											279.81
		504.762		10578.4		1388.22		2100											279.456
		500.529		10277.7		1388.01		2099.49											267.81
		500.529		9032.65		1387.54		2099.35											263.886
		497.354		9012.32		1387.13		2098.88											258.553
		497.354		8372.72		1386.65		2098.77											253.86
		492.063		8364.64		1383.82		2098.42											251.62
		486.772		8335.63		1383.77		2098.1											248.84
		485.714		8198.2		1381.55		2094.97											230.823
		480.423		8194.9		1381.54		2093.73											228.831
		479.365		8137.43		1380.39		2093.53											225.887
		469.841		8103.1		1378.11		2091.33											225.608
		465.608		8008.15		1378		2091.33											220.081
		464.55		7887.2		1377.5		2088.26											211.901
		462.434		7798.78		1377.5		2087.76											211.053
		462.434		7779.59		1374.18		2086.66											210.581
		446.561		7673.21		1373.7		2085.68											206.688
		444.444		7579.66		1373.16		2084.82											202.26
		443.386		7327.02		1372.27		2084.72											201.7
		439.153		7141.65		1371.89		2083.6											180.234
		438.095		7137.97		1371.71		2082.16											161.498
		432.804		7118.27		1371.23		2081.38											150.943
		426.455		7014.6		1371.19		2080.78											148.04
		426.455		6979.18		1370.83		2080.32											131.95
		425.397		6783.02		1370.36		2080.13											110.568
		424.339		6676.97		1369.41		2077.36											107.929
		416.931		6652.24		1368.95		2076.96											32.64
		415.873		6569.59		1368.95		2076.87
		415.873		6559.18		1366.89		2076.44
		411.64		6526.33		1366.81		2074.03				Figure 6J			SDH+ fibers
		411.443		6494.02		1366.16		2073.77							3m C57Bl	mdx 3m SDH+	mdx 3m+ABX SDH+	GFM3m SDH+
		398.942		6464.12		1365.83		2073.64							55.77	70.269	78.451	64.858
		398.942		6424.43		1365.83		2073.26							58.64	65.332	77.549	63.892
		398.942		6300.17		1365.69		2072.34							58.53	63.678	76.99	63.181
		397.884		6255.22		1364.37		2070.92							53.01	63.362	76.718	59.42
		391.534		6097.45		1363.87		2069.94							60.72	61.515	72.361	49.346
		388.36		6057.65		1363.66		2069.93							62.1	60.952	72.063	45.928
		385.185		6027.3		1363.31		2069.43								67.354	69.877	58.325
		383.069		5905.18		1363.21		2069.43								64.984	74.687	57.658
		382.011		5895.41		1363.15		2068.07										49.997
		379.894		5849.81		1362.44		2066.48										57.655
		377.778		5789.66		1362.12		2066.45							Mean of n=12 images/animal
		371.751		5783.41		1361.3		2065.6
		365.079		5748.25		1361.21		2065.13				Figure 6K			Po(kN/m2)			Tetanic force
		364.021		5545.41		1360.48		2065.11								Mice	3m C57BL	3m mdx	3m mdx + ABX	3m GFmdx
		361.905		5532.36		1360.32		2062.59								T1	93	47	35	18
		360.847		5495.2		1359.99		2061.02								T2	89	51	31	23
		355.556		5494.19		1359.65		2059.97								T3	88	49	36	23
		354.497		5441.38		1358.03		2057.97								T4	92	50	38	19
		349.206		5421.49		1356.94		2056.2								T5				21
		339.683		5376.68		1353.67		2056.17
		299.471		5288.47		1352.68		2054.08
		294.18		5207.37		1351.17		2053.56
		277.249		5171.43		1351.13		2052.57
		274.074		5135.55		1350.19		2050.97
		252.91		5086.26		1350.11		2050.7
		243.386		5062.76		1348.75		2050.47
		213.757		5041.84		1347.78		2050.09
		130.159		5000		1347.42		2049.2
		28075.2	Mouse 2	4986.92		1347.1		2048.98				Figure 6L			ALT					AST					CPK
		22603.5		4977.89		1346.46		2048.94							3m C57Bl	3m mdx	3m mdx + ABX	3m GFmdx		3m C57Bl	3m mdx	3m mdx + ABX	3m GFMmdx		3m C57Bl	3m mdx	3m mdx + ABX	3m GFMmdx
		20580.3		4951.22		1341.99		2047.45							15	75.6522	60	120		40	297.391	480	780		502.5	1786.96	2838	60420
		18324.5		4942.35		1338.34		2043.37							17.5	135.938	72	140		37.5	459.375	846	1250		652.5	1720.31	468	46940
		15693.2		4940.15		1338.12		2043.25							18	135.849	54	162.5		35	577.359	444	1125		770	2213.21	3198	35475
		13877.9		4841.06		1337.86		2043.06							20.25	175.862	72	120		45	781.034	390	860		347.5	5394.83	426	49770
		10771.6		4797.39		1337.65		2042.9							16.25	110.345	70	130		42.5	586.207	589	700		360	2193.1	2987	52920
		8456.03		4758.81		1337.65		2042.64							21	62.1	68	130		35	558.9	657	820		410	3601.8	578	59870
		7181.08		4748.41		1336.43		2042.6								89.5784	75	130			635.58	615	760			1650	657	51360
		7051.85		4740.6		1336.11		2040.31								109.657	71	106			579	709	920			2068	1985	55080
		6558.87		4719.08		1335.06		2040.25										104					705					53578
		6543.7		4701.98		1335.01		2039.53										109					710					47880
		6510.9		4675.45		1333.76		2038.96
		6429.68		4672.57		1333.69		2038.18
		6427.42		4614.5		1333.56		2038.11
		6409.06		4611.25		1333.09		2037.44
		6275.11		4608.92		1331.87		2037.24
		5996.49		4596.98		1331.86		2037.19
		5927.86		4564.17		1331.69		2037.16
		5839.16		4562.24		1331.16		2035.2
		5786.24		4551.03		1331.03		2034.69
		5549.81		4515.84		1330.32		2034.15
		5355.56		4506.16		1330.1		2033.78
		5190.48		4492.03		1329.46		2033.35
		4701.23		4448.47		1328.83		2033.05
		5022.22		4424.48		1326.66		2032.36
		5012.13		4415.81		1325.92		2030.61
		4995.77		4414.98		1325.6		2030.1
		4946.05		4380.62		1325.6		2029.77
		4849.73		4380.39		1325.12		2029.18
		4794.71		4366.48		1323.38		2029.08
		4743.91		4310.43		1323.22		2026.65
		4697.02		4306.62		1322.71		2026.3
		4689.95		4284.49		1322.46		2025.95
		4676.19		4267.47		1322		2025.49
		4664.55		4215.26		1321.76		2025.45
		4647.62		4205.62		1321.26		2023.98
		4645.5		4188.56		1321.26		2023.3
		4451.69		4165.2		1321.14		2022.96
		4562.96		4159.91		1321.08		2022.53
		4515.87		4157.12		1320.78		2022.45
		4492.55		4132.5		1320.07		2022.45
		4487.83		4129.06		1319.71		2021.32
		4430.35		4123.35		1318.88		2020.92
		4340.6		4111.97		1318.74		2020.92
		4400.72		4105.72		1318.21		2019.52
		4290.82		4104.72		1317.88		2018.73
		4369.5		4091.92		1317.35		2018.44
		4344.97		4080.08		1316.27		2018.3
		4186.24		4065.31		1315.88		2017.35
		4182.08		4034.51		1315.41		2017.16
		4177.78		4024.92		1314.56		2016.09
		4172.49		3953.52		1313.97		2015.82
		4127.41		3953.06		1313.36		2015.31
		4139.18		3939.74		1312.54		2014.76
		4126.98		3936.15		1312.31		2014.49
		4079.14		3925.06		1312.1		2014.28
		4046.56		3892.66		1312.06		2013.79
		4033.86		3884.07		1312.02		2010.86
		4015.35		3873.35		1311.66		2010.71
		4010.58		3869.83		1311.11		2010.2
		3995.77		3867.99		1311.11		2009.69
		3993.8		3856.1		1310.38		2008.51
		3978.84		3855.13		1310.16		2007.85
		3970.37		3843.18		1308.98		2007.52
		3959.79		3838.78		1307.28		2006.33
		3953.44		3820.54		1307.21		2005.21
		3944.97		3818.72		1307.01		1999.79
		3943.91		3816.01		1306.79		1999.33
		3939.68		3813.3		1305.73		1998.98
		3932.28		3795.92		1303.94		1998.71
		3926.98		3781.45		1303.9		1998.53
		3913.23		3747.21		1302.51		1998.02
		3913.23		3744.9		1301.31		1996.94
		3901.59		3689.67		1301.13		1995.41
		3888.89		3655.9		1301.02		1991.31
		3861.38		3631.56		1300.6		1989.54
		3852.91		3584.11		1300.15		1989.01
		3840.21		3571.73		1299.16		1988.55
		3840.21		3571.07		1298.68		1988.27
		3837.04		3563.85		1296.9		1985.86
		3814.82		3548.11		1296.29		1985.82
		3802.12		3541.07		1295.7		1984.54
		3800		3528.46		1290.4		1984.51
		3794.71		3504.85		1288.65		1984.21
		3776.05		3456.18		1288.37		1983.02
		3770.37		3439.07		1287.6		1981.63
		3757.67		3430.03		1287.49		1981.63
		3738.62		3426.89		1285.78		1981.17
		3729.1		3410.79		1285.58		1980.93
		3720.64		3407.1		1285.01		1980.92
		3719.58		3390.17		1284.57		1980.16
		3714.29		3374.86		1283.39		1979.88
		3714.29		3359.76		1283.19		1979.59
		3710.05		3339.59		1283.13		1977.19
		3691.01		3333.97		1282.02		1975.38
		3688.89		3326.79		1281.09		1975.2
		3680.25		3321.13		1279.18		1974.57
		3674.37		3310.67		1277.66		1974.38
		3653.97		3305.1		1276.3		1974.15
		3650.79		3294.56		1274.84		1974.15
		3649.74		3293.55		1274.31		1972.96
		3638.09		3279.32		1273.38		1972.8
		3637.04		3271.2		1273.31		1971.94
		3632.8		3269.45		1272.26		1968.94
		3625.4		3251.22		1272.08		1968.7
		3622.85		3244.81		1271.51		1966.33
		3622.22		3240.08		1271.45		1966.26
		3611.64		3234.58		1271.33		1965.84
		3611.07		3234.05		1270.97		1963.8
		3610.58		3233.46		1268.22		1963.78
		3598.94		3233.14		1267.25		1963.37
		3592.59		3226.48		1266.77		1963.27
		3586.24		3225.55		1266.67		1960.57
		3573.55		3210.6		1265.6		1960.5
		3561.91		3203.65		1265.32		1959.9
		3530.16		3193.37		1265.24		1959.76
		3530.16		3130.41		1263.88		1958.83
		3522.67		3122.83		1263.88		1958.15
		3520.64		3122.08		1263.16		1957.68
		3516.4		3118.2		1262.85		1956.63
		3504.76		3114.39		1262.85		1955.54
		3502.65		3112.24		1261.89		1952.08
		3502.65		3107.88		1260.46		1950.51
		3499.47		3095.25		1259.5		1949.49
		3496.3		3094.91		1258.55		1948.98
		3492.06		3089.73		1257.76		1948.64
		3491.48		3077.04		1257.76		1946.48
		3486.77		3071.47		1257.61		1946.43
		3481.48		3068.93		1256.64		1945.82
		3479.36		3053.84		1256.63		1945.35
		3478.31		3035.91		1256.16		1944.46
		3474.07		3034.38		1255.2		1944.24
		3471.96		3020.11		1250.38		1943.88
		3470.78		3017.46		1249.95		1943.07
		3468.78		3005.73		1247.96		1943.02
		3460.32		2999.2		1247.56		1942.98
		3459.26		2989.64		1245.55		1941.33
		3443.39		2972.95		1245.3		1940.8
		3433.86		2961.98		1245.07		1940.59
		3428.57		2955.61		1244.11		1940.49
		3416.93		2913.85		1243.26		1939.99
		3415.87		2905.45		1243.26		1939.91
		3415.87		2896.48		1241.58		1939.39
		3414.82		2893.56		1241.58		1938.14
		3409.52		2891.24		1240.3		1935.63
		3406.35		2889.34		1239.72		1934.41
		3404.18		2887.73		1238		1933.5
		3394.71		2886.28		1237.52		1931.72
		3384.13		2884.15		1237.52		1931.57
		3375.66		2878.41		1237.35		1930.08
		3372.49		2866.99		1237.16		1929.09
		3366.14		2852.55		1237		1928.17
		3354.5		2852.25		1236.93		1927.5
		3350.26		2845.59		1236.52		1925.57
		3340.74		2842.27		1236.04		1923.72
		3329.1		2835.65		1234.94		1922.96
		3323.81		2835.23		1233.97		1921.84
		3319.58		2829.9		1233.22		1921.2
		3318.52		2821.65		1232.66		1920.92
		3317.46		2820.41		1232.31		1919.68
		3314.29		2818.63		1231.79		1918.83
		3310.05		2818.49		1231.57		1916.93
		3307.94		2815.11		1230.6		1916.38
		3302.65		2792.98		1229.88		1915.89
		3301.59		2792.35		1228.92		1914.7
		3294.18		2771.03		1228.45		1914.32
		3293.12		2758.97		1227.71		1914.21
		3292.06		2756.08		1227.71		1914.21
		3284.02		2714.35		1226.75		1913.22
		3282.54		2709.78		1226.74		1912.96
		3281.48		2708.26		1224.14		1912.71
		3274.07		2704.97		1223.96		1912.01
		3273.02		2703.59		1223.16		1911.99
		3271.85		2700.56		1222.88		1911.22
		3270.9		2698.18		1222.29		1910.71
		3270.23		2697.78		1221.92		1910.48
		3269.84		2696.75		1221.44		1909.77
		3259.26		2695.54		1218.89		1908.16
		3257.14		2684.7		1218.53		1907.93
		3249.74		2671.3		1218.4		1907.76
		3234.92		2663.85		1217.46		1907.49
		3227.51		2656.3		1217.36		1907.18
		3226.45		2645.39		1215.7		1905.61
		3221.16		2641.59		1215.66		1905.61
		3221.16		2633.1		1215.66		1905.06
		3219.05		2622.96		1215.09		1904.63
		3219.05		2622.94		1214.51		1904.41
		3217.99		2614.49		1213.23		1902.98
		3215.87		2610.1		1211.59		1902.55
		3214.82		2608.16		1203.6		1902.31
		3206.35		2608.03		1203.6		1900.95
		3204.23		2603.07		1203.08		1900.21
		3204.23		2598.83		1202.15		1899.89
		3199.43		2586.22		1201.69		1899.83
		3191.53		2578.24		1200.73		1899.81
		3191.53		2569.31		1200.22		1897.09
		3184.13		2564.26		1198.82		1896.07
		3181.75		2554.57		1198.3		1895.76
		3178.84		2551.55		1196.91		1895.41
		3176.72		2550.66		1194.92		1895.13
		3170.37		2548.54		1192.61		1894.56
		3159.79		2534.72		1191.64		1891.84
		3150.26		2528.42		1190.18		1891.33
		3143.91		2526.27		1187.31		1891.05
		3122.75		2524.39		1187.31		1890.9
		3120.64		2512.45		1186.73		1890.82
		3119.58		2511.77		1186.29		1889.77
		3118.52		2511.73		1186.23		1885.97
		3117.46		2507.42		1183.31		1885.47
		3116.4		2506.06		1182.38		1884.97
		3116.4		2499.49		1182.38		1884.95
		3116.4		2494.95		1181.83		1884.47
		3115.34		2485.97		1181.62		1884.34
		3115.34		2481.14		1180.66		1883.67
		3103.7		2466.7		1177.55		1883.16
		3097.35		2466.24		1176.37		1883.01
		3095.46		2463.03		1176.11		1882.14
		3094.18		2460.6		1173.7		1880.61
		3087.83		2458		1173.19		1880.58
		3082.54		2455.24		1172.73		1880.38
		3082.54		2452.68		1172.72		1879.8
		3081.48		2452.47		1172.17		1878.81
		3078.31		2450.46		1171.11		1876.53
		3078.31		2449.95		1169.67		1875.45
		3077.25		2439.01		1168.88		1874.59
		3075.13		2433.98		1166.95		1873.55
		3073.02		2426.82		1166.34		1872.37
		3066.67		2414.28		1166.15		1872.12
		3066.67		2400		1164.42		1871.42
		3052.29		2397.08		1162.99		1871.17
		3047.62		2389.78		1162.03		1870.54
		3043.39		2388.59		1162.03		1870.41
		3017.99		2382.56		1160.68		1870.1
		3016.93		2371.01		1160.68		1870.09
		3015.87		2362.57		1159.64		1870.07
		3014.82		2355.9		1158.38		1869.9
		3013.76		2351.02		1158.27		1869.9
		3013.76		2350.09		1157.79		1869.62
		3012.7		2350.09		1157.09		1869.25
		3010.58		2349.49		1156.05		1868.55
		3007.41		2348.98		1153.12		1867.97
		3007.41		2345.68		1152.47		1864.8
		2995.77		2344.39		1152.47		1864.8
		2982.01		2332.18		1150.06		1864
		2978.84		2305.72		1147.18		1863.94
		2972.01		2301.58		1147.18		1863.39
		2965.08		2301.11		1146.7		1862.45
		2962.96		2297.78		1144.29		1862.44
		2961.91		2291.18		1143.4		1862.14
		2958.73		2291.13		1141.01		1862.14
		2958.73		2288.26		1140.91		1861.04
		2950.26		2285.27		1139.78		1860.79
		2946.03		2273.92		1139.57		1859.18
		2946.03		2266.39		1138.18		1857.96
		2944.97		2264.97		1137.66		1857.67
		2941.8		2261.86		1136.7		1856.96
		2937.57		2259.69		1136.7		1856.59
		2930.16		2258.31		1136.68		1856.19
		2923.82		2256.25		1135.72		1856.1
		2919.58		2247.26		1135.25		1855.1
		2916.4		2246.34		1133.84		1854.94
		2914.29		2245.32		1132.71		1852.54
		2912.17		2239.83		1131.14		1852.22
		2910.07		2233.97		1130.1		1852.03
		2908.99		2218.84		1130.02		1851.63
		2903.7		2216.95		1127.63		1850.45
		2901.29		2216.95		1127.41		1850.28
		2900.53		2216.33		1125.15		1850.24
		2899.47		2210.28		1124		1849.93
		2891.01		2208.44		1123.81		1849.24
		2890.32		2204.65		1122.58		1849.16
		2888.89		2204.59		1122.11		1848.55
		2888.89		2200.99		1121.8		1848.47
		2885.71		2198.98		1121.68		1848.25
		2883.6		2197.44		1121.65		1847.96
		2882.54		2168.8		1120.66		1846.39
		2878.31		2168.72		1120.6		1845.92
		2877.25		2164.63		1119.33		1845.67
		2875.13		2163.52		1118.72		1845.28
		2875.13		2163.39		1118.72		1844.1
		2875.13		2162.42		1118.24		1840.87
		2874.24		2159.4		1118.07		1839.35
		2874.07		2157.02		1117.29		1838.53
		2872.46		2150.56		1116.23		1837.73
		2869.84		2146.99		1115.87		1836.27
		2868.38		2146.94		1115.2		1835.54
		2867.72		2146.43		1115.2		1835.05
		2867.72		2144.14		1115.14		1834.09
		2859.26		2142.76		1114.68		1832.91
		2859.26		2142.72		1113.12		1832.91
		2855.03		2140.74		1112.82		1832.67
		2841.27		2137.35		1112.36		1832.27
		2837.04		2132.08		1112.36		1831.89
		2835.98		2126.55		1111.98		1831.03
		2834.92		2123.73		1111.39		1830.89
		2833.86		2119.08		1111.18		1830.47
		2832.8		2117.1		1110.18		1830.45
		2824.34		2112.32		1109.89		1829.83
		2823.28		2111.99		1108.17		1829.57
		2817.99		2110.42		1107.16		1827.96
		2814.82		2107.26		1106.52		1827.55
		2813.76		2106.78		1106.18		1827.35
		2812.7		2106.61		1104.27		1827.18
		2811.64		2106.12		1104.05		1826.98
		2811.64		2103		1103.78		1826.43
		2810.58		2098.53		1103.68		1826.3
		2807.41		2086.64		1103.21		1824.92
		2803.18		2079.74		1099.19		1824.2
		2794.71		2073.69		1098.96		1823.26
		2793.65		2070.92		1095.62		1821.97
		2792.59		2069.52		1095.29		1821.86
		2792.59		2068.37		1093.35		1820.92
		2787.3		2067.3		1091.4		1818.99
		2787.3		2067.2		1090.76		1818.76
		2785.18		2062.85		1089.4		1818.73
		2778.84		2054.08		1089.4		1818.23
		2772.49		2051.45		1089.4		1817.86
		2766.14		2046.43		1088.93		1817.55
		2762.96		2043.9		1088		1817.08
		2760.85		2037.66		1087.49		1816.32
		2757.67		2035.51		1087.49		1815.52
		2756.61		2029.72		1087.49		1814.71
		2755.56		2023.44		1086.54		1814.63
		2752.38		2022.57		1085.86		1814.29
		2751.32		2019.39		1085.4		1813.87
		2751.32		2017.69		1083.19		1813.57
		2749.21		2012.7		1082.61		1813.2
		2748.15		2011.03		1073.69		1812.84
		2743.91		2005.16		1073.11		1811.73
		2742.86		2001.88		1072.68		1810.65
		2741.8		1996.43		1071.25		1810.54
		2741.8		1982.5		1070.11		1810.29
		2738.62		1977.74		1068.58		1809.98
		2738.25		1977.24		1067.73		1809.69
		2735.45		1976.02		1067.42		1808.84
		2733.33		1973.46		1066.47		1807.59
		2731.22		1967.61		1066.17		1807.45
		2730.16		1965.76		1066.17		1807.44
		2729.1		1962.17		1063.08		1807.23
		2717.46		1960.36		1061.35		1805.66
		2716.4		1959.2		1061.34		1805.61
		2714.29		1956.91		1061.22		1804.23
		2714.29		1955.39		1059.78		1804.08
		2713.24		1955.39		1057.39		1803.71
		2712.22		1953.02		1057.31		1803.57
		2709		1952.52		1056.53		1803.31
		2708.99		1944.62		1056.43		1802.52
		2700.53		1943.67		1054.52		1801.96
		2699.47		1942.56		1053.63		1801.31
		2699.47		1941.55		1052.47		1800.53
		2699.47		1938.66		1050.7		1800.51
		2698.41		1937.8		1049.27		1799.78
		2697.35		1937.52		1048.79		1796.6
		2696.3		1932.87		1048.31		1794.74
		2695.24		1932.65		1048.31		1792.86
		2692.06		1928.54		1047.85		1792.46
		2691.01		1926.86		1047.74		1792.08
		2689.95		1926.02		1046.4		1791.84
		2689.95		1925.23		1045.92		1791.48
		2688.89		1923.81		1044.2		1789.24
		2686.77		1922.96		1044.01		1788.75
		2685.71		1922.87		1043.1		1787.52
		2685.71		1921.67		1043.02		1786.8
		2684.66		1921.3		1039.65		1786.26
		2683.6		1913.88		1038.76		1785.77
		2683.6		1912.24		1038.45		1784.86
		2681.48		1909.01		1038.2		1784.78
		2681.48		1908.76		1038.2		1782.46
		2681.48		1906.89		1037.24		1781.12
		2680.42		1905.37		1036.37		1780.67
		2674.07		1900		1035.89		1779.95
		2669.84		1899.16		1035.19		1779.59
		2668.78		1892.61		1034.83		1778.67
		2666.67		1886.93		1034.73		1778.46
		2665.71		1885.04		1034.45		1777.83
		2665.61		1884.33		1033.33		1776.33
		2664.55		1876.57		1033.02		1774.72
		2664.55		1873.36		1032.53		1772.46
		2662.43		1871.43		1031.78		1771.71
		2658.2		1868.12		1031.63		1771.43
		2658.2		1867.86		1031.35		1770.92
		2658.2		1865.19		1030.97		1770.68
		2655.03		1861.99		1030.16		1770.49
		2652.91		1857.43		1029.15		1768.54
		2650.79		1855.23		1026.69		1768.41
		2649.74		1852.42		1026.15		1768.21
		2644.44		1850.06		1026.14		1768.15
		2641.27		1848.88		1024.9		1767.81
		2638.09		1830.2		1023.74		1767.43
		2638.09		1830.12		1022.03		1766.27
		2633.86		1828.79		1021.32		1766.23
		2632.8		1826.78		1019.39		1763.27
		2631.75		1825.57		1018.69		1761.73
		2628.57		1824.36		1017.47		1761.69
		2620.11		1819.87		1017.37		1759.77
		2616.93		1817.22		1017.37		1758.81
		2615.87		1814.64		1016.99		1757.95
		2614.82		1810.98		1016.13		1757.17
		2614.82		1805.35		1015.59		1757.05
		2613.76		1803.73		1014.39		1757.01
		2609.52		1802.06		1012.21		1756.01
		2608.47		1800.73		1011.88		1755.02
		2608.47		1795.14		1011.68		1752.68
		2606.35		1793.49		1011.24		1748.16
		2605.29		1789.8		1009.66		1746.97
		2603.18		1788.48		1008.79		1746.94
		2600		1783.25		1008.79		1746.59
		2599.7		1782.78		1006.25		1746.48
		2598.94		1778.57		1004.83		1745.92
		2598.94		1774.69		1002.19		1745.17
		2594.71		1773.97		1000.11		1744.39
		2594.71		1773.46		999.575		1744.34
		2593.65		1772.31		997.664		1743.88
		2592.59		1770.63		996.732		1743.21
		2591.53		1767.56		996.249		1742.82
		2589.42		1765.95		996.231		1741.29
		2588.36		1762.8		994.429		1739.54
		2585.18		1762.1		994.085		1739.15
		2584.13		1759.85		990.104		1738.43
		2580.95		1758.52		989.063		1737.76
		2580.95		1756.36		988.586		1737.26
		2580.95		1743.43		986.605		1735.67
		2580.25		1743.37		986.385		1735.32
		2579.89		1732.72		984.354		1734.18
		2579.89		1730.91		984.194		1734.18
		2578.84		1726.02		979.878		1733.63
		2577.78		1722.87		978.89		1733.16
		2575.66		1720.41		978.074		1732.65
		2570.37		1719.56		976.624		1732.2
		2569.31		1715.76		975.207		1730.92
		2564.02		1713.61		971.862		1730.4
		2564.02		1708.16		969.728		1730.21
		2562.96		1707.64		967.084		1729.59
[truncated: 21,081 more rows]
