# Supplementary material for: Microbiota dysbiosis influences immune system and muscle pathophysiology of dystrophin deficient mice
Source: EMBO Mol Med. 2026 Jun 3;18(7):2979–3008. doi: 10.1038/s44321-026-00445-1 (PMC13365508; doi:10.1038/s44321-026-00445-1)
Supplement: Supplementary file 13 — Source data Fig. 7 [file 44321_2026_445_MOESM13_ESM.xlsx]

## Sheet: Figure 7
																		Area myofibers						Figure 7F		ALT
Figure 7A	% of CD3+					Figure 7B spleen	% of CD115+,Freq. ofLy6C				Figure 7C muscle	% of CD45+CD4+				Figure 7E	3m C57Bl		mdx		ABX-mdxFTM_C57Bl					3m C57Bl	mdx	ABX-mdxFTM_C57Bl
	3m C57Bl	mdx	ABX-mdxFTM_C57Bl				3m C57Bl	mdx	ABX-mdxFTM_C57Bl			3m C57Bl	mdx	ABX-mdxFTM_C57Bl			28356	Mouse 1	65.0805	Mouse 1	10834.5	Mouse 1				34.29	133.333	113.333
	32.1	73.1	14.9				22.1	22.5	16.8			0.729	16.1	4.08			20786.1		69.4237		8933.91					25.71	60	150
	38.3	83.2	27.8				21.1	25.1	22.7			0.631	8.13	6.19			19066.7		85.7243		8443.11					17.5	80	173.333
	59.2	31.7	28.2				24.3	31.4	19.7			2.29	7.29	6.9			16680.2		92.7742		8050.73					20	46.6667	163.333
	54.2	67.1	25.7				23.1	29.8	27			0.537	6.68	7.2			16183.6		99.0929		7828.84					22.5	70	153.333
	58.3	77.4	24				24	26.3	21.5			1.43	8.81	4.4			15510.8		104.031		7633.92
																	13987.4		111.64		7615.32
																	13317.9		114.105		7579.5
	% of CD8+						% of F480% of live					% of CD45+CD8+					12428.6		115.234		7511.31
	3m C57Bl	mdx	ABX-mdxFTM_C57Bl				3m C57Bl	mdx	ABX-mdxFTM_C57Bl			3m C57Bl	mdx	ABX-mdxFTM_C57Bl			12273.6		118.433		7341.59
	26.8	51.2	38.4				0.253	1.69	0.437			0.211	9.61	2.33			11978.6		129.271		7296.7
	12.7	54.9	48.8				0.218	1.98	0.519			0.296	4.98	3.32			11918		138.99		6883.42					CPK
	58.7	65	49.8				0.0973	1.37	0.495			1.69	5.414	3.24			11769.1		141.077		6745.27					3m C57Bl	mdx	ABX-mdxFTM_C57Bl
	52.8	74.3	41.8				0.0856	1.4	0.484			0.502	6.3	3.88			11680		141.44		6721.97					480	5116.67	1960
	54.6	66	41.3				0.418	1.38	0.614			1.39	3.91	2.73			11349.5		142.681		6589.88					557.14	3963.33	2570
			61.7														9784.44		145.543		6538.64					1110	4230	1656.67
																	9701.43		147.501		6482.71					530	4046.67	1493.33
	% of IFNg+CD8+						% of CD4+CD44-CD62L+										9179.68		148.041		6424.47					352.5	3806.67	2740
	3m C57Bl	mdx	ABX-mdxFTM_C57Bl				3m C57Bl	mdx	ABX-mdxFTM_C57Bl								9056.42		148.328		6371.22
	4.7	9.99	1.36				80.2	63.5	69.7								8966.14		152.757		6362.1
	1.06	8.79	0.35				82.9	52.3	71.5								8287.43		156.389		6360.48
	1.91	1.64	0.93				79.3	53.4	75.5								7691.53		157.599		6345.38
	5.91	6.98	0.38				79.6	43.5	67.1								7509.88		160.887		6268.95
	2.95	9.69	0.22				73.1	57.2	66.9								7235.15		161.046		6200.03
			0.76														7143.11		161.108		6189.65
							% of CD4+CD44+CD62L-										7127.56		163.649		6128.53
	% of CD8+INFg+IL17+						3m C57Bl	mdx	ABX-mdxFTM_C57Bl								7014		166.473		6109.05			Figure 7G		Tetanic force				Figure 7I		% of myosins
	3m C57Bl	mdx	ABX-mdxFTM_C57Bl				6.91	21.3	17.4								6664.88		169.14		6107.06					3m C57Bl	mdx	ABX-mdxFTM_C57Bl				3m C57Bl	mdx	ABX-mdxFTM_C57Bl	3m C57Bl	mdx	ABX-mdxFTM_C57Bl	3m C57Bl	mdx	ABX-mdxFTM_C57Bl	3m C57Bl	mdx	ABX-mdxFTM_C57Bl
	0.45	0.34	0				7.22	28.3	14.8								6278.59		170.625		6096.12					93	55	77				11.78	12.01	54.07	59.56	62.33	41.9	28.57	25.57	4.03	0.1	0.09	0
	0.1	0.67	0				9.53	32.2	12.1								6268.87		170.76		6007.82					89	57	85				11.1	7.55	54.53	62.4	82.36	41.33	26.14	10.09	4.14	0.36	0	0
	0.38	0.7	0				11.4	37.5	18.4								6245.63		172.436		5990.76					88	52	82				11.77	6.88	55.26	56.81	76.25	40.04	31.01	16.65	4.7	0.41	0.22	0
	0.01	0.19	0.19				15.7	28.8	18.4								6242.55		172.876		5989.91					92	64	80				22.26	8.96	57.86	51.99	74.01	38.25	25.54	16.84	3.89	0.22	0.19	0
	0	0.41	0.22														6133.43		173.338		5977.24					90	63	83				18.04	7.84	54.03	51.85	54.25	41.78	29.34	37.91	4.19	0.76	0	0
	0.06		0.42														6098.37		173.654		5827.05											IIA myosins			IIB myosins			IIx myosins			I myosin
							% of CD8+CD44+CD62L-										6073.64		175.077		5823.44											Mean of n=12 images/animal
	% of CD69+CD4+						3m C57Bl	mdx	ABX-mdxFTM_C57Bl								6040.88		176.052		5819.59
	3m C57Bl	mdx	ABX-mdxFTM_C57Bl				6.63	10.1	4.25								5953.55		177.414		5817.22
	9.2	13	13.4				6.88	11.8	5.83								5920.15		178.011		5812.15									Figure 7M
	10.7	18.8	4.32				8.69	12.1	4.2								5908.92		178.034		5797.81											% of CD31+ cells				% of Isolectin+ cells				number of a-SMA+ cells
	6.86	14.3	4.59				8.1	11.2	6.71								5763.91		179.494		5794.3											3m C57Bl	mdx	ABX-mdxFTM_C57Bl		3m C57Bl	mdx	ABX-mdxFTM_C57Bl		3m C57Bl	mdx	ABX-mdxFTM_C57Bl
	8.97	10.8	3.96				8.9	8.97	5.1								5755.01		179.94		5765.26			Figure 7K		SDH+ fibers						1.8002	1.6307	1.96778		4.3281	3.6935	3.38585		22	18	33
	6.83	15.5	4.99														5694.48		181.1		5712.99					3m C57Bl	mdx	ABX-mdxFTM_C57Bl				1.8261	1.6228	2.78675		4.0023	3.41357	4.1572		15	14	48
			2.08														5638.63		182.143		5705.8					44.584	69.985	43.84				1.7999	1.6159	3.57545		4.5242	3.38299	5.80097		16	14	51
							% of CCR9+CD8TEM										5567.92		188.595		5677.08					54.7201	67.258	43.74				1.7263	1.57198	3.70545		3.9987	3.3525	6.50274		15	12	29
	% of CD69+Ki67+CD4+						3m C57Bl	mdx	ABX-mdxFTM_C57Bl								5529.02		189.102		5652.16					47.5513	64.257	52.11				1.9116	1.49145	2.1474		4.0021	3.08102	5.91855		14	12	31
	3m C57Bl	mdx	ABX-mdxFTM_C57Bl				65.8	29	43.2								5503.53		195.867		5641.1					59.6987	62.357	53.38				1.8887	1.4813	2.62441		3.8724	3.03837	5.95978		14	12	98
	4.76	20.1	19.6				56.2	25.1	47.5								5474.25		201.142		5618.64					50.043	60.746	45.61				1.7509	1.45415	2.13736		3.9143	2.8659	3.8711		9	10	41
	23.1	26.3	12.5				51.8	32.8	47.8								5409.2		201.615		5566.72					Mean of n=12 images/animal						1.8112	1.4526	2.39079		3.743	2.7458	5.11286		10	10	25
	21.2	26.1	22.2				53.2	25	39								5397.43		202.323		5550.15											1.7402	1.4844	2.46335		3.7899	2.8964	6.17766		14	14	33
	20.5	24.4	8.33				55.6	34.7	39.6								5379		209.155		5493.1											1.8269	1.5024	2.71743		3.952	3.1002	4.18673		16	13	15
	18.9	24.1	5.56														5358.25		210.01		5471.39
			12.5														5263.28		211.35		5458.44
							% of GITR+ % of CD4+										5216.13		215.175		5432.49
	% of CD4+IL10+						3m C57Bl	mdx	ABX-mdxFTM_C57Bl								5188.08		217.827		5421.35
	3m C57Bl	mdx	ABX-mdxFTM_C57Bl				3.45	9.01	4.63								5179.31		220.241		5386.25
	0	3.32	3.12				4.48	11.2	5.65								5171.22		222.224		5361.43
	0	5.67	1.62				6.29	11.7	4.03								5113.93		223.038		5262.33
	0.88	4.97	4.59				4.76	13.1	6.84								5065.8		223.853		5258.55
	1.03	5.45	1.98				7.32	9.37	6.72								4995.03		227.075		5251.55
	0	6.45	0														4930.54		227.341		5228.32
			1.56														4863.86		230.673		5205.88
																	4845.19		232.983		5195.79
	% of IFNg+CD4+																4836.83		236.758		5194.85
	3m C57Bl	mdx	ABX-mdxFTM_C57Bl														4829.96		236.878		5164.59
	0	1.68	0.72														4827.59		239.137		5148.18
	0	2.18	0.54														4822.59		239.719		5140.94
	1.63	2.98	0.51														4762.16		243.763		5063.18
	0	2.23	0														4753.81		249.313		5051.12
	1.41		0.52														4723.34		252.203		5039.26
																	4720.04		252.481		5034.87
																	4707.13		253.09		5026.57
																	4668.92		259.846		5014.87
																	4646.83		260.091		5013.53
																	4636.88		263.957		4985.92
																	4621.65		266.043		4982.53
																	4615.26		266.747		4942.81
																	4611.24		267.681		4928.3
																	4591.19		267.939		4918.46
																	4522.12		272.069		4908.66
																	4510.98		272.086		4868.81
																	4498.82		276.525		4858.68
																	4488.99		277.871		4853.33
																	4473.65		279.368		4838.19
																	4454.11		282.377		4836.1
																	4410.41		282.671		4833.28
																	4399.88		286.83		4780.98
																	4398.08		287.356		4778.95
																	4386.22		287.638		4769.9
																	4376.98		290.79		4762.86
																	4376.98		292.296		4755.41
																	4372.07		295.993		4737.92
																	4345.21		297.342		4715.53
																	4340.13		299.719		4694.33
																	4326.83		300.336		4692.59
																	4311.15		302.71		4682.82
																	4310.16		303.269		4680.46
																	4307.03		303.296		4679.9
																	4286.58		303.983		4675.93
																	4274.3		304.557		4675.65
																	4272.82		306.872		4668.64
																	4264.96		308.045		4656.98
																	4257.1		308.112		4654.1
																	4241.87		308.539		4650.27
																	4211.05		309.606		4649.23
																	4210.92		311.034		4610.04
																	4207.48		311.841		4605.4
																	4177.02		312.102		4598.1
																	4171.29		312.728		4587.03
																	4155.28		313.906		4576.79
																	4146.65		314.234		4574.95
																	4139.19		314.68		4570.09
																	4112.11		318.194		4569.81
																	4092.78		318.72		4553.82
																	4082.2		319.801		4553.04
																	4076.11		323.887		4552.09
																	4074.69		324.8		4549.06
																	4056.78		324.8		4542.99
																	4047.66		325.632		4540.12
																	4038.47		325.764		4520.48
																	4033.22		328.784		4506.79
																	4028.16		329.536		4450.26
																	4025.89		330.572		4449.69
																	4022.51		331.279		4419.91
																	4022.26		332.595		4415.6
																	4012.93		332.632		4415.08
																	4010.96		337.589		4406.94
																	3989.91		338.356		4403.51
																	3967.92		338.533		4396.93
																	3959.97		338.535		4381.26
																	3953.97		343.577		4379.68
																	3939.91		343.908		4376.05
																	3931.37		345.625		4360.53
																	3929.54		348.256		4359.01
																	3928.91		349.825		4357.2
																	3909.94		350.019		4356.11
																	3908.33		352.278		4355.22
																	3905.03		352.449		4346.82
																	3888.44		354.364		4342.69
																	3886.18		354.868		4322.2
																	3877.82		356.105		4308.66
																	3869.96		356.26		4303.66
																	3863.09		358.761		4296.04
																	3861.2		359.854		4291.13
																	3852.27		361.14		4290.36
																	3820.2		362.123		4288.69
																	3818.77		362.999		4287.25
																	3816.9		368.666		4284.94
																	3814.55		371.825		4284.2
																	3814.07		372.014		4280.22
																	3802.76		372.26		4279.47
																	3802.65		373.141		4274.87
																	3798.05		374.232		4274.8
																	3791.84		375.052		4273.37
																	3790.37		375.804		4271.5
																	3786.44		375.923		4268.48
																	3784.96		378.415		4267.62
																	3782.51		381.531		4264.74
																	3775.29		381.999		4263.75
																	3761.02		385.961		4259.48
																	3754.72		388.595		4251.18
																	3730.92		388.75		4247.51
																	3727.97		396.582		4243.29
																	3718.4		396.637		4241.47
																	3714.71		397.17		4238.52
																	3706.62		399.591		4228.36
																	3705.21		408.354		4225.38
																	3702.92		413.36		4225.02
																	3692.27		414.107		4221.49
																	3682.01		414.571		4221.18
																	3680.32		415.193		4220.21
																	3670.54		419.084		4217.25
																	3667.54		420.094		4208.48
																	3667.05		422.105		4201.15
																	3665.15		425.169		4196.91
																	3655.14		431.44		4195.98
																	3652.8		431.837		4191.48
																	3646.3		435.711		4173.27
																	3640.03		439.316		4172.21
																	3638.76		442.045		4159.94
																	3632.17		442.768		4153.16
																	3621.01		445.625		4146.17
																	3619.14		445.708		4144.76
																	3616.94		448.985		4144.06
																	3609.07		450.199		4143.81
																	3602.41		450.779		4143.15
																	3588.94		451.197		4139.27
																	3582.16		451.459		4133.52
																	3577.96		455.188		4125.13
																	3577.02		455.459		4121.24
																	3576.16		459.917		4120.77
																	3571.74		460.507		4120.59
																	3569.78		462.168		4101.93
																	3569.78		463.308		4098.1
																	3568.58		466.975		4089.99
																	3567.71		467.887		4088.98
																	3565.35		468.782		4087.45
																	3565.35		473.112		4082.99
																	3564.86		476.319		4068.92
																	3559.11		479.841		4064.68
																	3543.56		482.271		4063.36
																	3534.89		485.305		4058.92
																	3532.44		487.385		4051.74
																	3530.47		488.374		4050.85
																	3530.36		494.674		4049.18
																	3525.07		494.864		4043.9
																	3520.94		497.397		4039.18
																	3515.24		500.6		4033.12
																	3511.31		502.509		4032.85
																	3508.68		503.581		4031.17
																	3508.36		503.765		4029.14
																	3505.86		505.011		4028.36
																	3504.44		506.473		4021.21
																	3501.98		506.815		4019.07
																	3496.9		509.093		4006.44
																	3495.5		513.045		3992.72
																	3488.89		513.404		3977.15
																	3487.95		513.975		3961.79
																	3479.08		516.819		3960.6
																	3469.55		517.84		3958.79
																	3468.57		518.503		3955.63
																	3467.21		520.572		3953.63
																	3464.85		520.597		3949.88
																	3463.44		522.869		3945.94
																	3461.2		525.449		3939.22
																	3458.74		526.19		3937.23
																	3451.4		527.072		3936.25
																	3449.89		527.892		3931.39
																	3446.48		531.479		3930.51
																	3445.97		534.471		3929.98
																	3443.82		536.733		3902.68
																	3441.76		538.084		3894.54
																	3441.48		538.745		3892.36
																	3438.11		539.707		3891.48
																	3437.12		540.677		3886.88
																	3436.14		542.174		3884.62
																	3435.65		542.374		3884.5
																	3429.98		543.968		3880.83
																	3429.04		548.547		3873.73
																	3425.82		550.049		3866.41
																	3422.88		554.014		3859.84
																	3420.56		557.251		3858.83
																	3417.96		562.408		3858.58
																	3410.19		562.53		3857.41
																	3406.42		564.576		3855.11
																	3405.95		565.754		3851.83
																	3404.54		568.648		3849.15
																	3403.65		568.821		3846.11
																	3402.18		569.166		3844.74
																	3394.63		569.251		3843.97
																	3390.05		569.279		3838.51
																	3389.96		571.187		3835.99
																	3382.38		571.615		3833.84
																	3373.75		571.943		3827.82
																	3366.21		575.28		3826.06
																	3359.76		577.954		3809.77
																	3359.01		578.224		3807.49
																	3351.97		580.847		3807.27
																	3342.36		583.491		3806.83
																	3339.85		584.933		3805.94
																	3337.39		587.267		3797.32
																	3333.46		588.809		3793.93
																	3332.48		589.212		3789.93
																	3325.11		591.982		3787.63
																	3324.6		593.89		3787.05
																	3313.81		598.102		3781.88
																	3310.66		603.269		3779.4
																	3307.42		603.629		3774.3
																	3305.56		604.887		3770.77
																	3305.56		606.538		3761.48
																	3304.92		606.617		3759.97
																	3300.85		606.999		3752.2
																	3300.41		610.58		3750.87
																	3298.62		611.91		3747.32
																	3297.01		612.298		3744.14
																	3295.63		613.223		3738.71
																	3294.5		615.479		3732.67
																	3291.9		615.542		3725.49
																	3287.82		616.617		3721.71
																	3286.24		617.186		3714.97
																	3286.01		618.038		3703.46
																	3285.8		620.154		3690.52
																	3285.31		620.908		3689.09
																	3283.84		622.574		3682.86
																	3276.81		623.844		3681.86
																	3275.97		623.999		3679.99
																	3273.52		624.724		3676.23
																	3271.16		625.322		3654.66
																	3269.75		627.408		3653.58
																	3266.35		627.538		3651.52
																	3263.2		627.813		3651.03
																	3263.15		629.746		3650.67
																	3261.24		634.029		3650.22
																	3253.25		634.235		3646.46
																	3249.7		638.369		3644.26
																	3246.99		642.032		3643.59
																	3246.99		642.191		3641.68
																	3239.13		643.001		3639.91
																	3239.13		644.569		3634.97
																	3234.44		644.622		3626.2
																	3228.03		645.978		3619.56
																	3222.15		646.268		3615.99
																	3216.02		647.749		3614.4
																	3215.19		648.395		3613.27
																	3213.95		650.072		3609.54
																	3211.31		652.395		3609.11
																	3208.95		653.176		3587.77
																	3208.67		653.36		3585.66
																	3207.07		654.518		3584.21
																	3206.12		655.965		3582.4
																	3200.81		662.027		3560.5
																	3198.84		662.53		3559.71
																	3192.98		671.099		3557.58
																	3192.29		671.29		3544.21
																	3191.96		672.242		3540.9
																	3186.8		676.993		3539.37
																	3185.39		677.208		3539.08
																	3184.6		677.526		3539
																	3183.97		677.957		3531.25
																	3183.61		679.035		3523.4
																	3182.09		679.365		3523.38
																	3180.67		681.59		3522.9
																	3166.42		681.614		3511.55
																	3162.76		682.404		3509.49
																	3158.99		682.428		3506.71
																	3155.22		682.789		3505.98
																	3154.75		688.681		3501.38
																	3141.09		688.849		3496.43
																	3140.61		689.199		3488.35
																	3132.03		691.02		3484.08
																	3127.42		691.641		3472.14
																	3120.73		695.607		3471.3
																	3113.86		696.049		3470.22
																	3112.34		697.776		3467.53
																	3106.97		701.403		3465.78
																	3102.91		701.979		3460.49
																	3102.44		704.1		3459.54
																	3098.62		705.167		3458.28
																	3092.23		707.202		3457.79
																	3091.3		707.897		3447.24
																	3087.36		708.199		3446.21
																	3085		709.225		3443.19
																	3077.27		711.834		3442.29
																	3072.09		712.076		3437.84
																	3069.45		713.524		3436.48
																	3067.57		714.582		3430.6
																	3063.72		715.214		3430.25
																	3063.32		716.087		3428.73
																	3062.76		719.709		3428.73
																	3056.37		722.671		3427.12
																	3055.88		729.564		3424.16
																	3053.15		731.418		3422.06
																	3051.56		732.363		3414.89
																	3049.66		733.025		3414.49
																	3048.02		734.311		3413.01
																	3046.54		737.897		3411.32
																	3039.17		738.932		3407.21
																	3038.82		739.106		3403.84
																	3027.38		741.55		3401.57
																	3027.04		742.568		3388.83
																	3025.91		746.24		3387.07
																	3020.91		749.653		3386.24
																	3017.61		753.072		3384.58
																	3012.43		753.717		3384.16
																	3005.25		754.499		3381.69
																	3003.8		754.547		3379.8
																	2996.92		757.082		3379.15
																	2995.94		759.031		3378.98
																	2988.57		761.031		3378.84
																	2986.11		763.391		3376.14
																	2985.62		764.454		3374.48
																	2984.32		768.462		3374.22
																	2984.15		768.778		3371.57
																	2982.83		769.03		3369.7
																	2975.67		770.469		3367.61
																	2972.36		771.525		3367.26
																	2971.34		771.796		3360.07
																	2969.54		772.773		3359.95
																	2969.07		772.774		3356.72
																	2968.48		775.954		3352.68
																	2966.24		778.556		3346.07
																	2965.3		778.731		3338.04
																	2965.3		779.672		3331.34
																	2964.92		781.675		3327.02
																	2964.36		783.293		3325.11
																	2963.51		783.74		3325.08
																	2954.67		784.796		3322.59
																	2952.7		785.392		3321.81
																	2952.1		788.512		3321.75
																	2951.16		788.824		3318.04
																	2950.57		790.978		3306.98
																	2948.33		791.3		3298.96
																	2941.22		792.144		3298.22
																	2940.42		792.735		3291.66
																	2940.4		793.052		3288.61
																	2939.93		797.755		3286.18
																	2939.85		798.008		3284.88
																	2936.55		803.112		3278.18
																	2936.55		806.45		3273.81
																	2933.74		807.118		3267.16
																	2929.01		808.425		3264.05
																	2925.19		813.472		3260.88
																	2923.2		813.639		3259.69
																	2915.98		823.861		3256.44
																	2913.19		824.049		3251.15
																	2909.47		826.65		3250.97
																	2907.56		826.993		3249.96
																	2906.86		827.872		3247.79
																	2901.68		830.26		3245.87
																	2899.86		830.474		3232.56
																	2898.17		836.756		3227.9
																	2896.49		839.84		3223.18
																	2892.72		843.974		3216.86
																	2887.32		844.98		3214.48
																	2882.94		846.007		3211.99
																	2880		846.933		3211.25
																	2870.15		846.96		3209.07
																	2869.63		847.204		3204.75
																	2867.22		847.215		3201.89
																	2866.91		851.123		3197.86
																	2866.89		851.147		3197.17
																	2864.55		852.802		3192.45
																	2862.19		853.204		3188.73
																	2861.81		854.314		3186.28
																	2861.28		856.931		3181.53
																	2860.2		858.165		3179.04
																	2855.73		860.517		3178.82
																	2854.67		864.612		3177.83
																	2854.56		868.792		3176.38
																	2854.13		873.485		3175.41
																	2852.19		878.043		3171.11
																	2851.99		879.128		3167.35
																	2850.51		879.93		3165.93
																	2849.59		880.247		3165.21
																	2846.09		881.068		3161.78
																	2843.71		881.274		3159.91
																	2842.92		890.564		3156.17
																	2839.3		890.81		3155.1
																	2838.99		892.306		3154.1
																	2836.64		896.045		3147.34
																	2836.64		897.506		3147.21
																	2834.63		900.987		3146.28
																	2833.81		901.794		3145.79
																	2830.04		903.438		3144.56
																	2828.16		907.079		3144.27
																	2827.41		908.004		3143.6
																	2826.93		909.634		3140.36
																	2825.33		909.741		3136.77
																	2825.33		915.437		3134.98
																	2820.25		915.745		3128.52
																	2818.26		917.64		3127.8
																	2817.6		918.912		3125.35
																	2817.11		919.718		3121.51
																	2811.7		919.846		3119.71
																	2808.83		929.952		3119.59
																	2802.23		930.052		3118.26
																	2801.9		931.328		3114.64
																	2798.99		933.482		3112.39
																	2798.46		934.577		3111.91
																	2797.45		935.217		3110.95
																	2794.72		935.235		3110.53
																	2792.05		935.757		3093.82
																	2790.58		940.065		3088.23
																	2789.51		941.697		3086.39
																	2789.51		941.726		3084.47
																	2789.43		942.095		3081.18
																	2785.38		944.991		3079.74
																	2783.2		946.234		3078.54
																	2780.39		946.294		3075.15
																	2778.2		947.072		3074.24
																	2777.8		947.526		3061.73
																	2771.91		947.551		3058.96
																	2771.81		948.38		3056.13
																	2769.45		948.608		3054.18
																	2768.3		952.827		3049.74
																	2762.16		953.337		3046.99
																	2759.62		954.051		3040.66
																	2755.2		959.601		3038.57
																	2754.64		961.083		3037.28
																	2754.12		964.593		3031.47
																	2753.24		965.092		3030.76
																	2752.19		966.141		3028.46
																	2751.88		967.845		3024.49
																	2751.49		969.65		3023.4
																	2750.78		969.926		3020.04
																	2746.15		971.921		3018.32
																	2743.46		971.975		3018.27
																	2742.99		974.592		3015.25
																	2742.92		974.902		3014.07
																	2734.45		975.42		3012.91
																	2732.49		975.572		3005.79
																	2732.24		977.46		3005.31
																	2724.25		977.751		3003.95
																	2723.06		981.529		3001.79
																	2718.36		982.128		2997.53
																	2714.91		983.244		2989.91
																	2711.97		983.455		2989.55
																	2709.02		983.813		2985.17
																	2706.99		986.276		2984.87
																	2703.72		987.374		2983.17
																	2700.67		991.781		2981.67
																	2699.98		994.083		2979.65
																	2699.53		994.107		2978.44
																	2699.02		994.23		2975.54
																	2697.14		995.909		2975.38
																	2695.8		996.392		2973.98
																	2692.5		1000.54		2971.81
																	2689.6		1004.01		2967.08
																	2682.68		1006.83		2964.44
																	2681.25		1007.82		2962.57
																	2680.34		1008.56		2958.26
																	2679.41		1009.63		2957.5
																	2678.76		1009.99		2952.88
																	2676.1		1011.57		2949.09
																	2676.1		1012.97		2947.69
																	2673.65		1013.07		2947.55
																	2673.4		1013.08		2946.72
																	2672.16		1013.87		2945.33
																	2671.46		1013.91		2943.75
																	2671.22		1015.14		2942.44
																	2664.8		1016.13		2939.9
																	2662.84		1016.36		2939.63
																	2659.89		1017.05		2933.58
																	2659.4		1019.78		2931.49
																	2659.3		1020.17		2930.25
																	2658.42		1020.17		2929.76
																	2656.97		1020.98		2927.85
																	2654.25		1021.02		2925
																	2653.98		1024.81		2913.62
																	2653.23		1029.54		2911.69
																	2652.03		1030.17		2911.68
																	2650.49		1033.26		2911.67
																	2648.56		1035.35		2910.47
																	2648.1		1036.39		2909.02
																	2647.18		1036.74		2903.21
																	2646.62		1039.22		2903.04
																	2645.3		1047.7		2901.78
																	2642.47		1049.02		2899.83
																	2639.17		1050.55		2898.72
																	2639.08		1052.23		2890.74
																	2637.29		1053.64		2889.59
																	2635.79		1056.41		2881.77
																	2634.99		1056.82		2875.17
																	2633.05		1057.27		2872.31
																	2631.72		1057.35		2866.88
																	2629.27		1058.06		2861.05
																	2625.01		1065.76		2857.16
																	2620.79		1066.19		2856.45
																	2620.63		1066.51		2855.26
																	2618.63		1068.22		2854.87
																	2617.64		1070.48		2850.99
																	2617.64		1070.52		2849.43
																	2615.67		1071.12		2848.47
																	2615.18		1071.38		2848.3
																	2614.82		1074.74		2848.16
																	2608.3		1076.92		2843.28
																	2607.62		1090.35		2840.61
																	2603.07		1090.91		2837.16
																	2596.19		1091.64		2835.88
																	2593.93		1091.87		2832.98
																	2593.38		1093.59		2832.86
																	2590.13		1095.47		2831.85
																	2589.64		1096.35		2824.55
																	2588.74		1096.36		2823.42
																	2581.93		1097.95		2822.85
																	2580.76		1098.32		2818.28
																	2578.89		1098.58		2804.13
																	2577.71		1098.64		2803.93
																	2577.02		1100.42		2803.27
																	2568.13		1101.25		2802.14
																	2566.05		1101.73		2801.01
																	2565.07		1106.9		2800.04
																	2564.39		1108.65		2799.8
																	2560.94		1108.69		2797.35
																	2560.11		1109.85		2797.13
																	2557.85		1110.63		2792.91
																	2554.81		1110.64		2790.44
																	2552.93		1114.02		2789.99
																	2551.77		1114.05		2788.25
																	2546.4		1115.68		2788.03
																	2541.49		1120.75		2787.93
																	2541.37		1126.96		2785.91
																	2540.2		1127.04		2784.8
																	2538.99		1127.66		2783.66
																	2538.08		1128.56		2782.12
																	2537.56		1129.93		2781.08
																	2535.59		1130.49		2780.24
																	2535.1		1132.18		2779.58
																	2530.78		1132.53		2779.06
																	2530.78		1136.08		2775.32
																	2527.48		1136.61		2771.96
																	2525.77		1136.8		2768.21
																	2524.74		1137.92		2762.59
																	2522.61		1141.8		2760.32
																	2522.33		1144.39		2758.55
																	2520.41		1145.57		2758.35
																	2517.91		1150.8		2758.02
																	2517.41		1156.27		2757.55
																	2515.24		1156.44		2748.91
																	2513.97		1157.99		2746.04
																	2511.56		1165.15		2741.78
																	2511.56		1166.74		2738.88
																	2509.1		1166.92		2734.14
																	2503.52		1169.81		2733.53
																	2503.17		1172.38		2732.71
																	2501.73		1173.41		2729.82
																	2501.69		1173.98		2729.15
																	2498.74		1174.44		2728.09
																	2494.97		1175.55		2727.99
																	2493.55		1177.54		2725.74
																	2492.96		1178.55		2723.79
																	2492.85		1181.03		2721.36
																	2492.85		1182.08		2720.59
																	2492.13		1183.13		2720.1
																	2492.13		1184.51		2718.66
																	2492.13		1184.72		2714.54
																	2491.46		1185.03		2714.06
																	2490.88		1187.19		2713.08
																	2490.85		1193.57		2712.42
																	2489.41		1194.24		2709.69
																	2485.06		1194.66		2708.52
																	2484.59		1195.75		2707.53
																	2477.43		1199.4		2706.83
																	2474.18		1203.25		2705.59
																	2473.2		1204.08		2703.84
																	2466.81		1205.69		2703.77
																	2462.47		1208.86		2696.57
																	2458.27		1213.46		2693.48
																	2454.04		1216.24		2689.59
																	2453.77		1218.74		2689.23
																	2453.49		1220.18		2688.75
																	2453.09		1223.43		2688.15
																	2452.54		1223.91		2687.2
																	2452.41		1226.73		2685.73
																	2451.13		1227.25		2681.45
																	2451.09		1231.34		2681.38
																	2450.19		1231.6		2680.62
																	2449.61		1231.62		2673.04
																	2449.38		1231.99		2672.68
																	2449.13		1240.52		2672.56
																	2445.17		1240.63		2668.78
																	2445.17		1242.12		2668.24
																	2440.97		1242.15		2668.21
																	2439.16		1243.25		2663.73
																	2436.05		1244.35		2663.64
																	2435.13		1245.23		2657.36
																	2433.22		1246.23		2653.7
																	2432.91		1246.68		2651.27
																	2432.81		1249.02		2646.97
																	2432.42		1251.64		2646.15
																	2431.74		1255.23		2643.72
																	2425.05		1261.3		2640.87
																	2421.8		1261.43		2632.12
																	2420.4		1262.46		2630.31
																	2419.46		1263.88		2629.48
																	2418.53		1264.28		2628.87
																	2417.68		1270.13		2626.63
																	2413.9		1270.95		2626.37
																	2413.2		1272.83		2624.27
																	2412.77		1272.94		2619.6
																	2410.31		1273.87		2616.81
																	2408.66		1276.25		2615.31
																	2407.91		1280.59		2613.98
																	2407.77		1282.38		2613.94
																	2407.3		1283.77		2613.89
																	2406.84		1284.19		2611.84
																	2405.89		1284.74		2610.58
																	2405.4		1284.94		2609.79
																	2400.49		1292.17		2609.13
																	2399.38		1293.86		2600.99
																	2396.93		1294.2		2600.63
																	2396.93		1294.25		2599.67
																	2393.18		1300.41		2596.61
																	2391.88		1302.49		2594.48
																	2390.01		1305.12		2592.7
																	2389.68		1306.61		2590.66
																	2387.36		1317.2		2589.94
																	2386.86		1352.18		2589.45
																	2385.51		1360.59		2585.67
																	2385.15		1361.16		2577.24
																	2384.68		1361.72		2574.59
																	2379.97		1361.96		2573.65
																	2376.46		1363.54		2573.06
																	2374.94		1366.13		2570.77
																	2373.84		1367.26		2567.89
																	2372.17		1369.21		2562.45
																	2371.01		1375.48		2560.57
																	2368.06		1375.71		2559.73
																	2367.79		1380.39		2557.55
																	2367.45		1380.6		2557.32
																	2366.35		1385.59		2555.87
																	2366.16		1387.14		2553.96
																	2365.02		1387.17		2551.97
																	2363.94		1390.14		2547.87
																	2362.76		1391.37		2545.8
																	2362.66		1391.85		2545.71
																	2360.17		1392.26		2541.75
																	2359.23		1394.53		2539.08
																	2358.4		1397.67		2536.55
																	2357.44		1400.08		2533.96
																	2357.25		1401.75		2533.67
																	2355.93		1407.43		2533.24
																	2354.99		1410.27		2532.3
																	2351.48		1410.36		2529.97
																	2351.24		1410.62		2529.89
																	2351.22		1411.28		2528.8
																	2350.37		1414.06		2522.77
																	2348.41		1420.19		2521.31
																	2347.43		1421.53		2519.6
																	2344.97		1423.72		2514.94
																	2342.41		1427.32		2513.46
																	2341.32		1428.71		2512.39
																	2339.98		1435.88		2511.5
																	2338.46		1436.1		2511.49
																	2336.54		1442.89		2499.74
																	2336.29		1443.59		2497.32
																	2334.16		1443.66		2496.48
																	2333.67		1443.75		2487.72
																	2331.7		1446.85		2487.24
																	2331.43		1447.04		2481.33
																	2328.76		1449.64		2481.21
																	2328.26		1450.88		2480.91
																	2326.71		1453.33		2480.91
																	2326.24		1453.95		2479.54
																	2323.15		1456.41		2479.06
																	2319.91		1465.63		2478.42
																	2317.07		1465.96		2477.99
																	2316.96		1468.69		2477.62
																	2312.54		1469.99		2473.75
																	2311.63		1479.21		2472.64
																	2308.8		1481.95		2472.13
																	2308.33		1492.15		2471.68
																	2305.98		1492.85		2471.21
																	2305.98		1501.95		2463.33
																	2303.62		1506.55		2461.63
																	2303.39		1507.11		2461.48
																	2297.8		1512.34		2458.64
																	2296.9		1516.56		2457.55
																	2296.15		1517.22		2456.36
																	2292.13		1522.33		2455.26
																	2287.6		1522.82		2452.53
																	2286.65		1525.14		2452.17
																	2286.55		1535.54		2450.73
																	2282.41		1540.66		2449.18
																	2278.27		1552.05		2444.52
																	2277.17		1553.17		2442.1
																	2275.7		1555.4		2440.22
																	2274.4		1558.13		2435.32
																	2272.08		1559.41		2432.72
																	2271.53		1565.06		2431.78
																	2270.2		1567.48		2428.58
																	2269.21		1574.97		2428.16
																	2267.56		1575.02		2426.57
																	2266.85		1582.65		2423.56
																	2261.44		1585.13		2423.36
																	2259.1		1586.06		2423.21
																	2259.09		1586.74		2422.82
																	2258.61		1587.68		2422.34
																	2256.04		1587.68		2422.09
																	2255.55		1588.6		2421.76
																	2255.29		1591.06		2419.09
																	2255.06		1596.01		2415.2
																	2253.09		1600.2		2412.8
																	2252.6		1607.81		2408.61
																	2252.6		1611.27		2398.03
																	2246.22		1611.68		2395.34
																	2245.23		1615.98		2394.58
																	2245.07		1616.12		2392.32
																	2243.05		1620.48		2391.67
																	2242.27		1621.68		2389.48
																	2241.41		1621.92		2389.27
																	2240.47		1627.12		2388.82
																	2240.47		1633.92		2387.45
																	2240.32		1635.19		2386.72
																	2237.86		1635.41		2384.95
																	2236.02		1635.49		2382.55
																	2228.53		1640.69		2382.1
																	2228.04		1641.41		2381.59
																	2225.69		1641.42		2381.56
																	2225.58		1644.42		2380.21
																	2225.58		1647.85		2377.64
																	2225.39		1660.71		2376.26
																	2224.5		1666.58		2376.22
																	2223.97		1669.02		2375.82
																	2222.56		1672.98		2370.86
																	2222.14		1676.05		2370.07
																	2221.7		1677.71		2369.12
																	2221.7		1678.8		2363.61
																	2220.18		1683.92		2363.44
																	2216.25		1690.61		2363.02
																	2215.62		1695.67		2357.28
																	2214.68		1702.78		2357.1
																	2209.2		1708.36		2353.68
																	2208.25		1710.55		2353.68
																	2208.14		1713.09		2348.21
																	2206.42		1722.49		2348.03
																	2205.59		1734.95		2345.72
																	2205.3		1735.77		2343.3
																	2204.95		1736.02		2339.81
																	2203.24		1736.73		2338.29
																	2201.66		1740.05		2334.05
																	2201.59		1746.67		2331.74
																	2198.79		1754.85		2327.69
																	2196.64		1759.88		2322.73
																	2195.98		1761.07		2320.05
																	2195.7		1763.14		2319.8
																	2194.75		1763.52		2319.65
																	2194.11		1763.72		2314.67
																	2192.24		1765		2313.88
																	2191.93		1769.11		2311.96
																	2191.68		1772.37		2311.88
																	2190.7		1776.82		2311.81
																	2190.37		1781.9		2310.77
																	2187.68		1782.01		2310.32
																	2186.77		1784.37		2308.6
																	2186.28		1800.9		2307.89
																	2186.27		1801.25		2301.88
																	2181.09		1811.5		2301.16
																	2180.38		1818.07		2299.13
																	2178.91		1818.32		2298.04
																	2176.94		1819.25		2292.89
																	2176.85		1821.95		2292.51
																	2176.85		1827.19		2292.05
																	2175.96		1827.31		2291.11
																	2175.63		1829.09		2291
																	2175.49		1830		2289.4
																	2174.53		1834.11		2288.2
																	2174.01		1840.89		2287.3
																	2171.66		1848.43		2286.21
																	2171.55		1848.62		2286.04
																	2171.05		1850.02		2285.17
																	2170.74		1852.98		2284.75
																	2170.59		1856.14		2282.67
																	2170.12		1857.24		2282.14
																	2169.08		1858.01		2281.55
																	2168.59		1862.91		2280.27
																	2167.61		1863.71		2278.84
																	2167.22		1864.4		2273.07
																	2166.53		1865.48		2272.11
																	2165.64		1868.56		2271.15
																	2164.66		1871.17		2265.31
																	2162.24		1872.66		2264.26
																	2160.92		1877.63		2263.34
																	2159.26		1887.01		2257.01
																	2156.73		1888.78		2254.07
																	2155.82		1894.49		2253.63
																	2155.17		1897.06		2252.24
																	2155.17		1906.74		2251.94
																	2155.17		1907.98		2251.47
																	2153.9		1914.24		2250.9
																	2153.85		1916.34		2248.91
																	2151.4		1921.88		2248.73
																	2150.16		1925.19		2246.18
																	2148.15		1927.69		2245.82
																	2145.02		1937.37		2243.49
																	2140.59		1943.02		2243.24
																	2140.09		1948.92		2241.51
																	2139.41		1953.44		2240.95
																	2137.64		1955.37		2239.63
																	2137.64		1958.24		2238.68
																	2135.37		1960.36		2237.5
																	2134.69		1964.97		2237.06
																	2134.69		1965.72		2234.01
																	2134		1967.11		2233.66
																	2133.33		1972.07		2232.63
																	2132.55		1973.87		2232.12
																	2131.51		1975.14		2230.49
																	2125.95		1978.79		2227.32
																	2125.87		1985.13		2226.5
																	2125.75		1985.18		2226.46
																	2121.43		1990.38		2226.46
																	2120.76		1990.6		2226.08
																	2118.97		1991.4		2225.6
																	2118.48		1991.77		2223.66
																	2117.69		1997.36		2223.66
																	2116.02		2005.18		2220.73
																	2114.55		2006.29		2219.98
																	2114.16		2008.86		2219.77
																	2113.73		2010.44		2215.13
																	2113.44		2012.39		2214.7
																	2112.09		2015.33		2214.46
																	2110.1		2015.75		2213.28
																	2109.91		2016.61		2213.07
																	2109.45		2017.5		2213.05
																	2107.18		2017.52		2208.16
																	2107.11		2017.69		2201.92
																	2105.75		2019.35		2201.1
																	2105.75		2022.26		2200.55
																	2105.41		2025.53		2199.93
																	2105.28		2029.3		2199.57
																	2100.03		2038.52		2197.41
																	2099.32		2040.94		2196.78
																	2099.32		2047.92		2195.68
																	2099.04		2049.92		2194.42
																	2098.83		2060.81		2194.22
																	2098.83		2062.21		2194.13
																	2097.15		2063.53		2193.41
																	2097.12		2066.82		2192.52
																	2096.86		2071.99		2191.28
																	2096.73		2075.56		2191.1
																	2096.26		2076.24		2191.1
																	2094.84		2078.26		2190.59
																	2094.84		2100.69		2189.6
																	2093.28		2111.3		2189.52
																	2092.96		2122.58		2185.29
																	2092.73		2130.3		2183.46
																	2091.48		2145.03		2183.28
																	2087.51		2147.37		2182.54
																	2087.04		2147.7		2181.63
																	2086.51		2152.79		2181.56
																	2085.89		2158.26		2181.52
																	2085.42		2170.43		2178.96
																	2084.58		2173.72		2178.16
																	2082.38		2174.65		2178.13
																	2082.37		2179.78		2177.65
																	2081.79		2180.97		2177.37
																	2080.7		2184.25		2172.08
																	2080.7		2187.98		2171.72
																	2079.76		2189.74		2171.24
																	2079.57		2190.89		2166.05
																	2079.1		2191.05		2166
																	2077.85		2192.4		2164.83
																	2076.92		2192.7		2162.15
																	2075.99		2197.21		2153.83
																	2072.41		2201.47		2153.82
																	2072.3		2211.21		2152.84
																	2070.2		2225.38		2147.18
																	2069.75		2225.57		2146.52
																	2068.92		2228.48		2145.2
																	2068.28		2234.13		2143.15
																	2062.36		2234.9		2142.34
																	2061.33		2237.37		2141.87
																	2059.03		2246.54		2141.39
																	2058.54		2260.66		2140.18
																	2058.54		2279.47		2139.38
																	2058.05		2290.1		2139.24
																	2057.13		2290.21		2138.36
																	2055.26		2296.11		2137.88
																	2055.26		2296.32		2137.67
																	2054.79		2296.62		2136.44
																	2052.64		2297.31		2134.93
																	2048.22		2298.37		2132.45
																	2045.28		2303.44		2131.9
																	2043.47		2308.59		2131.26
																	2042.8		2327.54		2130.87
																	2042.33		2328.97		2130.7
																	2041.82		2329.86		2130.46
																	2040.47		2331.72		2130.32
																	2039.87		2343.8		2126.57
																	2038.76		2359.34		2125.59
																	2034.96		2362.83		2122.56
																	2034.1		2365.79		2122.5
																	2029.51		2367.35		2122.17
																	2026.12		2368.56		2119.52
																	2026.04		2369.43		2114.88
																	2025.7		2369.85		2113.71
																	2024.4		2372.96		2113.46
																	2019.24		2376.84		2111.77
																	2016.92		2377.76		2110.37
																	2016.29		2386.13		2106.94
																	2014.11		2389.45		2106.36
																	2013.35		2390.47		2103.99
																	2011.87		2404.1		2103.52
																	2011.78		2404.7		2098.1
																	2010.39		2405.78		2096.72
																	2010.01		2406.45		2095.9
																	2008.66		2407.06		2095.9
																	2008.66		2412.42		2094.34
																	2008.6		2418.97		2093.34
																	2008.43		2425.05		2091.96
																	2005.78		2433.4		2090.47
																	2001.55		2434.4		2088.78
																	2001.53		2444.12		2088.69
																	1999.24		2444.19		2086.59
																	1994.72		2444.52		2085.68
																	1994.05		2453.59		2085.62
																	1993.07		2457.24		2085.33
																	1992.34		2458.34		2084.22
																	1991.67		2468.73		2080.89
																	1991.63		2473.65		2079.81
																	1991.2		2473.83		2079.09
																	1990.77		2478.52		2076.43
																	1990.74		2479.51		2074.97
																	1990.25		2488.66		2073.32
																	1986.53		2497.66		2073.03
																	1986.32		2498.75		2070.61
																	1985.58		2520.73		2068.92
																	1984.85		2542.57		2068.04
																	1984.66		2556.18		2066.95
																	1984.66		2568.35		2064.31
																	1984.36		2583.21		2064.22
																	1984.36		2586.12		2062.23
																	1983.86		2596.64		2061.38
																	1983.66		2597.58		2059.95
																	1983.37		2621.83		2059.7
																	1982.29		2631.59		2058.54
																	1980.79		2641.37		2057.45
																	1979.5		2651.6		2056.57
																	1978.61		2661.05		2056.11
																	1977.64		2661.86		2055.01
																	1977.05		2662.15		2053.8
																	1974.53		2666.88		2052.86
																	1974.04		2670.01		2051.51
																	1973.72		2674.93		2050.72
																	1972.78		2675.79		2050.72
																	1970.11		2676.06		2050.63
																	1969.62		2677.24		2050.14
																	1968.14		2686.67		2049.76
																	1964.87		2690.26		2049.76
																	1963.46		2703.37		2047.36
																	1963.36		2707.99		2046.89
																	1962.03		2710.57		2044.97
																	1960.28		2711.89		2044.52
																	1958.01		2713.46		2044.52
																	1958.01		2723.94		2043.39
																	1957.33		2725.83		2042.92
																	1957.33		2730.83		2042.92
																	1957.23		2734.18		2042.84
																	1956.61		2741.51		2042.11
																	1956.14		2747.21		2041.15
																	1956.11		2747.41		2041.14
																	1954.68		2748.3		2040.19
																	1952.4		2748.44		2040.05
																	1951.41		2750.61		2039.13
																	1946.53		2759.92		2038.15
																	1943.56		2760.29		2037.77
																	1942.31		2760.52		2036.91
																	1941.12		2766.14		2036.83
																	1939.31		2766.3		2035.39
																	1937.1		2774.72		2032.5
																	1936.97		2775.55		2032.03
																	1936.97		2779.81		2031.81
																	1936.53		2783.71		2031.65
																	1935.22		2797.33		2026.3
																	1934.73		2806.41		2023.87
																	1934.61		2826.78		2023.83
																	1933.81		2835.33		2023.12
																	1932.28		2840.05		2023.03
																	1932.28		2847.51		2022.59
																	1931.83		2869.11		2021.14
																	1931.3		2874.54		2020.66
																	1930.78		2897.81		2020.03
																	1929.42		2901.59		2020.03
																	1927.07		2910.14		2018.82
																	1924.14		2914.85		2018.15
																	1922.35		2915.81		2015.59
																	1921.96		2925.04		2015.08
																	1920.21		2937.26		2012.88
																	1920		2937.61		2012.67
																	1919.05		2945.39		2012.61
																	1918.45		2947.57		2012.61
																	1917.46		2978.29		2007.49
																	1917.31		2978.72		2007.25
																	1916.35		2982.04		2006.1
																	1915.57		2983.37		2004.73
																	1915.12		2988.69		2003.9
																	1912.13		2995.66		2003.42
																	1911.64		3021.24		2002.35
																	1911.64		3021.47		2000.78
																	1909.83		3045.19		1999.47
																	1908.69		3047.64		1998.52
																	1908.69		3047.77		1998.04
																	1906.98		3058.73		1997.08
																	1904.71		3070.64		1996.6
																	1903.78		3075.91		1995.22
																	1902.31		3077.38		1995.16
																	1900.5		3105.42		1994.62
																	1898.87		3105.97		1993.59
																	1898.32		3124.75		1992.59
																	1897.92		3129.03		1990.37
																	1897.39		3129.38		1987.38
																	1896.5		3142.95		1987.36
																	1896.43		3143.62		1987.05
																	1896.43		3169.23		1986.74
																	1896.43		3182.52		1986.54
																	1896.43		3184.63		1986.26
																	1895.92		3201.62		1984.87
																	1895.6		3201.81		1983.26
																	1894.43		3207.06		1981.61
																	1891.99		3217.34		1979.55
																	1889.35		3222.27		1978.88
																	1888.55		3225.26		1978.4
																	1883.15		3248.98		1978.25
																	1882.09		3249.57		1978.23
																	1880.69		3264.21		1977.93
																	1878.85		3273.07		1977.29
																	1878.39		3279.94		1976.16
																	1874.97		3285.16		1973.17
																	1873.08		3298.07		1971.31
																	1872.45		3308.24		1970.74
																	1872.45		3333.86		1969.25
																	1872.4		3335.2		1969.13
																	1868.94		3335.87		1969.13
																	1868.9		3345.41		1968.65
																	1868.71		3353.05		1961.72
																	1867.92		3371.69		1961.56
																	1867.31		3382.32		1957.22
																	1865.8		3393.22		1956.75
																	1862.21		3414.35		1956.05
																	1861.53		3441.64		1953.43
																	1860.55		3489.02		1952.96
																	1858.73		3496.9		1950.62
																	1858.58		3520.93		1949.19
																	1857.96		3528.86		1949.17
																	1857.88		3531.51		1948.9
																	1857.11		3557.84		1948.9
																	1857.08		3565.93		1948.77
																	1856.26		3599.22		1947.09
																	1855.06		3601.96		1947.04
																	1854.22		3609.8		1946.33
																	1854.16		3624.58		1945.83
																	1853.31		3626.86		1944.76
																	1850.95		3671.6		1943.92
																	1850.23		3677.28		1943.55
																	1850.01		3679.77		1943.44
																	1845.32		3680.01		1942.96
																	1843.93		3681.92		1942.25
																	1842.37		3708.75		1941.93
																	1841.39		3716.01		1939.57
																	1840.77		3716.21		1938.59
																	1840.39		3719.77		1937.71
																	1839.88		3739.73		1937.65
																	1839.88		3746.37		1936.39
																	1839.42		3753.08		1935.96
																	1837.99		3795.59		1934.52
																	1837.99		3802.32		1929.76
																	1837.69		3804.43		1929.76
																	1834.51		3811.53		1928.34
																	1833.83		3812.72		1927.39
																	1833.6		3813.22		1927.16
																	1833.04		3816.38		1925.78
																	1831.56		3823.06		1924.18
																	1831.4		3823.61		1923.61
																	1830.58		3829.23		1922.08
																	1829.04		3830.82		1921.16
																	1828.36		3834.45		1920.19
																	1827.63		3843.55		1920.19
																	1826.63		3849.5		1919.22
																	1825.66		3851.3		1919.19
																	1824.56		3869.2		1918.24
																	1823.7		3872.46		1917.83
																	1823.21		3884.74		1917.27
																	1821.76		3890.61		1914.99
																	1820.2		3895.6		1914.51
																	1819.77		3903.17		1912.88
																	1819.28		3922.34		1912.18
																	1818.48		3946.07		1911.24
																	1815.35		3947.7		1910.55
																	1812.99		3951.82		1910.45
																	1812.55		3965.94		1910.35
																	1811.67		3970.92		1909.16
																	1810.43		3983.78		1908.81
																	1808.66		3983.91		1908.02
																	1808.47		4001.98		1907.51
																	1806.51		4040.43		1907.02
																	1805.03		4082.82		1905.75
																	1805.01		4090.43		1905.58
																	1804.06		4103.97		1904.17
																	1802.41		4200.35		1904.12
																	1802.15		4237.47		1898.55
																	1802.08		4268.77		1896.62
																	1801.1		4287.02		1895.11
																	1800.12		4324.15		1891.95
																	1798.6		4377.2		1891.87
																	1798.41		4408.89		1891.4
																	1797.39		4415.08		1891.25
																	1796.19		4419.39		1890.91
																	1794.71		4425.98		1889.94
																	1793.69		4433.64		1889.03
																	1793.58		4477.29		1887.09
																	1793.1		4478.18		1885.1
																	1788.91		4536.95		1884.61
																	1786.54		4548.79		1883.65
																	1784.4		4595.17		1882.44
																	1784.27		4597.91		1880.81
																	1783.62		4639.19		1880.76
																	1782.85		4657.26		1880.08
																	1782.69		4737.75		1879.58
																	1781.94		4754.14		1879.27
																	1781.94		4864.88		1875.89
																	1781.73		4897.72		1873.86
																	1778.5		4951.11		1873.04
																	1776.26		5034.28		1872.62
																	1776.04		5044.89		1872.56
																	1774.72		5073.25		1872.48
																	1772.11		5150.13		1871.51
																	1771.62		5161.99		1870.64
																	1771.62		5170.06		1870.2
																	1771.41		5174.85		1868.59
																	1770.93		5236.43		1868.3
																	1769.17		5374.34		1867.34
																	1768.18		5386.41		1866.33
																	1767.33		5389.22		1865.96
																	1763.05		5564.17		1863.94
																	1761.65		5614.6		1862.13
																	1761.65		5678.46		1861.59
																	1759.78		5696.92		1861.15
																	1758.35		5707.53		1860.59
																	1757.38		5731.03		1858.94
																	1757.38		5786.99		1858.88
																	1756.97		5854.37		1857.93
																	1756.37		5988.19		1857.24
																	1754.93		6014.45		1857.24
																	1754.58		6111.04		1854.96
																	1754.3		6185.48		1853.99
																	1750.34		6187.51		1851.19
																	1749.51		6202.38		1850.82
																	1745.58		6293.94		1849.57
																	1744.82		6324.19		1845.02
																	1744.19		6381.13		1844.29
																	1744.01		6459.65		1844.25
																	1740.21		6484.66		1840.44
																	1740.14		6710.67		1840.14
																	1739.39		6741.59		1839.16
																	1738.25		6766.59		1838.55
																	1736.74		6822.18		1837.91
																	1735.93		7104.07		1837.13
																	1735.76		7121.14		1837.12
																	1734.21		7283.2		1835.68
																	1733.05		7371.2		1835.21
																	1732.33		7377.18		1835.01
																	1730.07		7393.25		1833.18
																	1729.39		7797.06		1831.29
																	1727.32		7893.1		1830.53
																	1720.17		8059		1829.11
																	1719.72		8147.65		1828.68
																	1718.68		8164.97		1827.5
																	1718.17		8279.71		1827.02
																	1716.84		8589.39		1823.16
																	1716.35		8894.9		1821.42
																	1715.85		8912.26		1820.4
																	1714.63		9270.67		1819.88
																	1714.45		10559.5		1818.44
																	1713.66		13896.2		1817.29
																	1713.51		71.7835	Mouse 2	1814.13
																	1713.11		89.4911		1813.17
																	1712.02		91.0747		1811.98
																	1710.1		94.036		1809.34
																	1709.62		102.345		1806.46
																	1709.18		103.981		1806.31
																	1704.6		107.249		1805.8
																	1703.67		110.777		1805.36
																	1703.14		111.093		1805.18
																	1702.67		112.831		1805.04
																	1701.42		118.845		1804.3
																	1700.49		120.969		1803.86
																	1700.32		121.224		1803.86
																	1699.4		121.421		1802.52
																	1697.08		129.462		1801.24
																	1696.94		142.681		1800.93
																	1696.94		152.171		1799.12
																	1696.08		155.523		1798.01
																	1695.96		156.779		1798
																	1694.7		157.211		1797.53
																	1693.78		157.6		1797.05
																	1692.03		158.745		1797.02
																	1691.99		163.055		1796.89
																	1691.52		164.903		1795.46
																	1688.09		166.602		1793.15
																	1687.66		170.553		1793.07
																	1687.61		179.822		1792.55
																	1685.15		180.397		1789.55
																	1684.62		182.744		1789.27
																	1684.36		189.792		1789.03
																	1683.19		191.267		1788.68
																	1681.23		191.766		1787.74
																	1680.59		196.982		1787.73
																	1680.3		196.99		1785.88
																	1679.26		199.627		1785.4
																	1677.79		201.028		1783.34
																	1677.76		203.1		1781.51
																	1677.03		206.046		1781.46
																	1675.62		207.486		1781.45
																	1675.33		207.984		1780.96
																	1673.85		210.92		1779.95
																	1672.55		216.131		1779.56
																	1672.38		218.744		1778.26
																	1672.38		219.23		1778.15
																	1671.63		219.417		1777.55
																	1668.47		221.564		1777.37
																	1668.19		222.036		1774.19
																	1667.21		222.535		1772.75
																	1664.09		225.229		1767.2
																	1663.46		226.137		1766.42
																	1660.73		226.956		1766.35
																	1659.46		230.879		1766.28
																	1659.14		231.305		1765.95
																	1657.64		233.68		1765.4
																	1657.48		234.499		1764.58
																	1656.17		235.083		1762.89
																	1655.83		235.717		1761.63
																	1655.27		243.706		1760.97
																	1655.05		243.965		1760.74
																	1654.58		244.154		1759.3
																	1654.2		250.349		1757.14
																	1650.89		257.632		1756.24
																	1650.27		260.694		1753.13
																	1650.27		264.855		1752.51
																	1649.91		265.851		1751.39
																	1649.91		266.288		1751.14
																	1649.29		267.048		1750.93
																	1648.56		268.591		1750.23
																	1647.6		271.277		1749.22
																	1646.64		273.627		1748.89
																	1646.18		274.153		1747.04
																	1645.67		277.306		1744.58
																	1644.87		281.85		1743.5
																	1644.87		283.887		1740.38
																	1641.92		289.793		1740.28
																	1640.1		296.177		1740.09
																	1638.48		300.78		1738.98
																	1637.42		302		1737.56
																	1635.49		303.466		1736.62
																	1634.86		304.625		1736.6
																	1634.55		304.859		1736.01
																	1634.38		307.441		1735.2
																	1633.57		307.461		1734.74
																	1632.95		313.247		1734.25
																	1632.11		313.722		1731.82
																	1632.09		314.674		1730.95
																	1631.74		318.643		1730.59
																	1631.11		319.722		1730.44
																	1630.63		320.527		1724.1
																	1630.56		327.173		1719.65
																	1630.09		337.166		1718.68
																	1629.64		338.604		1716.8
																	1629.64		338.978		1716.57
																	1628.87		339.566		1716.09
																	1626.2		340.352		1716.09
																	1624.98		341.206		1715.61
																	1624.66		342.893		1715
																	1623.42		344.356		1715
																	1623.42		346.54		1714.04
																	1623.12		347.739		1712.8
																	1619.79		349.534		1712.35
																	1618.85		350.522		1711.5
																	1618.38		351.379		1708.78
																	1618.34		352.36		1707.33
																	1617		352.757		1704.56
																	1614.91		354.006		1704.28
																	1614.61		354.382		1703.95
																	1614.38		354.503		1702.01
																	1613.77		359.899		1701.11
																	1612.51		360.299		1701.07
																	1612.02		361.641		1700.61
																	1610.84		363.957		1700.24
																	1608.02		364.205		1697.77
																	1607.7		364.898		1695.36
																	1606.6		370.994		1694.75
																	1606.6		371.078		1693.56
																	1606.43		373.399		1693.37
																	1605.65		375.737		1690.84
																	1604.09		378.331		1689.14
																	1604.09		381.132		1687.69
																	1602.69		381.511		1687.69
																	1602.35		382.774		1687.46
																	1601.46		388.754		1687.28
																	1601.45		392.111		1687.2
																	1600.65		392.367		1686.8
																	1599.06		392.594		1686.32
																	1598.48		395.809		1683.57
																	1598.08		399.748		1682.55
																	1597.6		402.936		1682.43
																	1597.12		403.958		1681.68
																	1596.92		404.27		1681.52
																	1595.29		405.259		1681.04
																	1592.91		405.603		1680.99
																	1591.47		406.123		1680.73
																	1591.32		407.048		1680.52
																	1590.17		407.737		1679.96
																	1590.12		408.907		1678.6
																	1589.64		409.797		1677.89
																	1588.83		410.124		1677.61
																	1585.76		411.685		1676.88
																	1585.39		413.499		1676.23
																	1584.05		414.107		1674.8
																	1583.03		415.569		1673.92
																	1582.47		415.67		1671.97
																	1581.49		416.083		1671.97
																	1579.53		418.738		1671.95
																	1578.79		423.169		1671.21
																	1578.59		423.397		1668.89
																	1577.56		423.487		1668.59
																	1576.45		424.373		1668.22
																	1576.43		426.925		1666.15
																	1575.59		426.982		1665.48
																	1573.23		429.215		1665.39
																	1572.12		432.733		1664.71
																	1571.64		432.928		1663.99
																	1571.3		436.556		1663.97
																	1571.17		437.116		1663.27
																	1571.17		442.824		1663.27
																	1569.36		444.847		1662.7
																	1568.22		447.983		1662.27
																	1565.28		449.468		1661.28
																	1563.81		450.088		1660.88
																	1563.31		450.782		1659.31
																	1563.31		453.767		1655.44
																	1563.31		454.229		1655.13
																	1563.24		454.841		1654.15
																	1562.88		455.624		1649.39
																	1561.51		459.044		1649.39
																	1560.51		459.141		1649.31
																	1558.53		459.233		1648.9
																	1558.4		466.151		1645.55
																	1558.27		466.832		1644.69
																	1557.34		468.116		1644.54
																	1556.64		468.14		1643.89
																	1553.6		468.527		1642.68
																	1552.88		469.897		1641.43
																	1551.52		470.427		1639.91
																	1551.26		473.659		1638.56
																	1550.48		474.117		1637.89
																	1548.56		474.303		1636.57
																	1548.27		475.879		1635.44
																	1548.08		477.534		1634.54
																	1547.59		478.199		1632.52
																	1547.59		480.172		1631.85
																	1546.58		481.966		1630.91
																	1545.33		482.231		1630.09
																	1545.18		482.303		1624.39
																	1544.75		483.11		1623.28
																	1544.27		483.484		1623.05
																	1544.15		495.459		1622.79
																	1543.66		498.941		1622.5
																	1542.68		499.35		1621.47
																	1541.69		499.447		1621.13
																	1539.73		503.613		1620.84
																	1539.43		505.86		1619.38
																	1538.75		505.945		1619.21
																	1537.27		506.031		1618.5
																	1536.19		507.909		1618.41
																	1535.43		508.896		1618.26
																	1535.31		509.247		1618.13
																	1535.21		512.429		1616.95
																	1532.09		513.975		1616.42
																	1531.38		517.749		1616.35
																	1530.89		518.886		1615.25
																	1530.38		521.086		1614.87
																	1528.03		521.182		1614.75
																	1527.49		522.149		1614.75
																	1527.41		522.158		1614.42
																	1527.06		523.556		1614.29
																	1526.46		527.862		1613.05
																	1525.08		528.344		1610.66
																	1524.59		529.206		1609.01
																	1524.5		529.375		1609.01
																	1524.01		536.162		1607.79
																	1523.78		536.69		1607.79
																	1523.03		537.155		1607.01
																	1522.24		543.491		1606.5
																	1520.35		543.514		1605.93
																	1519.88		543.694		1602.6
																	1519.18		545.605		1600.4
																	1519.08		549.899		1599.83
																	1518.94		551.167		1598.93
																	1518		553.702		1598.35
																	1517.13		556.036		1598.14
																	1517.13		556.484		1597.96
																	1516.64		557.889		1596.93
																	1513.44		559.372		1595.27
																	1511.52		559.706		1595.04
																	1511.46		559.716		1594.56
																	1510.58		562.067		1594.49
																	1509.98		565.729		1593.58
																	1509.69		568.699		1592.87
																	1509.65		569.838		1592.7
																	1509.27		572.497		1592.23
																	1508.66		572.892		1590.35
																	1508.55		573.497		1589.52
																	1508.26		574.419		1589.38
																	1508.26		575.377		1588.44
																	1507.8		575.936		1586.17
																	1507.7		577.433		1583.85
																	1506.81		577.954		1583.85
																	1506.32		582.748		1583.69
																	1505.86		583.613		1581.93
																	1503.74		584.395		1581.91
																	1503.39		585.87		1581.86
																	1503.3		589.325		1581.84
																	1502.39		593.82		1580.97
																	1501.39		594.229		1579.72
																	1500.45		594.645		1579.47
																	1499.31		597.201		1579.46
																	1497.97		598.126		1578.94
																	1495.51		598.565		1578.56
																	1494.9		598.942		1578.49
																	1492.35		601.216		1576.59
																	1491.87		601.529		1576.55
																	1491.85		603.314		1574.33
																	1490.88		603.536		1573.81
																	1490.88		606.204		1573.66
																	1490.37		607.75		1572.28
																	1490.19		608.144		1571.56
																	1486.67		608.558		1571.31
																	1486.18		612.381		1570.6
																	1485.69		614.954		1568.76
																	1485.67		617.015		1567.72
																	1481.71		618.748		1566.88
																	1480.18		618.819		1566.81
																	1478.81		621.713		1566.05
																	1478.23		624.298		1565.02
																	1476.71		626.245		1564.37
																	1476.12		627.156		1564.36
																	1475.75		627.383		1561.07
																	1475.58		628.23		1560
																	1475.11		631.048		1560
																	1474.21		632.539		1559.53
																	1474.12		633.159		1558.54
																	1472.85		635.387		1557.91
																	1472.72		638.112		1557.91
																	1472.25		638.389		1557.57
																	1471.93		639.004		1557.19
																	1471.81		640.074		1556
																	1471.64		644.091		1555.52
																	1470.38		645.012		1555.13
																	1470.2		647.636		1554.79
																	1470.2		648.27		1553.37
																	1469.47		655.329		1552.57
																	1469.24		659.171		1547.38
																	1468.49		659.334		1546.48
																	1467.57		660.676		1545.97
																	1467.51		661.787		1545.5
																	1465.7		662.936		1545.46
																	1465.21		663.382		1544.55
																	1465.18		665.992		1542.96
																	1464.2		665.992		1542.96
																	1464.07		667.421		1541.72
																	1463.8		669.224		1541.65
																	1463.8		670.686		1540.72
																	1462.98		673.978		1540.67
																	1461.54		675.889		1540.04
																	1461.44		677.965		1539.76
																	1460.63		679.76		1539.07
																	1460.38		680.088		1537.12
																	1459.3		688.082		1536.99
																	1458.95		689.296		1536.36
																	1458.38		693.584		1535.73
																	1457.55		694.649		1535.17
																	1455.29		695.05		1535.11
																	1454.33		696.567		1534.11
																	1453.37		697.264		1531.28
																	1452.96		697.605		1531.09
																	1452.88		698.818		1531.04
																	1451.93		703.049		1530.79
																	1448.84		705.247		1530.39
																	1448.84		707.802		1530.39
																	1448.84		710.715		1529.23
																	1448.25		710.804		1529.18
																	1447.94		711.54		1528.34
																	1447.37		712.433		1527.86
																	1447.06		714.742		1526.65
																	1446.64		717.428		1525.68
																	1445.4		719.354		1524.78
																	1444.38		720.22		1524.29
																	1444.24		724.246		1524.02
																	1443.93		725.933		1522.28
																	1443.93		726.296		1522.05
																	1442.31		728.761		1521.52
																	1441.96		729.821		1519.6
																	1440.49		730.372		1519.54
																	1440.46		731.132		1518.64
																	1440.39		731.418		1518.12
																	1439.92		731.769		1517.68
																	1439.52		734.322		1516.82
																	1439.51		734.683		1516.19
																	1439.43		743.54		1516.02
																	1438.27		746.71		1515.7
																	1437.54		749.719		1515.38
																	1437.54		749.942		1515.05
																	1436.93		751.149		1515.02
																	1436.72		753.014		1514.24
																	1435.59		753.014		1513.94
																	1435.29		753.553		1513.41
																	1435.08		754.162		1512.66
																	1434.59		756.172		1511.52
																	1434.19		756.624		1510.86
																	1434.14		756.717		1509.63
																	1433.64		757.416		1508.24
																	1432.74		759.461		1507.3
																	1432.13		765.673		1506.33
																	1430.66		769.708		1501.94
																	1429.24		772.415		1500.75
																	1427.71		773.518		1500.28
																	1427.51		776.655		1500.13
																	1426.73		776.995		1499.49
																	1425.26		777.948		1497.7
																	1424.63		778.994		1497.39
																	1424.09		782.186		1497.13
																	1423.29		782.612		1497.09
																	1423.29		784.323		1496.61
																	1421.82		786.867		1495.61
																	1421.78		786.869		1495.26
																	1420.84		793.621		1494.23
																	1419.97		795.225		1493.25
																	1419.23		796.267		1492.17
																	1419.03		796.666		1490.86
																	1418.82		799.158		1487.96
																	1417.96		799.469		1487.36
																	1414.74		799.689		1486.5
																	1414.42		800.935		1486.21
																	1414.31		801.439		1485.67
																	1412.87		801.843		1484.55
																	1412.02		802.714		1483.2
																	1411.01		802.999		1481.47
																	1409.54		803.207		1480.84
																	1405.86		805.153		1480.48
																	1405.61		808.032		1479.37
																	1404.89		808.655		1477.74
																	1404.81		810.236		1477.29
																	1403.15		811.39		1474.85
																	1401.76		811.732		1474.71
																	1401.18		816.26		1473.85
																	1400.69		817.005		1473.14
																	1400.25		817.984		1472.82
																	1398.76		820.586		1472.39
																	1398		822.393		1472.19
																	1397.5		823.282		1472.19
																	1396.27		823.911		1471.21
																	1395.46		824.257		1470.99
																	1395.46		825.037		1468.57
																	1393.81		825.334		1467.88
																	1392.93		829.046		1467.4
																	1392.63		829.507		1466.26
																	1392.16		830.589		1466.21
																	1391.77		831.302		1464.94
																	1391.22		832.304		1463.04
																	1390.82		833.672		1462.47
																	1390.75		835.374		1460.11
																	1387.92		836.111		1459.94
																	1387.45		837.549		1459.14
																	1386.51		839.319		1459
																	1385.34		839.591		1458.6
																	1383.01		841.44		1458.19
																	1378.9		843.654		1456.3
																	1377.3		844.184		1454.95
																	1377.08		845.563		1454.95
																	1376.4		845.801		1453.03
																	1376.4		846.976		1453.03
																	1375.49		848.105		1452.43
																	1373.18		849.165		1451.6
																	1372.69		851.351		1451.59
																	1372.66		852.07		1450.22
																	1369.39		852.356		1450.08
																	1368.76		852.455		1449.15
																	1365.87		853.177		1448.21
																	1365.43		854.001		1447.2
																	1364.8		855.362		1447.2
																	1364.34		858.124		1447.08
																	1361.39		860.653		1442.79
																	1360.59		863.62		1440.58
																	1360.51		866.736		1440.48
																	1358.96		867.541		1438.84
																	1357.67		873.101		1438.08
																	1357.46		873.142		1437.42
																	1356.97		873.178		1436.75
																	1356.03		873.677		1436.75
																	1354.46		874.684		1436.75
																	1354.33		874.697		1435.88
																	1354.31		875.524		1435.25
																	1352.56		878.903		1435.19
																	1352.09		879.386		1435.01
																	1352.05		884.042		1434.6
																	1349.5		884.216		1434.22
																	1348.37		887.514		1433.93
																	1348.12		888.154		1432.79
																	1348.08		891.991		1431.77
																	1347.86		892.914		1431.7
																	1347.42		896.259		1431.48
																	1346.64		897.557		1430.78
																	1345.93		904.446		1430.68
																	1344.49		906.431		1430.29
																	1343.97		910.392		1428.97
																	1342.74		913.182		1427.65
																	1342.21		914.987		1427.17
																	1340.87		915.504		1427.05
																	1340.79		921.357		1426.9
																	1338.79		923.713		1424.75
																	1338.3		925.274		1424.24
																	1336.33		925.815		1423.27
																	1336.2		925.904		1422.25
																	1335.35		926.703		1422.23
																	1335.15		932.787		1421.38
																	1335.14		933.241		1420.31
																	1334.86		934.022		1419.83
																	1333.65		935.08		1419.83
																	1333.38		938.956		1417.97
																	1331.42		942.453		1417.63
																	1331.25		943.411		1417.25
																	1330.78		944.317		1415.6
																	1328.96		949.254		1415.13
																	1327.88		950.118		1414.72
																	1327.31		951.713		1414.72
																	1326.51		952.402		1413.82
																	1325.14		955.428		1412.85
																	1322.78		955.786		1412.76
																	1321.1		962.776		1412.37
																	1320.61		962.788		1412.03
																	1320.17		965.976		1411.4
																	1318.08		968.268		1411
																	1317.7		971.4		1410.57
																	1317.5		972.602		1408.31
																	1316.19		973.309		1406.86
																	1316.19		976.057		1405.36
																	1316.01		976.475		1404.29
																	1315.38		976.542		1404.23
																	1314.71		977.757		1404.14
																	1314.42		982.196		1403.7
																	1312.9		985.128		1403.65
																	1312.05		985.809		1402.06
																	1309.62		987.352		1401.81
																	1305.29		989.02		1398.81
																	1304.91		991.074		1398.29
																	1301.94		999.228		1397.96
																	1301.67		1001.23		1397.91
																	1300.43		1001.66		1396.93
																	1297.6		1002.16		1396.37
																	1297.52		1007.39		1395.97
																	1296.96		1008.83		1395.48
																	1296.71		1010.17		1395.45
																	1296.15		1010.36		1394.94
																	1295.19		1012.7		1394.73
																	1295.05		1015.65		1393.9
																	1294.72		1017.11		1393.79
																	1294.23		1017.54		1393.57
																	1293.59		1020.25		1392.07
																	1293.28		1022.63		1391.73
																	1293.1		1025.39		1390.61
																	1292.61		1025.9		1389.58
																	1291.31		1030.53		1389.15
																	1291.2		1031.55		1388.98
																	1290.37		1032.01		1388.64
																	1289.66		1034.42		1388.48
																	1285.65		1034.55		1387.18
																	1285.58		1035.26		1386.94
																	1285.24		1039.19		1386.7
																	1285.1		1041.73		1386.14
																	1284.65		1043.15		1385.98
																	1282.29		1044.5		1385.72
																	1282.12		1047.49		1385.52
																	1281.8		1048.48		1383.8
																	1279.83		1049.39		1382.83
																	1279.34		1051.16		1382.81
																	1279.34		1051.54		1382.79
																	1279.06		1053.85		1382.69
																	1277.59		1055.2		1382.3
																	1277.17		1063.43		1382.15
																	1274.92		1063.44		1381.37
																	1274.52		1067.18		1380.89
																	1273.56		1069.12		1379.28
																	1272.12		1071.37		1378.78
																	1270.74		1072.43		1377.58
																	1270.68		1073.34		1374.59
																	1268.8		1075.19		1374.49
																	1268.69		1076		1372.65
																	1266.8		1077.31		1372.57
																	1264.98		1078.36		1371.83
																	1264.6		1081.64		1371.26
																	1262.15		1084.24		1368.78
																	1261.65		1089.35		1367.05
																	1261.62		1089.52		1366.05
																	1259.71		1089.82		1365.89
																	1258.22		1096.89		1365.17
																	1256.43		1097.39		1364.82
																	1256.25		1098.54		1363.84
																	1255.78		1098.88		1362.87
																	1254.81		1103.65		1362
																	1254.29		1104.54		1360.92
																	1253.08		1104.68		1359.58
																	1251.57		1107.32		1357.67
																	1251.34		1107.37		1356.65
																	1248.48		1108.63		1354.25
																	1247.6		1109.55		1353.57
																	1245.93		1109.68		1353.13
																	1245.67		1110.41		1352.13
																	1245.11		1112.08		1351.98
																	1244.64		1115.96		1350.54
																	1241.83		1116.55		1349.24
																	1241.69		1118.38		1349.24
																	1240.41		1119.16		1349.22
																	1237.58		1120.98		1349.11
																	1236.64		1121.79		1348.71
																	1236.64		1123.88		1348.37
																	1235.58		1131.78		1348.29
																	1235.12		1132.01		1347.29
																	1235.1		1134.88		1345.27
																	1234.76		1137.27		1343.21
																	1234.76		1138.39		1343.16
																	1234.63		1139.26		1342.92
																	1229.33		1142.81		1342.88
																	1229.13		1143.72		1341.63
																	1229.11		1143.72		1341.56
																	1228.77		1144.21		1338.8
																	1226.93		1145.5		1338.05
																	1226.28		1145.54		1337.86
																	1225.39		1146.77		1337.75
																	1225		1150.28		1336.47
																	1224.86		1152.62		1335.62
																	1223.93		1167.36		1333.95
																	1223.83		1167.67		1333.66
																	1222.57		1170.14		1332.44
																	1221.65		1172.75		1329.56
																	1221.16		1173.75		1329.02
																	1220.67		1173.87		1328.49
																	1220.15		1174.86		1328.12
																	1215.38		1179.68		1328.03
																	1214.89		1184.72		1327.54
																	1212.64		1184.89		1326.68
																	1212.02		1186.12		1326.6
																	1210.72		1187.32		1326.23
																	1210.56		1189.35		1326.12
																	1210.28		1192.11		1325.16
																	1209.85		1193.52		1325.11
																	1208.88		1194.19		1323.28
																	1208.27		1199.49		1322.78
																	1207.89		1203.55		1322.01
																	1207.16		1205.82		1320.52
																	1206.61		1207.58		1320.34
																	1206.36		1207.73		1318.04
																	1203.65		1208.81		1318.04
																	1202.89		1209.99		1316.15
																	1201.64		1212.83		1315.98
																	1200.94		1214.02		1314.68
																	1200.86		1217.61		1314.26
																	1200.14		1219.47		1313.71
																	1199.41		1222.8		1313.56
																	1199.23		1223.63		1313.56
																	1198.64		1226.35		1313.32
																	1196.63		1226.95		1312.71
																	1196.33		1228.31		1312.25
																	1195.17		1229.83		1312.11
																	1194.88		1231.14		1309.87
																	1194.74		1231.96		1309.57
																	1193.86		1235.71		1307.75
																	1193.86		1236.03		1307.21
																	1193.86		1237.18		1306
																	1191.4		1238.67		1306
																	1191.33		1240.39		1305.43
																	1190.13		1243.28		1304.46
																	1189.98		1245.71		1303.72
																	1189.56		1249.47		1303.41
																	1188.94		1249.57		1302.92
																	1188.13		1252.92		1302.84
																	1187.06		1253.71		1302.77
																	1186.49		1257.25		1302.46
																	1185.58		1258.94		1300.7
																	1185.19		1259.24		1300.49
																	1184.44		1260.12		1300.41
																	1182.91		1266		1298.19
																	1182.51		1272.3		1296.9
																	1181.91		1273.35		1296.61
																	1181.03		1274.94		1295.69
																	1178.85		1276.68		1295.16
																	1178.67		1278.21		1294.44
																	1178.06		1280.53		1294.27
																	1177.33		1283.47		1294.03
																	1177.05		1283.63		1293.97
																	1176.32		1290.24		1293.07
																	1175.68		1290.83		1292.78
																	1175.37		1293.17		1291.99
																	1174.69		1294.32		1291.45
																	1173.96		1298.84		1290.8
																	1173.71		1305.19		1290.19
																	1173.45		1306.71		1289.83
																	1173.02		1308.08		1289.75
																	1172.73		1310.88		1289.47
																	1172.73		1311.93		1289.25
																	1172.2		1313.13		1289.24
																	1170.27		1316.16		1289.24
																	1169.64		1317.85		1288
																	1167.26		1318.71		1287.36
																	1166.83		1319.73		1286.45
																	1164.87		1320.43		1286.18
																	1163.89		1320.83		1285.47
																	1162.98		1351.33		1285
																	1161.43		1356.06		1284.42
																	1160.76		1357.41		1283.14
																	1159.94		1357.55		1282.5
																	1159		1359.65		1281.14
																	1157.72		1360.92		1279.99
																	1157.47		1361		1279.81
																	1156.71		1365.13		1279.81
																	1155.84		1365.2		1279.17
																	1155.04		1369.26		1277.83
																	1154.55		1369.54		1276.27
																	1154.55		1370.44		1272.82
																	1152.75		1371.78		1272.75
																	1150.97		1373.86		1271.85
																	1150.59		1374.48		1271.46
																	1150.4		1378.66		1270.46
																	1148.72		1378.68		1268.93
																	1147.57		1386.12		1268.58
																	1147.11		1386.2		1267.62
																	1147.1		1387.6		1266.73
																	1145.67		1387.89		1266.6
																	1145.45		1388.47		1266.49
																	1144.71		1391.06		1264.82
																	1144.04		1393.35		1264.71
																	1144.04		1394.01		1264.16
																	1143.75		1399.05		1264.06
																	1143.45		1402.01		1263.78
																	1141.78		1402.06		1262.6
																	1140.83		1402.65		1260.26
																	1139.91		1407.23		1257.16
																	1138.46		1408.67		1256.19
																	1137.97		1410.5		1255.79
																	1133.16		1411.44		1255.77
																	1133.08		1416.31		1255.24
																	1131.73		1417.12		1254.47
																	1128.67		1418.93		1254.35
																	1127.04		1419.92		1254.28
																	1126.93		1421.52		1253.35
																	1125.33		1421.84		1251.5
																	1125		1426.04		1251.5
																	1124.98		1426.24		1250.92
																	1124.52		1427.37		1250.92
																	1123.08		1428.09		1250
																	1121.16		1430.52		1249.61
																	1121.13		1431.25		1249.46
																	1120.57		1431.69		1248.92
																	1120.37		1434.26		1248.53
																	1117.31		1436.07		1248.53
																	1116.94		1444.01		1248
																	1116.83		1448.5		1247.75
																	1116.28		1451.05		1247.25
																	1116.13		1452.26		1247.24
																	1115.52		1454.21		1246.49
																	1115.38		1457.27		1246.05
																	1115.25		1460.11		1246.05
																	1113.16		1463.36		1245.53
																	1112.44		1463.69		1244.42
																	1112.02		1463.86		1244.09
																	1111.28		1467.82		1243.67
																	1111.06		1468.39		1242.06
																	1110.91		1470.3		1241.67
																	1106.73		1473.5		1241.21
																	1106.57		1473.99		1240.7
																	1106.27		1474.35		1240.43
																	1106.1		1475.87		1239.43
																	1105.79		1477.35		1239.14
																	1105.3		1485.96		1238.06
																	1103.67		1487.13		1238
																	1103.37		1490.69		1237.59
																	1102.45		1495.89		1235.93
																	1102.01		1502.16		1235.83
																	1100.55		1503.74		1235.45
																	1100.44		1504.64		1235.45
																	1099.02		1506.55		1234.97
																	1098.22		1524.53		1234.74
																	1098.08		1529.6		1234.51
																	1097.69		1533.29		1233.05
																	1097.3		1535.06		1232.41
																	1097.14		1546.85		1231.43
																	1096.2		1549.95		1230.96
																	1095.73		1551.16		1229.84
																	1095.31		1551.7		1229.12
																	1094.79		1557.76		1228.53
																	1093.38		1559.22		1223.86
																	1091.35		1561.56		1222.67
																	1089.21		1562.48		1222.19
																	1087.24		1564.01		1221.3
																	1086.23		1565.72		1221.23
																	1085.34		1575.61		1220.56
																	1085.28		1577.32		1220.37
																	1085.13		1581.74		1219.28
																	1083.66		1588.39		1218.17
																	1083.26		1588.69		1215.39
																	1083		1592.76		1212.75
																	1082.71		1593.07		1212.14
																	1081.86		1600.53		1211.88
																	1081.73		1602.55		1211.49
																	1080.65		1602.83		1209.89
																	1080.37		1608.7		1209.55
																	1079.87		1608.94		1209.05
																	1079.1		1609.1		1208.59
																	1075.78		1609.43		1207.11
																	1075.32		1612		1206.04
																	1075.2		1616.81		1204.78
																	1074.52		1618.92		1204.26
																	1073.58		1622.29		1204.1
																	1072.51		1627.88		1203.71
																	1072.43		1628.46		1203.31
																	1071.93		1628.86		1201.91
																	1071.52		1630.76		1201.68
																	1071.22		1636.42		1201.6
																	1070.52		1636.47		1199.92
																	1069.57		1638.14		1199.92
																	1067.79		1640.29		1199.92
																	1066.43		1641.33		1199.26
																	1066.03		1644.7		1199.24
																	1065.73		1647.6		1199.12
																	1065.57		1652.41		1198.76
																	1064.56		1654.82		1196.89
																	1064.1		1657.41		1196.52
																	1061.7		1662.81		1196.52
																	1060.85		1663.81		1196.4
																	1058.6		1665.11		1196.35
																	1057.69		1665.49		1196.33
																	1057.27		1674.41		1195.81
[truncated: 20,579 more rows]
